# Supplementary material for: Mapping a Novel Black Spot Resistance Locus in the Climbing Rose Brite Eyes™ (‘RADbrite’)
Source: Front Plant Sci. 2018 Nov 26;9:1730. doi: 10.3389/fpls.2018.01730 (PMC6275305; doi:10.3389/fpls.2018.01730)
Supplement: Supplementary file 2 [file Table_1.XLSX]

## Sheet: Morden_Blush
Supplementary Table S1. The 'Morden Blush' genetic map and physical marker positions on each of the mapped chromosomes for the Hibrand Saint Oyant et al. (2018) assembly (HRA) and the Raymond et al. (2018) assembly (RRA).
Marker	Linkage_Group	Homeolog	Position_cM	HRA_chromosome	HRA_physical_position	RRA_chromosome	RRA_physical_position
RhMCRND_9549_1730	1	1	0	Chr01	10418083	RchiOBHmChr1	11260821
Rh12GR_10157_186	1	1	6.10552	Chr01	11429844	RchiOBHmChr1	12272565
Rh12GR_55651_189	1	1	7.01402
RhMCRND_17018_442	1	1	7.81283	Chr01	6695660	RchiOBHmChr1	7241676
RhMCRND_2439_1135	1	1	8.09958			RchiOBHmChr1	15809634
Rh12GR_1952_1235	1	1	8.57751	Chr01	8037650	RchiOBHmChr1	8879669
Rh12GR_21002_281	1	1	8.96198	Chr01	16728823	RchiOBHmChr1	18714383
RhMCRND_1423_2150	1	1	8.99646	Chr01	15310284	RchiOBHmChr1	17292554
RhMCRND_19807_213	1	1	8.99646
RhMCRND_3753_435	1	1	8.99646	Chr01	17385401	RchiOBHmChr1	19361371
Rh12GR_81436_227	1	1	9.33999	Chr01	10447465	RchiOBHmChr1	11290205
Rh12GR_58117_237	1	1	9.56939	Chr01	14030895	RchiOBHmChr1	16013290
RhMCRND_231_2781	1	1	9.59335	Chr01	10581192	RchiOBHmChr1	11423892
RhMCRND_6665_1287	1	1	9.96853	Chr01	17614161	RchiOBHmChr1	19590098
RhK5_2765_1135	1	1	10.5478	Chr01	11150556	RchiOBHmChr1	11993195
RhMCRND_532_760	1	1	10.6471	Chr01	19813880	RchiOBHmChr1	23106184
Rh12GR_16488_936	1	1	10.8038	Chr01	18813599	RchiOBHmChr1	20858572
Rh12GR_17807_412	1	1	10.9376	Chr01	6740914	RchiOBHmChr1	7286935
RhK5_12736_1106	1	1	10.9376	Chr01	6427120	RchiOBHmChr1	6973172
RhK5_2938_206	1	1	10.9376	Chr01	5285608	RchiOBHmChr1	5830311
RhK5_4185_1516	1	1	10.9376	Chr01	4887172	RchiOBHmChr1	5431812
RhK5_5333_158	1	1	10.9376	Chr01	4367417	RchiOBHmChr1	4905361
RhK5_7700_1049	1	1	10.9376	Chr01	4746222	RchiOBHmChr1	5290872
RhMCRND_4198_641	1	1	10.9376	Chr01	6739857	RchiOBHmChr1	7285878
RhK5_282_403	1	1	10.9543	Chr01	13632954	RchiOBHmChr1	14920761
RhK5_102_2093	1	1	10.9722	Chr01	6859967	RchiOBHmChr1	7406121
Rh12GR_16648_1901	1	1	10.9844	Chr01	23583005	RchiOBHmChr1	26871864
RhMCRND_2157_885	1	1	10.9844	Chr01	20697250	RchiOBHmChr1	23984720
RhMCRND_532_1217	1	1	10.9844	Chr01	19813189	RchiOBHmChr1	23105493
RhMCRND_9223_971	1	1	10.9844	Chr01	19586794	RchiOBHmChr1	21631688
Rh12GR_70921_191	1	1	11.1344	Chr01	19130133	RchiOBHmChr1	21175071
Rh12GR_81750_204	1	1	11.1344			RchiOBHmChr1	22785510
RhK5_4252_1093	1	1	11.4557	Chr01	3395883	RchiOBHmChr1	3933938
Rh12GR_71927_205	1	1	11.9591	Chr01	2236163	RchiOBHmChr1	2774323
Rh12GR_23147_2129	1	1	12.0375	Chr01	25419139	RchiOBHmChr1	28712093
Rh12GR_42244_2795	1	1	12.0375	Chr01	24169113	RchiOBHmChr1	27458081
Rh12GR_61644_619	1	1	12.0375	Chr01	24287298	RchiOBHmChr1	27576246
RhMCRND_10025_206	1	1	12.1681	Chr01	16731938	RchiOBHmChr1	18717497
Rh12GR_636_1026	1	1	12.2223	Chr01	15309416	RchiOBHmChr1	17291686
RhK5_9643_914	1	1	12.2223	Chr01	16162634	RchiOBHmChr1	18144818
Rh12GR_2740_1623	1	1	12.3994	Chr01	17169319	RchiOBHmChr1	19145291
Rh12GR_56000_1711	1	1	12.3994	Chr01	17764225	RchiOBHmChr1	19740170
Rh12GR_2740_2507	1	1	12.4754	Chr01	17168324	RchiOBHmChr1	19144296
Rh12GR_56000_1552	1	1	12.4754	Chr01	17764066	RchiOBHmChr1	19740011
RhK5_8518_746	1	1	12.9286	Chr01	28779357	RchiOBHmChr1	34472856
Rh12GR_86167_185	1	1	13.0022
RhMCRND_17225_546	1	1	13.6339	Chr01	25236552	RchiOBHmChr1	28529524
Rh12GR_48703_618	1	1	14.0045	Chr01	30028788	RchiOBHmChr1	33223618
Rh12GR_2373_1492	1	1	14.7601	Chr01	34830473	RchiOBHmChr1	38253052
Rh12GR_26821_1146	1	1	16.0671	Chr01	30871244	RchiOBHmChr1	32381261
RhMCRND_14413_167	1	1	17.4796	Chr01	32349248	RchiOBHmChr1	35786703
Rh12GR_35785_1029	1	1	17.6789	Chr01	34188481	RchiOBHmChr1	37625649
Rh12GR_34338_1004	1	1	17.7932	Chr01	33042870	RchiOBHmChr1	36480194
Rh12GR_16222_1603	1	1	17.8336	Chr01	36597453	RchiOBHmChr1	40013777
RhMCRND_25197_1071	1	1	17.8336	Chr01	32894613	RchiOBHmChr1	36331957
Rh12GR_39161_289	1	1	18.869	Chr01	38715126	RchiOBHmChr1	42131482
RhMCRND_4575_1151	1	1	18.869	Chr01	38527623	RchiOBHmChr1	41943997
RhMCRND_7057_1011	1	1	20.1741	Chr01	38769833	RchiOBHmChr1	42186185
RhK5_14_3056	1	1	20.2735	Chr01	40937646	RchiOBHmChr1	44353698
RhMCRND_33587_318	1	1	21.2907	Chr01	38715592	RchiOBHmChr1	42131948
Rh12GR_15559_1115	1	1	21.3128	Chr01	40284142	RchiOBHmChr1	43700261
Rh12GR_3512_1917	1	1	21.3128	Chr01	40604833	RchiOBHmChr1	44020906
Rh12GR_35800_1110	1	1	21.3128	Chr01	40449568	RchiOBHmChr1	43865658
Rh12GR_5395_621	1	1	21.3128	Chr01	40047913	RchiOBHmChr1	43464059
Rh88_40630_183	1	1	21.3128	Chr01	39750251	RchiOBHmChr1	43166421
RhMCRND_79_5682	1	1	21.3128	Chr01	40485993	RchiOBHmChr1	43902070
RhK5_1329_272	1	1	21.3302
RhMCRND_32853_471	1	1	22.3155	Chr01	41597291	RchiOBHmChr1	45013278
Rh12GR_21749_1314	1	1	23.4134	Chr01	42089889	RchiOBHmChr1	45505818
RhMCRND_17457_334	1	1	23.4134	Chr01	42080096	RchiOBHmChr1	45496026
RhMCRND_12281_530	1	1	23.7984	Chr01	41623147	RchiOBHmChr1	45039139
Rh12GR_50579_151	1	1	24.6529	Chr01	42951840	RchiOBHmChr1	46355603
RhMCRND_10297_315	1	1	24.6529	Chr01	43657888	RchiOBHmChr1	47062928
RhK5_7611_699	1	1	25.0233	Chr01	48501453	RchiOBHmChr1	51942596
Rh12GR_50905_118	1	1	25.5643	Chr01	42781136	RchiOBHmChr1	46184901
RhK5_296_2736	1	1	25.8116	Chr01	52613724	RchiOBHmChr1	56038527
Rh12GR_100335_579	1	1	27.3047	Chr01	44135248	RchiOBHmChr1	47589290
Rh12GR_26_291	1	1	27.3047	Chr01	45647379	RchiOBHmChr1	49082270
RhK5_14572_67	1	1	27.3047	Chr01	45200383	RchiOBHmChr1	48635361
Rh12GR_12637_227	1	1	27.5337	Chr01	44423038	RchiOBHmChr1	47858072
RhK5_7961_593	1	1	27.6635	Chr01	46294908	RchiOBHmChr1	49729832
RhMCRND_98_2422	1	1	27.6635	Chr01	44513002	RchiOBHmChr1	47948041
RhMCRND_25905_207	1	1	27.7127	Chr01	45881271	RchiOBHmChr1	49316189
Rh12GR_10151_1906	1	1	28.3322	Chr01	49293211	RchiOBHmChr1	52717185
Rh12GR_24836_5581	1	1	28.3322	Chr01	48481882	RchiOBHmChr1	51923027
Rh12GR_27304_1403	1	1	28.3322	Chr01	49274082	RchiOBHmChr1	52698055
Rh12GR_8277_211	1	1	28.3322	Chr01	49832695	RchiOBHmChr1	53256768
RhMCRND_31155_622	1	1	28.3322	Chr01	48012300	RchiOBHmChr1	51452210
RhMCRND_4147_1498	1	1	28.3322	Chr01	49392994	RchiOBHmChr1	52816958
RhMCRND_497_3441	1	1	28.3762	Chr01	48427690	RchiOBHmChr1	51865438
Rh12GR_8880_921	1	1	28.3767	Chr01	47163546	RchiOBHmChr1	50603465
RhMCRND_7379_799	1	1	28.5224	Chr01	47268587	RchiOBHmChr1	50708491
Rh12GR_1301_2663	1	1	28.5669	Chr01	47923666	RchiOBHmChr1	51363582
Rh12GR_14141_324	1	1	28.5669	Chr01	48462852	RchiOBHmChr1	51904002
RhMCRND_26455_469	1	1	28.5669	Chr01	47881803	RchiOBHmChr1	51321718
RhMCRND_32150_1276	1	1	28.5669	Chr01	48926681	RchiOBHmChr1	52367678
RhMCRND_497_1102	1	1	28.5669	Chr01	48423766	RchiOBHmChr1	51861514
Rh12GR_35665_257	1	1	28.6497			RchiOBHmChr1	51636797
RhK5_1684_843	1	1	28.7397	Chr01	49392406	RchiOBHmChr1	52816370
Rh12GR_20969_189	1	1	28.9521	Chr01	49207348	RchiOBHmChr1	52631342
Rh12GR_35084_791	1	1	29.3441	Chr01	51092445	RchiOBHmChr1	54517007
RhMCRND_3729_1365	1	1	29.3441	Chr01	51040657	RchiOBHmChr1	54465221
RhMCRND_978_2442	1	1	29.3441	Chr01	50756573	RchiOBHmChr1	54181141
RhMCRND_3785_132	1	1	29.4702
Rh12GR_4321_508	1	1	30.4266	Chr01	51040856	RchiOBHmChr1	54465420
RhMCRND_1898_1039	1	1	31.1409	Chr01	50214533	RchiOBHmChr1	53639075
Rh12GR_27_2573	1	1	31.5507	Chr01	49921811	RchiOBHmChr1	53345876
Rh12GR_53043_353	1	1	31.9546	Chr01	51791168	RchiOBHmChr1	55215851
RhMCRND_14521_557	1	1	31.9546	Chr01	52174571	RchiOBHmChr1	55599224
RhK5_767_394	1	1	32.2507	Chr01	51326234	RchiOBHmChr1	54750790
Rh12GR_66096_359	1	1	32.5658	Chr01	51465664	RchiOBHmChr1	54890213
RhMCRND_688_1314	1	1	32.7823	Chr01	51910493	RchiOBHmChr1	55335171
Rh12GR_10105_751	1	1	33.192	Chr01	54052770	RchiOBHmChr1	57477567
Rh12GR_74237_613	1	1	33.192	Chr01	54046411	RchiOBHmChr1	57471211
Rh12GR_7916_360	1	1	33.369	Chr01	52851547	RchiOBHmChr1	56276552
Rh12GR_49680_280	1	1	34.2158	Chr01	53083734	RchiOBHmChr1	56508708
RhMCRND_8117_1047	1	1	34.9563	Chr01	54071288	RchiOBHmChr1	57496085
RhMCRND_17427_550	1	1	34.9807	Chr01	55201688	RchiOBHmChr1	58626554
RhMCRND_21905_173	1	1	34.9807	Chr01	55421323	RchiOBHmChr1	58846179
RhMCRND_10780_705	1	1	35.7854	Chr01	55007120	RchiOBHmChr1	58431951
RhMCRND_25488_624	1	1	35.8134	Chr01	53392873	RchiOBHmChr1	56817799
RhMCRND_3277_887	1	1	35.8134	Chr01	54849507	RchiOBHmChr1	58274344
RhMCRND_35606_1038	1	1	35.8134	Chr01	55185662	RchiOBHmChr1	58610531
RhMCRND_4725_790	1	1	36.7289	Chr01	55084512	RchiOBHmChr1	58509337
Rh12GR_58341_189	1	1	37.463	Chr01	56517485	RchiOBHmChr1	59942475
RhK5_6613_137	1	1	37.463	Chr01	56832374	RchiOBHmChr1	60257334
RhK5_15069_373	1	1	37.5247	Chr01	56862645	RchiOBHmChr1	60287603
RhMCRND_4956_1281	1	1	38.073	Chr01	55699046	RchiOBHmChr1	59123922
Rh12GR_6208_1382	1	1	39.7686	Chr01	57258325	RchiOBHmChr1	60683244
Rh12GR_60117_201	1	1	40.042	Chr01	57319403	RchiOBHmChr1	60744316
RhK5_4080_1049	1	1	40.042	Chr01	57144718	RchiOBHmChr1	60569645
RhK5_513_2371	1	1	40.042	Chr01	57627216	RchiOBHmChr1	60868625
RhMCRND_6757_472	1	1	40.042	Chr01	57557677	RchiOBHmChr1	60799076
RhMCRND_9256_914	1	1	40.042	Chr01	57305382	RchiOBHmChr1	60730291
Rh12GR_25352_752	1	1	40.45	Chr01	57984189	RchiOBHmChr1	61225571
Rh12GR_2772_3090	1	1	41.4468	Chr01	58850369	RchiOBHmChr1	62091727
Rh12GR_4059_956	1	1	41.4468	Chr01	58555147	RchiOBHmChr1	61796511
RhK5_11374_1196	1	1	42.1578	Chr01	59433816	RchiOBHmChr1	62678491
Rh12GR_1829_1013	1	1	42.6245	Chr01	60127100	RchiOBHmChr1	63518315
RhK5_14154_157	1	1	42.6245	Chr01	59942498	RchiOBHmChr1	63264135
RhMCRND_10236_407	1	1	42.6245	Chr01	59942670	RchiOBHmChr1	63264307
Rh12GR_62617_1206	1	1	43.1146	Chr01	60702813	RchiOBHmChr1	64176999
RhK5_3686_730	1	1	43.4576	Chr01	62104560	RchiOBHmChr1	65915048
RhMCRND_27922_375	1	1	43.4576	Chr01	61665624	RchiOBHmChr1	65178771
RhK5_1171_708	1	1	43.6459	Chr01	60314822	RchiOBHmChr1	63791276
RhK5_4240_976	1	1	43.6617	Chr01	60295966	RchiOBHmChr1	63768932
RhMCRND_3942_103	1	1	43.6617	Chr01	60327284	RchiOBHmChr1	63803821
Rh12GR_25667_1220	1	1	44.0795	Chr01	60418707	RchiOBHmChr1	63908224
Rh12GR_60193_147	1	1	44.0795	Chr01	60567648	RchiOBHmChr1	64019539
RhMCRND_4540_1038	1	1	44.1514			RchiOBHmChr1	64093867
Rh12GR_334_3380	1	1	44.196	Chr01	60648157	RchiOBHmChr1	64122160
RhK5_19700_488	1	1	44.9799	Chr01	60696314	RchiOBHmChr1	64166212
RhK5_413_580	1	1	44.9799	Chr01	60797948	RchiOBHmChr1	64276412
Rh12GR_12574_954	1	1	45.5109	Chr01	61225909	RchiOBHmChr1	64725094
Rh12GR_17367_1011	1	1	45.5109	Chr01	62741093	RchiOBHmChr1	66354377
Rh12GR_19014_2676	1	1	45.5109	Chr01	62768287	RchiOBHmChr1	66382104
Rh12GR_66061_346	1	1	45.5109	Chr01	61657115	RchiOBHmChr1	65170307
Rh12GR_7912_1401	1	1	45.5109	Chr01	61557792	RchiOBHmChr1	65012849
RhK5_11503_582	1	1	45.5109	Chr01	61557415	RchiOBHmChr1	65012306
RhK5_1279_1306	1	1	45.5109	Chr01	61801147	RchiOBHmChr1	65663133
RhK5_1279_700	1	1	45.5109	Chr01	61799906	RchiOBHmChr1	65661890
RhK5_13376_120	1	1	45.5109	Chr01	62777610	RchiOBHmChr1	66391359
RhK5_770_1004	1	1	45.5109	Chr01	62578248	RchiOBHmChr1	66264414
RhK5_9931_229	1	1	45.5109	Chr01	61663997	RchiOBHmChr1	65177149
RhMCRND_20100_242	1	1	45.5109	Chr01	63157421	RchiOBHmChr1	66830589
RhMCRND_637_3199	1	1	45.5109	Chr01	61887289	RchiOBHmChr1	65741857
RhMCRND_7168_140	1	1	45.5109	Chr01	62821916	RchiOBHmChr1	66438136
RhMCRND_9870_400	1	1	45.5109	Chr01	61717882	RchiOBHmChr1	65506487
RhMCRND_8406_141	1	1	45.5456	Chr01	61774455	RchiOBHmChr1	65637087
RhK5_218_1556	1	1	45.7003	Chr01	61025153	RchiOBHmChr1	64559510
Rh12GR_27708_1125	1	1	45.7885	Chr01	64370330	RchiOBHmChr1	68068800
RhMCRND_801_614	1	1	45.7885	Chr01	64590017	RchiOBHmChr1	68315727
RhMCRND_9868_263	1	1	45.7885	Chr01	64371647	RchiOBHmChr1	68070130
RhMCRND_11621_412	1	1	45.8478	Chr01	64134847	RchiOBHmChr1	67664984
RhMCRND_9249_476	1	1	45.8478	Chr01	62379031	RchiOBHmChr1	66103288
Rh12GR_26910_1361	1	1	45.9072	Chr01	64048350	RchiOBHmChr1	67582678
Rh12GR_63066_162	1	1	45.9072	Chr01	64476889	RchiOBHmChr1	68210564
RhK5_101_1906	1	1	45.9072	Chr01	64653189	RchiOBHmChr1	68367091
RhK5_1105_1543	1	1	45.9072	Chr01	64293535	RchiOBHmChr1	68002319
RhK5_1105_2347	1	1	45.9072	Chr01	64294430	RchiOBHmChr1	68003214
RhK5_1105_631	1	1	45.9072	Chr01	64291899	RchiOBHmChr1	68000681
RhK5_142_828	1	1	45.9072	Chr01	64334341	RchiOBHmChr1	68032634
RhK5_247_3612	1	1	45.9072	Chr01	64367578	RchiOBHmChr1	68065979
RhK5_723_1894	1	1	45.9072	Chr01	64577269	RchiOBHmChr1	68297632
RhMCRND_1566_1002	1	1	45.9072	Chr01	64293653	RchiOBHmChr1	68002437
RhMCRND_2581_1068	1	1	45.9072	Chr01	64328370	RchiOBHmChr1	68023934
RhMCRND_3858_301	1	1	45.9072	Chr01	63791755	RchiOBHmChr1	67318042
RhMCRND_4068_307	1	1	45.9072	Chr01	64348770	RchiOBHmChr1	68047473
RhMCRND_8661_1056	1	1	45.9072	Chr01	64018451	RchiOBHmChr1	67553133
Rh12GR_65422_657	1	1	45.9173	Chr01	63935182	RchiOBHmChr1	67441788
RhMCRND_284_2607	1	1	45.9173	Chr01	64023364	RchiOBHmChr1	67558058
RhMCRND_9893_970	1	1	45.9173	Chr01	63793506	RchiOBHmChr1	67319793
Rh12GR_15814_365	1	1	45.9444	Chr01	64323386	RchiOBHmChr1	68018946
RhMCRND_5986_1022	1	1	46.39	Chr01	63763267	RchiOBHmChr1	67287106
RhMCRND_22942_1115	1	1	47.7639	Chr01	63581342	RchiOBHmChr1	67067253
RhK5_10462_838	1	2	0	Chr01	1593964	RchiOBHmChr1	2132142
RhK5_652_2032	1	2	0.23406	Chr01	2762771	RchiOBHmChr1	3300894
RhMCRND_1547_1003	1	2	0.23406	Chr01	2762785	RchiOBHmChr1	3300908
RhK5_3844_792	1	2	0.255663	Chr01	8668535	RchiOBHmChr1	9510399
RhK5_15556_155	1	2	0.362192	Chr01	260420	RchiOBHmChr1	265251
RhK5_1970_1042	1	2	0.362192	Chr01	256162	RchiOBHmChr1	260992
RhK5_7675_133	1	2	0.362192	Chr01	497201	RchiOBHmChr1	501995
RhMCRND_35715_440	1	2	0.362192	Chr01	482170	RchiOBHmChr1	486967
Rh12GR_55519_124	1	2	0.672475	Chr01	9958498	RchiOBHmChr1	10801257
RhK5_12250_89	1	2	0.672475	Chr01	9956612	RchiOBHmChr1	10799375
RhK5_18204_188	1	2	0.672475	Chr01	9959973	RchiOBHmChr1	10802732
RhK5_18937_107	1	2	1.90982	Chr01	10667724	RchiOBHmChr1	11510415
Rh12GR_32205_328	1	2	1.95138	Chr01	12029823	RchiOBHmChr1	13300957
Rh12GR_5131_1094	1	2	2.15248	Chr01	10876993	RchiOBHmChr1	11719649
RhK5_203_115	1	2	2.99444	Chr01	12581459	RchiOBHmChr1	13852541
RhK5_203_2669	1	2	2.99444	Chr01	12586078	RchiOBHmChr1	13857160
RhK5_203_284	1	2	2.99444	Chr01	12581628	RchiOBHmChr1	13852710
RhK5_203_4136	1	2	2.99444	Chr01	12591116	RchiOBHmChr1	13862197
RhK5_203_674	1	2	2.99444	Chr01	12582018	RchiOBHmChr1	13853100
RhK5_3735_1046	1	2	2.99444	Chr01	12499315	RchiOBHmChr1	13770404
RhK5_3735_780	1	2	2.99444	Chr01	12499587	RchiOBHmChr1	13770676
RhK5_5866_296	1	2	2.99444	Chr01	12661241	RchiOBHmChr1	13932305
RhK5_15858_309	1	2	3.98909	Chr01	10665528	RchiOBHmChr1	11508219
RhK5_18937_916	1	2	3.98909	Chr01	10666915	RchiOBHmChr1	11509606
Rh12GR_17046_1073	1	2	4.71231	Chr01	13186911	RchiOBHmChr1	14474769
RhMCRND_13294_398	1	2	4.71231	Chr01	13197501	RchiOBHmChr1	14485360
RhK5_8616_670	1	2	5.90636	Chr01	13758153	RchiOBHmChr1	15045930
RhMCRND_11582_199	1	2	5.90636	Chr01	13757192	RchiOBHmChr1	15044969
RhMCRND_2467_1652	1	2	5.90636	Chr01	13785611	RchiOBHmChr1	15073383
RhMCRND_3340_1384	1	2	5.90636	Chr01	13751773	RchiOBHmChr1	15039550
RhMCRND_8880_1485	1	2	9.24439	Chr01	13679202	RchiOBHmChr1	14967000
RhK5_3808_240	1	2	10.4285	Chr01	16751668	RchiOBHmChr1	18737220
RhMCRND_373_314	1	2	12.2852	Chr01	17576597	RchiOBHmChr1	19552543
RhK5_807_2406	1	2	12.8125	Chr01	19273854	RchiOBHmChr1	21318768
RhK5_10569_121	1	2	13.2681			RchiOBHmChr1	22957870
RhK5_6093_550	1	2	13.2681	Chr01	19586504	RchiOBHmChr1	21631398
RhK5_6259_936	1	2	13.2681			RchiOBHmChr1	22937846
RhK5_9191_569	1	2	13.2681	Chr01	19408625	RchiOBHmChr1	21453536
RhK5_11411_1602	1	2	13.9818	Chr01	21762383	RchiOBHmChr1	25050488
RhK5_5803_750	1	2	14.2839	Chr01	15060705	RchiOBHmChr1	17042992
RhK5_6480_262	1	2	14.2839	Chr01	15584216	RchiOBHmChr1	17566465
RhMCRND_14647_880	1	2	14.2839	Chr01	14615611	RchiOBHmChr1	16597938
Rh12GR_63033_891	1	2	14.2957	Chr01	22908266	RchiOBHmChr1	26197121
RhK5_1946_218	1	2	14.2957	Chr01	23399952	RchiOBHmChr1	26688778
RhK5_5717_59	1	2	14.2957	Chr01	23046493	RchiOBHmChr1	26335348
Rh12GR_50638_367	1	2	14.3024	Chr01	22619618	RchiOBHmChr1	25908496
Rh12GR_20512_647	1	2	14.4718	Chr01	16893657	RchiOBHmChr1	18869648
RhK5_1835_550	1	2	14.7817	Chr01	17457616	RchiOBHmChr1	19433580
RhK5_2366_903	1	2	14.9337	Chr01	23776158	RchiOBHmChr1	27065154
Rh12GR_20745_1024	1	2	15.1277	Chr01	17746922	RchiOBHmChr1	19722868
Rh12GR_31382_1036	1	2	15.1503	Chr01	23021749	RchiOBHmChr1	26310607
Rh12GR_56000_204	1	2	15.2175	Chr01	17761089	RchiOBHmChr1	19737034
Rh12GR_13079_1383	1	2	15.609	Chr01	24171588	RchiOBHmChr1	27460556
Rh12GR_6197_1190	1	2	15.7996	Chr01	24145542	RchiOBHmChr1	27434520
RhK5_1011_1129	1	2	15.7996	Chr01	24274696	RchiOBHmChr1	27563646
RhK5_1011_2438	1	2	15.7996	Chr01	24276004	RchiOBHmChr1	27564954
RhK5_4321_723	1	2	15.7996	Chr01	24171234	RchiOBHmChr1	27460202
RhK5_1349_959	1	2	15.9207	Chr01	24662732	RchiOBHmChr1	27955739
RhK5_4282_560	1	2	16.2831	Chr01	25152111	RchiOBHmChr1	28445084
RhK5_1349_2145	1	2	16.5419	Chr01	24660064	RchiOBHmChr1	27953071
Rh12GR_5015_2143	1	2	16.5629	Chr01	54520117	RchiOBHmChr1	57944953
RhK5_1349_1575	1	2	16.5629	Chr01	24660634	RchiOBHmChr1	27953641
RhK5_559_1215	1	2	16.5629	Chr01	24729877	RchiOBHmChr1	28022865
RhK5_559_899	1	2	16.5629	Chr01	24729343	RchiOBHmChr1	28022331
RhK5_9488_194	1	2	16.5629	Chr01	24934106	RchiOBHmChr1	28227070
RhK5_9488_462	1	2	16.5629	Chr01	24934374	RchiOBHmChr1	28227338
RhK5_19983_347	1	2	17.0809	Chr01	24984573	RchiOBHmChr1	28277530
Rh12GR_29310_1346	1	2	17.7418
Rh12GR_80255_707	1	2	18.7808	Chr01	25785958	RchiOBHmChr1	29054437
RhK5_10761_420	1	2	18.7808	Chr01	25486044	RchiOBHmChr1	28778998
Rh12GR_23147_4811	1	2	18.8319	Chr01	25421812	RchiOBHmChr1	28714766
Rh12GR_77040_678	1	2	18.8319	Chr01	25716095	RchiOBHmChr1	28984589
RhK5_10761_294	1	2	18.8319	Chr01	25486170	RchiOBHmChr1	28779124
RhK5_10761_96	1	2	18.8319	Chr01	25486368	RchiOBHmChr1	28779322
RhK5_19408_416	1	2	18.8319	Chr01	25485006	RchiOBHmChr1	28777960
RhK5_881_1068	1	2	18.8319	Chr01	25419196	RchiOBHmChr1	28712150
RhK5_2725_860	1	2	19.3969	Chr01	27593696	RchiOBHmChr1	29892740
Rh12GR_4024_1359	1	2	20.878	Chr01	27354183	RchiOBHmChr1	30949213
Rh12GR_79510_203	1	2	20.878	Chr01	28730439	RchiOBHmChr1	34521773
Rh12GR_80231_155	1	2	20.878	Chr01	27351079	RchiOBHmChr1	30952317
RhK5_5795_1060	1	2	20.878	Chr01	27352992	RchiOBHmChr1	30950404
Rh12GR_36605_1145	1	2	21.3216	Chr01	28285585	RchiOBHmChr1	34966560
Rh12GR_8460_606	1	2	21.7786	Chr01	32898886	RchiOBHmChr1	36336229
RhK5_12983_194	1	2	21.9365	Chr01	30158413	RchiOBHmChr1	33094008
RhK5_13870_416	1	2	21.9365	Chr01	30634660	RchiOBHmChr1	32617812
RhK5_14731_182	1	2	21.9365	Chr01	30960708	RchiOBHmChr1	32291812
RhK5_2135_474	1	2	21.9365	Chr01	29883303	RchiOBHmChr1	33369061
RhK5_4341_593	1	2	21.9365	Chr01	29933522	RchiOBHmChr1	33318863
RhK5_4341_1218	1	2	22.0359	Chr01	29942028	RchiOBHmChr1	33310359
Rh12GR_37294_302	1	2	22.5927			RchiOBHmChr1	63448148
Rh12GR_10867_316	1	2	22.6594	Chr01	35979300	RchiOBHmChr1	39395672
Rh12GR_19855_570	1	2	22.6594	Chr01	36412012	RchiOBHmChr1	39828355
Rh12GR_23344_2698	1	2	22.6594	Chr01	36631786	RchiOBHmChr1	40048111
Rh12GR_49474_1856	1	2	22.6594	Chr01	33869927	RchiOBHmChr1	37307136
Rh12GR_54027_354	1	2	22.6594	Chr01	32346731	RchiOBHmChr1	35784190
Rh12GR_55317_852	1	2	22.6594	Chr01	32402735	RchiOBHmChr1	35840185
Rh12GR_56389_840	1	2	22.6594	Chr01	32337440	RchiOBHmChr1	35774901
Rh12GR_56806_692	1	2	22.6594	Chr01	37163870	RchiOBHmChr1	40580392
RhK5_10067_242	1	2	22.6594	Chr01	36193337	RchiOBHmChr1	39609684
RhK5_1103_1795	1	2	22.6594	Chr01	36629348	RchiOBHmChr1	40045673
RhK5_1103_2638	1	2	22.6594	Chr01	36628505	RchiOBHmChr1	40044830
RhK5_1103_979	1	2	22.6594	Chr01	36632945	RchiOBHmChr1	40049266
RhK5_11593_187	1	2	22.6594	Chr01	33233569	RchiOBHmChr1	36670886
RhK5_12783_1430	1	2	22.6594	Chr01	36598125	RchiOBHmChr1	40014449
RhK5_1991_92	1	2	22.6594	Chr01	32449658	RchiOBHmChr1	35887102
RhK5_20825_169	1	2	22.6594	Chr01	34020073	RchiOBHmChr1	37457259
RhK5_2740_948	1	2	22.6594	Chr01	31439909	RchiOBHmChr1	31812663
RhK5_2973_1284	1	2	22.6594	Chr01	33009995	RchiOBHmChr1	36447324
RhK5_35_2451	1	2	22.6594	Chr01	33390539	RchiOBHmChr1	36827813
RhK5_35_5881	1	2	22.6594	Chr01	33396294	RchiOBHmChr1	36833567
RhK5_444_3158	1	2	22.6594	Chr01	35404022	RchiOBHmChr1	38826436
RhK5_5270_611	1	2	22.6594	Chr01	32897994	RchiOBHmChr1	36335338
RhK5_549_1475	1	2	22.6594	Chr01	35017438	RchiOBHmChr1	38440013
RhK5_549_764	1	2	22.6594	Chr01	35016290	RchiOBHmChr1	38438865
RhK5_7039_1185	1	2	22.6594	Chr01	33871579	RchiOBHmChr1	37308788
RhK5_868_1774	1	2	22.6594	Chr01	31808339	RchiOBHmChr1	35245849
RhK5_1451_1547	1	2	23.4682	Chr01	37183839	RchiOBHmChr1	40600356
RhK5_1740_830	1	2	23.7412	Chr01	37216663	RchiOBHmChr1	40633175
RhK5_8978_157	1	2	24.0084	Chr01	37411242	RchiOBHmChr1	40827730
RhK5_3250_1142	1	2	24.3784	Chr01	37465334	RchiOBHmChr1	40881833
RhK5_708_1124	1	2	24.4427	Chr01	37333591	RchiOBHmChr1	40750093
Rh12GR_9061_1169	1	2	24.6447	Chr01	38175431	RchiOBHmChr1	41591848
RhK5_13037_140	1	2	24.7734	Chr01	38175782	RchiOBHmChr1	41592199
Rh12GR_2132_1549	1	2	25.189	Chr01	38526862	RchiOBHmChr1	41943236
RhK5_325_2893	1	2	25.3086	Chr01	38665282	RchiOBHmChr1	42081639
Rh12GR_2826_1629	1	2	25.328	Chr01	39748850	RchiOBHmChr1	43165020
RhK5_62_4802	1	2	26.2659	Chr01	40485535	RchiOBHmChr1	43901612
RhK5_6471_504	1	2	26.2659
RhK5_4025_382	1	2	26.2988	Chr01	38750317	RchiOBHmChr1	42166673
RhK5_4025_595	1	2	26.2988	Chr01	38750684	RchiOBHmChr1	42167040
Rh12GR_56449_1419	1	2	26.8069	Chr01	39079298	RchiOBHmChr1	42495599
RhK5_2476_970	1	2	26.8069	Chr01	39350124	RchiOBHmChr1	42766340
RhMCRND_4268_1507	1	2	27.2305	Chr01	40295393	RchiOBHmChr1	43711507
RhK5_6171_519	1	2	27.7996	Chr01	40313722	RchiOBHmChr1	43729834
Rh12GR_17779_573	1	2	27.9109	Chr01	39875455	RchiOBHmChr1	43291608
RhK5_2902_1660	1	2	28.0484	Chr01	41840283	RchiOBHmChr1	45256237
RhK5_2314_573	1	2	28.3575	Chr01	40260680	RchiOBHmChr1	43676802
RhK5_2803_203	1	2	28.6172	Chr01	40448976	RchiOBHmChr1	43865066
Rh12GR_71821_213	1	2	29.2273	Chr01	41679357	RchiOBHmChr1	45095344
RhK5_14_2030	1	2	29.3126	Chr01	40942866	RchiOBHmChr1	44358918
RhK5_1396_871	1	2	29.9265	Chr01	41940967	RchiOBHmChr1	45356911
RhK5_7202_804	1	2	30.7606	Chr01	41633877	RchiOBHmChr1	45049865
RhK5_5728_947	1	2	30.8038	Chr01	42126716	RchiOBHmChr1	45542643
RhK5_6039_1057	1	2	30.8038	Chr01	42140246	RchiOBHmChr1	45556173
RhK5_8397_854	1	2	30.8038	Chr01	42091885	RchiOBHmChr1	45507814
RhK5_12156_795	1	2	31.6237	Chr01	42704638	RchiOBHmChr1	46108412
RhK5_12156_855	1	2	31.6237	Chr01	42704578	RchiOBHmChr1	46108352
RhK5_1328_776	1	2	31.6237	Chr01	42689159	RchiOBHmChr1	46092940
RhK5_11880_483	1	2	32.4189	Chr01	42756703	RchiOBHmChr1	46160470
RhK5_2277_1070	1	2	32.4189	Chr01	43034801	RchiOBHmChr1	46439947
RhK5_11189_431	1	2	32.882	Chr01	44423976	RchiOBHmChr1	47859010
RhK5_2538_214	1	2	33.231	Chr01	44426515	RchiOBHmChr1	47861549
RhK5_9641_562	1	2	33.49
RhK5_303_2741	1	2	33.6099	Chr01	44615261	RchiOBHmChr1	48050268
RhK5_7961_149	1	2	33.7614	Chr01	46293665	RchiOBHmChr1	49728589
Rh12GR_26_522	1	2	33.7906	Chr01	45647154	RchiOBHmChr1	49082045
Rh12GR_26_959	1	2	33.9625	Chr01	45646724	RchiOBHmChr1	49081615
RhK5_1383_375	1	2	34.474	Chr01	51091819	RchiOBHmChr1	54516381
RhK5_16397_708	1	2	34.474	Chr01	51069934	RchiOBHmChr1	54494496
RhMCRND_20220_760	1	2	34.474	Chr01	51093403	RchiOBHmChr1	54517965
Rh88_35130_1119	1	2	34.6359	Chr01	46546647	RchiOBHmChr1	49981573
RhK5_328_1663	1	2	34.6359	Chr01	46995156	RchiOBHmChr1	50435096
RhK5_328_1882	1	2	34.6359	Chr01	46995375	RchiOBHmChr1	50435315
RhK5_10631_470	1	2	34.9355	Chr01	51109518	RchiOBHmChr1	54534078
Rh12GR_12093_75	1	2	35.7076	Chr01	47528679	RchiOBHmChr1	50968640
Rh12GR_19348_2608	1	2	36.1536
Rh12GR_50562_168	1	2	36.5449	Chr01	49625550	RchiOBHmChr1	53049632
Rh12GR_82508_304	1	2	36.5449	Chr01	49605867	RchiOBHmChr1	53029949
Rh12GR_82878_393	1	2	36.5449	Chr01	50174989	RchiOBHmChr1	53599220
Rh12GR_8359_1363	1	2	36.5449	Chr01	49291621	RchiOBHmChr1	52715595
RhK5_10728_372	1	2	36.5449	Chr01	48885652	RchiOBHmChr1	52326651
RhK5_15808_1498	1	2	36.5449	Chr01	49890367	RchiOBHmChr1	53314436
RhK5_1633_1745	1	2	36.5449	Chr01	49634145	RchiOBHmChr1	53058227
RhK5_1684_714	1	2	36.5449	Chr01	49392627	RchiOBHmChr1	52816591
RhK5_1931_737	1	2	36.5449	Chr01	49245838	RchiOBHmChr1	52669823
RhK5_1931_929	1	2	36.5449	Chr01	49245081	RchiOBHmChr1	52669066
RhK5_21384_277	1	2	36.5449	Chr01	49699319	RchiOBHmChr1	53123394
RhK5_2585_440	1	2	36.5449	Chr01	49326904	RchiOBHmChr1	52750873
RhK5_2731_757	1	2	36.5449	Chr01	49228782	RchiOBHmChr1	52652770
RhK5_5221_1361	1	2	36.5449	Chr01	49649084	RchiOBHmChr1	53073166
RhK5_5221_4575	1	2	36.5449	Chr01	49643314	RchiOBHmChr1	53067396
RhK5_5221_676	1	2	36.5449	Chr01	49650635	RchiOBHmChr1	53074717
RhK5_5777_648	1	2	36.5449	Chr01	48997540	RchiOBHmChr1	52438524
RhK5_5812_1054	1	2	36.5449	Chr01	49015164	RchiOBHmChr1	52456148
RhK5_6031_914	1	2	36.5449	Chr01	48956064	RchiOBHmChr1	52397058
RhK5_6593_761	1	2	36.5449	Chr01	49942041	RchiOBHmChr1	53366274
RhK5_9201_398	1	2	36.5449	Chr01	48983704	RchiOBHmChr1	52424691
RhK5_9464_204	1	2	36.5449	Chr01	49103050	RchiOBHmChr1	52544028
RhMCRND_17899_465	1	2	36.5449	Chr01	49393758	RchiOBHmChr1	52817722
Rh12GR_55773_122	1	2	37.4262	Chr01	50238735	RchiOBHmChr1	53663284
RhK5_17117_429	1	2	37.4262	Chr01	50234914	RchiOBHmChr1	53659464
RhK5_17117_955	1	2	37.4262	Chr01	50236317	RchiOBHmChr1	53660866
RhK5_8297_518	1	2	37.6744	Chr01	48833488	RchiOBHmChr1	52274482
RhMCRND_10023_106	1	2	37.7433	Chr01	51587368	RchiOBHmChr1	55012089
Rh12GR_24836_5534	1	2	37.9677	Chr01	48481835	RchiOBHmChr1	51922980
Rh12GR_24836_6515	1	2	37.9677	Chr01	48482813	RchiOBHmChr1	51923958
RhK5_2619_972	1	2	37.9677	Chr01	48467630	RchiOBHmChr1	51908780
RhMCRND_12067_299	1	2	37.9677	Chr01	48520524	RchiOBHmChr1	51961670
RhK5_13826_361	1	2	38.0258	Chr01	48067338	RchiOBHmChr1	51507249
RhK5_3474_3691	1	2	38.0258	Chr01	47924761	RchiOBHmChr1	51364677
RhMCRND_6922_1093	1	2	38.0258	Chr01	48360528	RchiOBHmChr1	51798288
Rh12GR_2486_2027	1	2	38.257	Chr01	50420868	RchiOBHmChr1	53845417
RhK5_1242_1023	1	2	38.257	Chr01	50799845	RchiOBHmChr1	54224398
RhK5_1517_758	1	2	38.257	Chr01	50242582	RchiOBHmChr1	53667133
RhK5_2154_1238	1	2	38.257	Chr01	50265209	RchiOBHmChr1	53689760
RhK5_6984_99	1	2	38.257	Chr01	50795122	RchiOBHmChr1	54219676
RhK5_7927_744	1	2	38.257	Chr01	50484958	RchiOBHmChr1	53909503
RhK5_7927_900	1	2	38.257	Chr01	50484802	RchiOBHmChr1	53909347
Rh12GR_81600_957	1	2	38.277	Chr01	50379647	RchiOBHmChr1	53804201
RhK5_658_1281	1	2	38.4428	Chr01	48476538	RchiOBHmChr1	51917682
RhK5_10146_1242	1	2	38.4732	Chr01	50478002	RchiOBHmChr1	53902547
Rh12GR_12519_245	1	2	38.943	Chr01	51024597	RchiOBHmChr1	54449166
Rh12GR_14199_1004	1	2	38.943	Chr01	51032627	RchiOBHmChr1	54457196
Rh12GR_1430_1447	1	2	38.943	Chr01	51156210	RchiOBHmChr1	54580771
Rh12GR_3065_613	1	2	38.943	Chr01	51217411	RchiOBHmChr1	54641971
Rh12GR_4531_1566	1	2	38.943	Chr01	51216597	RchiOBHmChr1	54641157
Rh12GR_81200_2174	1	2	38.943	Chr01	50812790	RchiOBHmChr1	54237343
RhK5_10103_1258	1	2	38.943	Chr01	51156032	RchiOBHmChr1	54580593
RhK5_1726_76	1	2	38.943	Chr01	51291339	RchiOBHmChr1	54715896
RhMCRND_1808_1143	1	2	38.943	Chr01	50811047	RchiOBHmChr1	54235600
RhMCRND_5242_1318	1	2	38.943	Chr01	51274904	RchiOBHmChr1	54699464
RhMCRND_5314_1347	1	2	38.943	Chr01	51225030	RchiOBHmChr1	54649590
RhK5_6236_849	1	2	39.0755	Chr01	52334094	RchiOBHmChr1	55758741
Rh12GR_18745_847	1	2	39.9812	Chr01	53406413	RchiOBHmChr1	56831338
Rh12GR_10503_1045	1	2	39.9886	Chr01	51413403	RchiOBHmChr1	54837953
Rh12GR_6572_1248	1	2	40.0949	Chr01	51631046	RchiOBHmChr1	55055764
Rh12GR_86514_1117	1	2	40.0949	Chr01	52329089	RchiOBHmChr1	55753736
RhK5_5095_1098	1	2	40.0949	Chr01	51475861	RchiOBHmChr1	54900410
Rh12GR_20969_189	1	2	40.3755	Chr01	49207348	RchiOBHmChr1	52631342
RhK5_3202_1014	1	2	40.5163	Chr01	50312454	RchiOBHmChr1	53737013
Rh12GR_35924_603	1	2	40.6128	Chr01	53336494	RchiOBHmChr1	56761426
RhMCRND_31504_283	1	2	40.6954	Chr01	53286572	RchiOBHmChr1	56711519
Rh12GR_65832_299	1	2	40.7413	Chr01	53256539	RchiOBHmChr1	56681492
RhK5_14605_218	1	2	41.0137	Chr01	51373596	RchiOBHmChr1	54798145
RhK5_1684_843	1	2	41.1567	Chr01	49392406	RchiOBHmChr1	52816370
RhK5_18471_964	1	2	41.2157	Chr01	51759412	RchiOBHmChr1	55184095
RhK5_5894_3819	1	2	41.2157	Chr01	51750815	RchiOBHmChr1	55175498
RhMCRND_19527_289	1	2	41.5879	Chr01	52096972	RchiOBHmChr1	55521630
RhK5_3925_958	1	2	41.6674	Chr01	52085935	RchiOBHmChr1	55510597
RhMCRND_11154_172	1	2	42.0914	Chr01	52005891	RchiOBHmChr1	55430572
RhK5_4677_388	1	2	43.0754	Chr01	54040514	RchiOBHmChr1	57465315
Rh12GR_19658_279	1	2	43.4743	Chr01	55312662	RchiOBHmChr1	58737512
RhK5_3263_829	1	2	44.0827	Chr01	54578225	RchiOBHmChr1	58003067
RhK5_767_394	1	2	44.3775	Chr01	51326234	RchiOBHmChr1	54750790
RhK5_9117_470	1	2	44.716	Chr01	55670025	RchiOBHmChr1	59094906
RhMCRND_688_1314	1	2	44.8972	Chr01	51910493	RchiOBHmChr1	55335171
Rh12GR_7916_360	1	2	45.5554	Chr01	52851547	RchiOBHmChr1	56276552
Rh12GR_49680_280	1	2	45.7874	Chr01	53083734	RchiOBHmChr1	56508708
RhMCRND_10780_705	1	2	46.7998	Chr01	55007120	RchiOBHmChr1	58431951
RhMCRND_25488_624	1	2	46.9066	Chr01	53392873	RchiOBHmChr1	56817799
RhMCRND_3277_887	1	2	46.9066	Chr01	54849507	RchiOBHmChr1	58274344
RhMCRND_35606_1038	1	2	46.9066	Chr01	55185662	RchiOBHmChr1	58610531
RhMCRND_4956_1281	1	2	50.3045	Chr01	55699046	RchiOBHmChr1	59123922
Rh12GR_48747_537	1	2	50.9259	Chr01	55894331	RchiOBHmChr1	59319189
RhK5_3831_2025	1	2	51.0505	Chr01	58568565	RchiOBHmChr1	61809928
RhK5_3831_2642	1	2	51.0505	Chr01	58567032	RchiOBHmChr1	61808395
RhK5_15069_373	1	2	51.1124	Chr01	56862645	RchiOBHmChr1	60287603
RhK5_703_2318	1	2	51.2272	Chr01	56443021	RchiOBHmChr1	59868015
Rh12GR_58341_189	1	2	51.2309	Chr01	56517485	RchiOBHmChr1	59942475
RhK5_6613_137	1	2	51.2309	Chr01	56832374	RchiOBHmChr1	60257334
Rh12GR_17066_439	1	2	51.4751	Chr01	56184640	RchiOBHmChr1	59609486
Rh12GR_1335_2727	1	2	51.6083	Chr01	58072243	RchiOBHmChr1	61313624
RhMCRND_6160_1009	1	2	51.852	Chr01	55924314	RchiOBHmChr1	59349171
Rh12GR_25352_752	1	2	52.0526	Chr01	57984189	RchiOBHmChr1	61225571
Rh12GR_71298_183	1	2	52.1824	Chr01	57621558	RchiOBHmChr1	60862967
Rh12GR_2772_3090	1	2	52.4806	Chr01	58850369	RchiOBHmChr1	62091727
Rh12GR_4059_956	1	2	52.4806	Chr01	58555147	RchiOBHmChr1	61796511
Rh12GR_74273_535	1	2	52.4885	Chr01	57012581	RchiOBHmChr1	60437521
RhMCRND_28602_1237	1	2	52.5263	Chr01	56839136	RchiOBHmChr1	60264096
RhK5_4562_918	1	2	52.6226	Chr01	57559328	RchiOBHmChr1	60800727
Rh12GR_60117_201	1	2	52.9559	Chr01	57319403	RchiOBHmChr1	60744316
RhK5_4080_1049	1	2	52.9559	Chr01	57144718	RchiOBHmChr1	60569645
RhK5_513_2371	1	2	52.9559	Chr01	57627216	RchiOBHmChr1	60868625
RhMCRND_6757_472	1	2	52.9559	Chr01	57557677	RchiOBHmChr1	60799076
RhMCRND_9256_914	1	2	52.9559	Chr01	57305382	RchiOBHmChr1	60730291
Rh12GR_6208_1382	1	2	52.9756	Chr01	57258325	RchiOBHmChr1	60683244
Rh12GR_2577_1918	1	2	53.125	Chr01	58002923	RchiOBHmChr1	61244302
Rh12GR_6620_1308	1	2	53.3474	Chr01	58030874	RchiOBHmChr1	61272251
RhMCRND_27481_1063	1	2	53.378	Chr01	58028776	RchiOBHmChr1	61270153
Rh12GR_2212_1395	1	2	53.391	Chr01	58023501	RchiOBHmChr1	61264878
RhK5_15898_1011	1	2	53.391	Chr01	57888926	RchiOBHmChr1	61130317
RhK5_279_1580	1	2	53.391	Chr01	57840527	RchiOBHmChr1	61081921
RhK5_279_620	1	2	53.391	Chr01	57839567	RchiOBHmChr1	61080961
RhK5_279_806	1	2	53.391	Chr01	57839753	RchiOBHmChr1	61081147
RhK5_7766_536	1	2	53.391	Chr01	57726611	RchiOBHmChr1	60968021
RhK5_7770_372	1	2	53.391	Chr01	58023938	RchiOBHmChr1	61265315
RhK5_818_846	1	2	53.391	Chr01	57705104	RchiOBHmChr1	60946510
RhMCRND_21744_1464	1	2	53.391	Chr01	57817890	RchiOBHmChr1	61059289
RhMCRND_31684_1408	1	2	53.391	Chr01	57702987	RchiOBHmChr1	60944393
RhMCRND_8489_1017	1	2	53.391	Chr01	57709855	RchiOBHmChr1	60951261
Rh12GR_10057_1354	1	2	53.4798	Chr01	58281669	RchiOBHmChr1	61523047
RhK5_2099_1067	1	2	53.8276	Chr01	58821183	RchiOBHmChr1	62062543
RhK5_3713_1071	1	2	53.8276	Chr01	58537923	RchiOBHmChr1	61779288
RhMCRND_8067_699	1	2	53.8312	Chr01	58245370	RchiOBHmChr1	61486750
RhK5_6638_530	1	2	53.835	Chr01	58480535	RchiOBHmChr1	61721903
RhK5_8585_712	1	2	53.835	Chr01	58073085	RchiOBHmChr1	61314466
Rh12GR_33882_301	1	2	53.8428	Chr01	58208288	RchiOBHmChr1	61449661
Rh12GR_34604_573	1	2	53.8428	Chr01	58246730	RchiOBHmChr1	61488110
RhK5_11452_759	1	2	53.8428	Chr01	58845717	RchiOBHmChr1	62087075
RhK5_13300_183	1	2	53.8428	Chr01	58528621	RchiOBHmChr1	61769986
RhK5_1380_1040	1	2	53.8428	Chr01	59067512	RchiOBHmChr1	62308835
RhK5_18943_1121	1	2	53.8428	Chr01	58349236	RchiOBHmChr1	61590611
RhK5_3713_253	1	2	53.8428	Chr01	58536083	RchiOBHmChr1	61777448
RhK5_6345_60	1	2	53.8428	Chr01	58604966	RchiOBHmChr1	61846332
RhK5_760_2525	1	2	53.8428	Chr01	58914854	RchiOBHmChr1	62156199
RhK5_8947_201	1	2	53.8428	Chr01	59203398	RchiOBHmChr1	62444718
RhMCRND_10398_338	1	2	53.8428	Chr01	58074311	RchiOBHmChr1	61315692
RhMCRND_29756_1583	1	2	53.8428	Chr01	58828031	RchiOBHmChr1	62069391
RhK5_19601_126	1	2	54.0073	Chr01	58745568	RchiOBHmChr1	61986922
RhK5_3686_730	1	2	54.2371	Chr01	62104560	RchiOBHmChr1	65915048
RhMCRND_27922_375	1	2	54.2371	Chr01	61665624	RchiOBHmChr1	65178771
RhK5_7631_662	1	2	54.2877	Chr01	59341684	RchiOBHmChr1	62582987
Rh12GR_14762_219	1	2	54.2912	Chr01	59317595	RchiOBHmChr1	62558899
RhMCRND_10248_299	1	2	54.2912	Chr01	59338684	RchiOBHmChr1	62579987
RhMCRND_11216_252	1	2	54.2912	Chr01	59417029	RchiOBHmChr1	62661748
RhMCRND_5424_1050	1	2	54.2912	Chr01	59410313	RchiOBHmChr1	62654949
Rh12GR_62617_1206	1	2	54.4092	Chr01	60702813	RchiOBHmChr1	64176999
Rh12GR_334_3380	1	2	54.5396	Chr01	60648157	RchiOBHmChr1	64122160
RhMCRND_4540_1038	1	2	54.6307			RchiOBHmChr1	64093867
RhK5_11374_1196	1	2	54.7228	Chr01	59433816	RchiOBHmChr1	62678491
Rh12GR_1829_1013	1	2	55.1959	Chr01	60127100	RchiOBHmChr1	63518315
RhK5_14154_157	1	2	55.1959	Chr01	59942498	RchiOBHmChr1	63264135
RhMCRND_10236_407	1	2	55.1959	Chr01	59942670	RchiOBHmChr1	63264307
RhK5_17_5926	1	2	55.4871	Chr01	62802815	RchiOBHmChr1	66420189
RhK5_4821_445	1	2	55.9819	Chr01	60319011	RchiOBHmChr1	63795492
RhK5_4240_976	1	2	56.0404	Chr01	60295966	RchiOBHmChr1	63768932
RhMCRND_3942_103	1	2	56.0404	Chr01	60327284	RchiOBHmChr1	63803821
RhK5_1171_708	1	2	56.0467	Chr01	60314822	RchiOBHmChr1	63791276
Rh12GR_6339_1263	1	2	56.1233	Chr01	60146832	RchiOBHmChr1	63538092
RhMCRND_11621_412	1	2	56.4069	Chr01	64134847	RchiOBHmChr1	67664984
RhMCRND_9249_476	1	2	56.4069	Chr01	62379031	RchiOBHmChr1	66103288
Rh12GR_27708_1125	1	2	56.4228	Chr01	64370330	RchiOBHmChr1	68068800
RhMCRND_801_614	1	2	56.4228	Chr01	64590017	RchiOBHmChr1	68315727
RhMCRND_9868_263	1	2	56.4228	Chr01	64371647	RchiOBHmChr1	68070130
Rh12GR_25667_1220	1	2	56.5463	Chr01	60418707	RchiOBHmChr1	63908224
Rh12GR_60193_147	1	2	56.5463	Chr01	60567648	RchiOBHmChr1	64019539
Rh12GR_334_3063	1	2	56.8502	Chr01	60647841	RchiOBHmChr1	64121844
Rh12GR_334_3296	1	2	56.8502	Chr01	60648073	RchiOBHmChr1	64122076
RhK5_158_2674	1	2	56.9194	Chr01	60921211	RchiOBHmChr1	64449127
RhK5_158_339	1	2	56.9194	Chr01	60913179	RchiOBHmChr1	64441093
RhK5_2681_764	1	2	56.9203	Chr01	60661022	RchiOBHmChr1	64129757
Rh12GR_334_2272	1	2	56.948	Chr01	60647052	RchiOBHmChr1	64121055
Rh12GR_60193_3045	1	2	56.948	Chr01	60572746	RchiOBHmChr1	64024600
RhK5_4326_1006	1	2	56.9867	Chr01	60572471	RchiOBHmChr1	64024325
RhK5_4674_1612	1	2	56.9941	Chr01	60541579	RchiOBHmChr1	63991970
RhK5_19700_488	1	2	57.2197	Chr01	60696314	RchiOBHmChr1	64166212
RhK5_413_580	1	2	57.2197	Chr01	60797948	RchiOBHmChr1	64276412
RhK5_158_1828	1	2	57.4385	Chr01	60918249	RchiOBHmChr1	64446133
Rh12GR_63307_171	1	2	57.4824	Chr01	60860156	RchiOBHmChr1	64386342
RhK5_12064_335	1	2	57.4824	Chr01	60843678	RchiOBHmChr1	64369770
RhK5_158_1172	1	2	57.4824	Chr01	60916441	RchiOBHmChr1	64444319
RhK5_1803_918	1	2	57.4824	Chr01	61066674	RchiOBHmChr1	64590639
RhMCRND_12017_149	1	2	57.4824	Chr01	60862483	RchiOBHmChr1	64388666
RhMCRND_7224_1584	1	2	57.4824	Chr01	61002369	RchiOBHmChr1	64534135
RhK5_10753_427	1	2	57.5012	Chr01	61550932	RchiOBHmChr1	65005725
RhK5_158_1075	1	2	57.535	Chr01	60916241
RhMCRND_23586_320	1	2	57.535	Chr01	60830227	RchiOBHmChr1	64341254
Rh12GR_12574_954	1	2	57.6932	Chr01	61225909	RchiOBHmChr1	64725094
Rh12GR_17367_1011	1	2	57.6932	Chr01	62741093	RchiOBHmChr1	66354377
Rh12GR_19014_2676	1	2	57.6932	Chr01	62768287	RchiOBHmChr1	66382104
Rh12GR_66061_346	1	2	57.6932	Chr01	61657115	RchiOBHmChr1	65170307
Rh12GR_7912_1401	1	2	57.6932	Chr01	61557792	RchiOBHmChr1	65012849
RhK5_11503_582	1	2	57.6932	Chr01	61557415	RchiOBHmChr1	65012306
RhK5_1279_1306	1	2	57.6932	Chr01	61801147	RchiOBHmChr1	65663133
RhK5_1279_700	1	2	57.6932	Chr01	61799906	RchiOBHmChr1	65661890
RhK5_13376_120	1	2	57.6932	Chr01	62777610	RchiOBHmChr1	66391359
RhK5_770_1004	1	2	57.6932	Chr01	62578248	RchiOBHmChr1	66264414
RhK5_9931_229	1	2	57.6932	Chr01	61663997	RchiOBHmChr1	65177149
RhMCRND_20100_242	1	2	57.6932	Chr01	63157421	RchiOBHmChr1	66830589
RhMCRND_637_3199	1	2	57.6932	Chr01	61887289	RchiOBHmChr1	65741857
RhMCRND_7168_140	1	2	57.6932	Chr01	62821916	RchiOBHmChr1	66438136
RhMCRND_9870_400	1	2	57.6932	Chr01	61717882	RchiOBHmChr1	65506487
Rh12GR_11689_672	1	2	57.7105	Chr01	61504668	RchiOBHmChr1	64956225
RhK5_890_533	1	2	57.7105	Chr01	61211574	RchiOBHmChr1	64709223
RhMCRND_1260_1032	1	2	57.7105	Chr01	62578308	RchiOBHmChr1	66264474
Rh12GR_19014_1799	1	2	57.7306	Chr01	62767070	RchiOBHmChr1	66380885
RhK5_960_1986	1	2	57.7311	Chr01	62181201	RchiOBHmChr1	65975805
RhMCRND_8406_141	1	2	57.7321	Chr01	61774455	RchiOBHmChr1	65637087
RhK5_218_1556	1	2	57.8366	Chr01	61025153	RchiOBHmChr1	64559510
Rh12GR_26910_1361	1	2	58.1666	Chr01	64048350	RchiOBHmChr1	67582678
Rh12GR_63066_162	1	2	58.1666	Chr01	64476889	RchiOBHmChr1	68210564
RhK5_101_1906	1	2	58.1666	Chr01	64653189	RchiOBHmChr1	68367091
RhK5_1105_1543	1	2	58.1666	Chr01	64293535	RchiOBHmChr1	68002319
RhK5_1105_2347	1	2	58.1666	Chr01	64294430	RchiOBHmChr1	68003214
RhK5_1105_631	1	2	58.1666	Chr01	64291899	RchiOBHmChr1	68000681
RhK5_142_828	1	2	58.1666	Chr01	64334341	RchiOBHmChr1	68032634
RhK5_247_3612	1	2	58.1666	Chr01	64367578	RchiOBHmChr1	68065979
RhK5_723_1894	1	2	58.1666	Chr01	64577269	RchiOBHmChr1	68297632
RhMCRND_1566_1002	1	2	58.1666	Chr01	64293653	RchiOBHmChr1	68002437
RhMCRND_2581_1068	1	2	58.1666	Chr01	64328370	RchiOBHmChr1	68023934
RhMCRND_3858_301	1	2	58.1666	Chr01	63791755	RchiOBHmChr1	67318042
RhMCRND_4068_307	1	2	58.1666	Chr01	64348770	RchiOBHmChr1	68047473
RhMCRND_8661_1056	1	2	58.1666	Chr01	64018451	RchiOBHmChr1	67553133
Rh12GR_65422_657	1	2	58.1889	Chr01	63935182	RchiOBHmChr1	67441788
RhMCRND_284_2607	1	2	58.1889	Chr01	64023364	RchiOBHmChr1	67558058
RhMCRND_9893_970	1	2	58.1889	Chr01	63793506	RchiOBHmChr1	67319793
Rh12GR_15814_365	1	2	58.2017	Chr01	64323386	RchiOBHmChr1	68018946
RhMCRND_5986_1022	1	2	58.8986	Chr01	63763267	RchiOBHmChr1	67287106
Rh12GR_57323_506	1	3	0	Chr01	5602985	RchiOBHmChr1	6147669
Rh12GR_86271_2328	1	3	6.35472	Chr01	19401905	RchiOBHmChr1	21446816
RhK5_445_1122	1	3	8.1982			RchiOBHmChr1	15704581
RhK5_445_588	1	3	8.1982			RchiOBHmChr1	15705948
Rh12GR_21106_343	1	3	9.24906	Chr01	14208964	RchiOBHmChr1	16191357
Rh12GR_29840_1186	1	3	10.2567	Chr01	14906008	RchiOBHmChr1	16888308
RhK5_489_2120	1	3	10.2567	Chr01	16738214	RchiOBHmChr1	18723772
RhK5_489_363	1	3	10.2567	Chr01	16739971	RchiOBHmChr1	18725529
RhMCRND_17035_142	1	3	10.2567	Chr01	14754661	RchiOBHmChr1	16736974
RhMCRND_247_1042	1	3	10.2567	Chr01	17166594	RchiOBHmChr1	19142566
RhMCRND_373_144	1	3	10.2567	Chr01	17576091	RchiOBHmChr1	19552036
RhMCRND_8097_831	1	3	10.2567	Chr01	14905454	RchiOBHmChr1	16887754
Rh12GR_4071_4428	1	3	11.2312	Chr01	29430959	RchiOBHmChr1	33821351
RhK5_559_802	1	3	11.2992	Chr01	24728757	RchiOBHmChr1	28021745
Rh12GR_17899_317	1	3	12.3152	Chr01	21467286	RchiOBHmChr1	24755391
Rh12GR_1984_1708	1	3	12.3152	Chr01	18760029	RchiOBHmChr1	20805012
Rh12GR_19942_298	1	3	12.3152	Chr01	23548211	RchiOBHmChr1	26837076
Rh12GR_2773_640	1	3	12.3152	Chr01	21303522	RchiOBHmChr1	24591036
Rh12GR_31539_229	1	3	12.3152	Chr01	22191885	RchiOBHmChr1	25480792
Rh12GR_32459_770	1	3	12.3152	Chr01	21302423	RchiOBHmChr1	24589937
Rh12GR_43144_1261	1	3	12.3152	Chr01	19565560	RchiOBHmChr1	21610450
Rh12GR_48629_1214	1	3	12.3152	Chr01	22471521	RchiOBHmChr1	25760414
Rh12GR_7423_949	1	3	12.3152	Chr01	21317443	RchiOBHmChr1	24604954
RhK5_1671_768	1	3	12.3152	Chr01	19402886	RchiOBHmChr1	21447797
RhK5_1946_1484	1	3	12.3152	Chr01	23401218	RchiOBHmChr1	26690044
RhK5_1946_263	1	3	12.3152	Chr01	23399997	RchiOBHmChr1	26688823
RhK5_20241_254	1	3	12.3152	Chr01	18877994	RchiOBHmChr1	20922960
RhK5_20241_371	1	3	12.3152	Chr01	18877877	RchiOBHmChr1	20922843
RhK5_3283_1329	1	3	12.3152	Chr01	21876816	RchiOBHmChr1	25164914
RhK5_4744_145	1	3	12.3152	Chr01	23820778	RchiOBHmChr1	27109771
RhK5_5748_170	1	3	12.3152	Chr01	20088092	RchiOBHmChr1	23380343
RhK5_587_2252	1	3	12.3152	Chr01	20231728	RchiOBHmChr1	23523976
RhK5_7006_903	1	3	12.3152	Chr01	23527487	RchiOBHmChr1	26816347
RhK5_807_422	1	3	12.3152	Chr01	19269749	RchiOBHmChr1	21314663
RhK5_8194_339	1	3	12.3152	Chr01	23815672	RchiOBHmChr1	27104664
RhK5_91_3405	1	3	12.3152	Chr01	19377417	RchiOBHmChr1	21422334
RhMCRND_1996_1122	1	3	12.3152	Chr01	18760571	RchiOBHmChr1	20805554
RhMCRND_897_105	1	3	12.3152	Chr01	21557080	RchiOBHmChr1	24845175
Rh12GR_254_132	1	3	12.7759	Chr01	19190855	RchiOBHmChr1	21235778
Rh12GR_22535_1154	1	3	13.2726	Chr01	25372701	RchiOBHmChr1	28665658
Rh12GR_23147_2826	1	3	13.2726	Chr01	25419831	RchiOBHmChr1	28712785
Rh12GR_36891_787	1	3	13.2726	Chr01	24762173	RchiOBHmChr1	28055156
Rh12GR_5419_1134	1	3	13.2726
RhK5_1011_2692	1	3	13.2726	Chr01	24276258	RchiOBHmChr1	27565208
RhK5_1011_883	1	3	13.2726	Chr01	24274450	RchiOBHmChr1	27563400
RhK5_881_1821	1	3	13.2726	Chr01	25419949	RchiOBHmChr1	28712903
RhK5_881_2555	1	3	13.2726	Chr01	25420683	RchiOBHmChr1	28713637
RhK5_881_2700	1	3	13.2726	Chr01	25420828	RchiOBHmChr1	28713782
RhK5_881_3378	1	3	13.2726	Chr01	25421506	RchiOBHmChr1	28714460
RhK5_881_903	1	3	13.2726	Chr01	25419031	RchiOBHmChr1	28711985
RhMCRND_2597_1648	1	3	13.2726
RhMCRND_798_3190	1	3	13.2726	Chr01	24273919	RchiOBHmChr1	27562869
RhMCRND_798_544	1	3	13.2726	Chr01	24277206	RchiOBHmChr1	27566156
RhMCRND_884_3206	1	3	13.2726	Chr01	25421172	RchiOBHmChr1	28714126
Rh12GR_12088_453	1	3	13.8693			RchiOBHmChr1	21808302
RhK5_20561_782	1	3	14.2789	Chr01	27294707	RchiOBHmChr1	31008685
RhMCRND_521_4075	1	3	14.2789	Chr01	29032559	RchiOBHmChr1	34219688
Rh12GR_2373_1492	1	3	16.2184	Chr01	34830473	RchiOBHmChr1	38253052
Rh12GR_21513_1185	1	3	16.7678	Chr01	11151160	RchiOBHmChr1	11993799
RhK5_2765_432	1	3	16.7678	Chr01	11146480	RchiOBHmChr1	11989119
RhK5_203_3449	1	3	17.0706	Chr01	12590045	RchiOBHmChr1	13861126
RhK5_203_3793	1	3	17.0706	Chr01	12590465	RchiOBHmChr1	13861546
RhK5_3049_957	1	3	17.0706	Chr01	12386122	RchiOBHmChr1	13657217
RhK5_7721_457	1	3	17.0706	Chr01	12505006	RchiOBHmChr1	13776096
RhK5_9001_684	1	3	17.0706	Chr01	13184377	RchiOBHmChr1	14472237
RhK5_2314_573	1	3	17.4969	Chr01	40260680	RchiOBHmChr1	43676802
Rh12GR_56928_1734	1	3	18.6945	Chr01	31599147
Rh12GR_11621_284	1	3	19.8472	Chr01	33205005	RchiOBHmChr1	36642314
Rh12GR_23274_1244	1	3	19.8472	Chr01	31667261	RchiOBHmChr1	31616972
Rh12GR_50221_908	1	3	19.8472	Chr01	36636070	RchiOBHmChr1	40052391
Rh12GR_5236_1722	1	3	19.8472	Chr01	33904268	RchiOBHmChr1	37341470
Rh12GR_56394_1340	1	3	19.8472	Chr01	31783916	RchiOBHmChr1	35221425
Rh12GR_59898_670	1	3	19.8472	Chr01	33245563	RchiOBHmChr1	36682883
Rh12GR_66209_951	1	3	19.8472	Chr01	32991069	RchiOBHmChr1	36428399
Rh12GR_7135_277	1	3	19.8472
RhK5_35_3604	1	3	19.8472	Chr01	33391692	RchiOBHmChr1	36828966
RhK5_35_4280	1	3	19.8472	Chr01	33392367	RchiOBHmChr1	36829641
RhK5_35_5579	1	3	19.8472	Chr01	33395862	RchiOBHmChr1	36833135
RhK5_507_1160	1	3	19.8472	Chr01	34256734	RchiOBHmChr1	37693898
RhK5_5834_1066	1	3	19.8472	Chr01	34265463	RchiOBHmChr1	37702625
RhK5_6953_334	1	3	19.8472	Chr01	34144250	RchiOBHmChr1	37581421
RhMCRND_11685_1027	1	3	19.8472	Chr01	34983775	RchiOBHmChr1	38406349
RhK5_7803_426	1	3	19.8687	Chr01	37323224	RchiOBHmChr1	40739725
RhK5_3808_240	1	3	20.4522	Chr01	16751668	RchiOBHmChr1	18737220
RhMCRND_29463_667	1	3	20.5149	Chr01	35982282	RchiOBHmChr1	39398654
Rh12GR_38712_175	1	3	20.756	Chr01	37894033	RchiOBHmChr1	41310477
Rh12GR_1248_1854	1	3	20.9132	Chr01	38264658	RchiOBHmChr1	41681064
Rh12GR_1248_2199	1	3	20.9132	Chr01	38265219	RchiOBHmChr1	41681625
Rh12GR_1248_3444	1	3	20.9132	Chr01	38269438	RchiOBHmChr1	41685844
Rh12GR_1248_6935	1	3	20.9132	Chr01	38278419	RchiOBHmChr1	41694824
Rh12GR_27962_549	1	3	20.9132	Chr01	37318066	RchiOBHmChr1	40734574
Rh12GR_55411_188	1	3	20.9132	Chr01	38225825	RchiOBHmChr1	41642241
Rh12GR_70694_121	1	3	20.9132	Chr01	38104759	RchiOBHmChr1	41521197
Rh12GR_89139_111	1	3	20.9132	Chr01	37909338	RchiOBHmChr1	41325782
RhMCRND_2071_1455	1	3	20.9132	Chr01	37215299	RchiOBHmChr1	40631811
RhMCRND_3437_1475	1	3	20.9132	Chr01	37197704	RchiOBHmChr1	40614220
RhMCRND_7520_664	1	3	20.9132	Chr01	37905308	RchiOBHmChr1	41321752
Rh12GR_60882_1329	1	3	21.9201	Chr01	38683267	RchiOBHmChr1	42099625
Rh12GR_49903_1969	1	3	21.9586	Chr01	38666856	RchiOBHmChr1	42083213
RhK5_3693_827	1	3	22.5267	Chr01	40947506	RchiOBHmChr1	44363558
Rh12GR_2826_1128	1	3	23.0414	Chr01	39749351	RchiOBHmChr1	43165521
Rh12GR_2826_642	1	3	23.0414	Chr01	39750147	RchiOBHmChr1	43166317
Rh12GR_63154_495	1	3	23.0414	Chr01	39130155	RchiOBHmChr1	42546446
Rh12GR_67589_194	1	3	23.0414	Chr01	39893818	RchiOBHmChr1	43309971
RhMCRND_79_2837	1	3	23.0414	Chr01	40481755	RchiOBHmChr1	43897832
RhMCRND_79_3879	1	3	23.0414	Chr01	40483577	RchiOBHmChr1	43899654
RhMCRND_79_3921	1	3	23.0414	Chr01	40483619	RchiOBHmChr1	43899696
Rh12GR_21949_763	1	3	23.1934	Chr01	52237190	RchiOBHmChr1	55661845
RhK5_10030_376	1	3	24.0359	Chr01	48886593	RchiOBHmChr1	52327592
Rh12GR_10443_228	1	3	25.0116	Chr01	41623588	RchiOBHmChr1	45039580
Rh12GR_13072_1168	1	3	25.7012	Chr01	48357506	RchiOBHmChr1	51795266
RhK5_9266_219	1	3	25.7048	Chr01	51021179	RchiOBHmChr1	54445748
RhMCRND_21194_291	1	3	25.7048	Chr01	50920499	RchiOBHmChr1	54345064
RhK5_9464_437	1	3	25.9621	Chr01	49102817	RchiOBHmChr1	52543795
RhMCRND_5335_1068	1	3	26.0797	Chr01	42685971	RchiOBHmChr1	46089753
RhMCRND_5727_1117	1	3	26.0797	Chr01	42703957	RchiOBHmChr1	46107731
RhMCRND_7287_878	1	3	26.0797	Chr01	42089283	RchiOBHmChr1	45505212
RhK5_10112_273	1	3	26.2666	Chr01	50487935	RchiOBHmChr1	53912479
RhK5_10146_1242	1	3	26.6737	Chr01	50478002	RchiOBHmChr1	53902547
RhMCRND_1042_1126	1	3	26.7548	Chr01	44617129	RchiOBHmChr1	48052136
Rh12GR_56386_124	1	3	27.0599	Chr01	43338902	RchiOBHmChr1	46743949
RhMCRND_9416_989	1	3	27.3301	Chr01	51318769	RchiOBHmChr1	54743325
Rh12GR_5695_2176	1	3	27.3516	Chr01	51290565	RchiOBHmChr1	54715122
Rh12GR_12772_658	1	3	27.5342	Chr01	51176305	RchiOBHmChr1	54600859
Rh12GR_495_1744	1	3	27.7813	Chr01	51078930	RchiOBHmChr1	54503491
RhK5_10103_71	1	3	27.7813	Chr01	51153843	RchiOBHmChr1	54578404
Rh12GR_4321_1215	1	3	27.8341	Chr01	51039276	RchiOBHmChr1	54463840
RhMCRND_19997_268	1	3	28.0743	Chr01	51395228	RchiOBHmChr1	54819778
Rh12GR_18487_190	1	3	28.1935	Chr01	45170193	RchiOBHmChr1	48605170
Rh12GR_26_117	1	3	28.1935	Chr01	45647551	RchiOBHmChr1	49082442
Rh12GR_26_3360	1	3	28.1935	Chr01	45643529	RchiOBHmChr1	49078420
Rh12GR_26_4633	1	3	28.1935	Chr01	45640913	RchiOBHmChr1	49075804
Rh12GR_26_4677	1	3	28.1935	Chr01	45640869	RchiOBHmChr1	49075760
Rh12GR_4384_1793	1	3	28.1935	Chr01	45994086	RchiOBHmChr1	49429002
Rh12GR_56447_374	1	3	28.1935
RhK5_19_3592	1	3	28.1935	Chr01	44494326	RchiOBHmChr1	47929365
RhK5_9209_2288	1	3	28.1935	Chr01	45640499	RchiOBHmChr1	49075390
RhMCRND_25_6085	1	3	28.1935	Chr01	45646016	RchiOBHmChr1	49080907
RhMCRND_28469_212	1	3	28.1935	Chr01	43806659	RchiOBHmChr1	47211676
RhMCRND_98_3202	1	3	28.1935	Chr01	44511820	RchiOBHmChr1	47946859
RhK5_437_3173	1	3	28.2805	Chr01	51915913	RchiOBHmChr1	55340589
RhK5_10937_260	1	3	28.4715	Chr01	51476971	RchiOBHmChr1	54901685
RhK5_1190_2358	1	3	28.5007	Chr01	51697675	RchiOBHmChr1	55122368
Rh12GR_98790_411	1	3	28.7573	Chr01	44438281	RchiOBHmChr1	47873315
RhMCRND_98_1485	1	3	28.7573	Chr01	44513938	RchiOBHmChr1	47948977
RhK5_658_1281	1	3	28.8458	Chr01	48476538	RchiOBHmChr1	51917682
RhK5_7426_261	1	3	28.8797	Chr01	52042597	RchiOBHmChr1	55467266
Rh12GR_2300_1821	1	3	29.2523	Chr01	47604274	RchiOBHmChr1	51044221
Rh12GR_24836_7291	1	3	29.2523	Chr01	48483589	RchiOBHmChr1	51924734
Rh12GR_26109_241	1	3	29.2523	Chr01	49468762	RchiOBHmChr1	52892863
Rh12GR_30946_1028	1	3	29.2523	Chr01	47409673	RchiOBHmChr1	50849568
Rh12GR_54632_1010	1	3	29.2523	Chr01	48880083	RchiOBHmChr1	52321082
Rh12GR_58360_530	1	3	29.2523	Chr01	46634291	RchiOBHmChr1	50069211
Rh12GR_61704_1050	1	3	29.2523	Chr01	50244263	RchiOBHmChr1	53668814
Rh12GR_62055_565	1	3	29.2523	Chr01	50360968	RchiOBHmChr1	53785524
Rh12GR_67273_2708	1	3	29.2523	Chr01	48423689	RchiOBHmChr1	51861437
Rh12GR_71852_3962	1	3	29.2523	Chr01	50213994	RchiOBHmChr1	53638536
Rh12GR_7252_1416	1	3	29.2523	Chr01	48504014	RchiOBHmChr1	51945157
Rh12GR_7432_1124	1	3	29.2523	Chr01	50227428	RchiOBHmChr1	53651981
Rh12GR_8381_888	1	3	29.2523	Chr01	46872525	RchiOBHmChr1	50312517
Rh12GR_8381_924	1	3	29.2523	Chr01	46872561	RchiOBHmChr1	50312553
RhMCRND_12300_1034	1	3	29.2523	Chr01	47359883	RchiOBHmChr1	50799775
RhMCRND_15191_476	1	3	29.2523	Chr01	47168588	RchiOBHmChr1	50608505
RhMCRND_19454_552	1	3	29.2523	Chr01	47854973	RchiOBHmChr1	51294891
RhMCRND_20138_215	1	3	29.2523	Chr01	47396656	RchiOBHmChr1	50836547
RhMCRND_2951_941	1	3	29.2523
RhMCRND_31513_1188	1	3	29.2523	Chr01	47228189	RchiOBHmChr1	50668102
RhMCRND_35171_189	1	3	29.2523	Chr01	47907627	RchiOBHmChr1	51347543
RhMCRND_5313_1246	1	3	29.2523	Chr01	46803652	RchiOBHmChr1	50243650
RhMCRND_7821_1169	1	3	29.2523	Chr01	48051270	RchiOBHmChr1	51491182
RhMCRND_968_1196	1	3	29.2523	Chr01	50490623	RchiOBHmChr1	53915167
RhMCRND_34804_166	1	3	29.2526	Chr01	46690410	RchiOBHmChr1	50125327
RhMCRND_1819_972	1	3	29.2757	Chr01	52869741	RchiOBHmChr1	56294745
RhK5_1508_1108	1	3	29.3251	Chr01	52752503	RchiOBHmChr1	56177524
RhK5_1184_934	1	3	29.4833	Chr01	50809795	RchiOBHmChr1	54234348
RhK5_9266_168	1	3	29.4833	Chr01	51021229	RchiOBHmChr1	54445798
Rh12GR_75858_1190	1	3	30.3064	Chr01	54928174	RchiOBHmChr1	58353010
Rh12GR_80424_3351	1	3	31.1591	Chr01	43751103	RchiOBHmChr1	47156147
Rh12GR_32451_728	1	3	32.5554	Chr01	54896022	RchiOBHmChr1	58320860
RhK5_5427_962	1	3	32.5554	Chr01	54807460	RchiOBHmChr1	58232298
RhK5_15640_582	1	3	32.6471	Chr01	54582515	RchiOBHmChr1	58007359
RhK5_2352_474	1	3	32.6471	Chr01	55081780	RchiOBHmChr1	58506605
RhK5_4828_898	1	3	32.6471	Chr01	54859601	RchiOBHmChr1	58284436
RhK5_9530_1091	1	3	32.6471	Chr01	55293253	RchiOBHmChr1	58718106
RhK5_986_781	1	3	32.6471	Chr01	55202042	RchiOBHmChr1	58626908
RhMCRND_17455_190	1	3	32.6471	Chr01	55312574	RchiOBHmChr1	58737424
Rh12GR_4594_1075	1	3	32.8433	Chr01	54840655	RchiOBHmChr1	58265493
Rh12GR_68535_763	1	3	32.8433	Chr01	55448579	RchiOBHmChr1	58873433
Rh12GR_7994_1028	1	3	32.8433	Chr01	55052501	RchiOBHmChr1	58477325
RhK5_1293_1047	1	3	32.8433	Chr01	54669156	RchiOBHmChr1	58093998
RhK5_15354_234	1	3	32.8433	Chr01	55425811	RchiOBHmChr1	58850667
RhMCRND_4170_1105	1	3	32.8433	Chr01	54627067	RchiOBHmChr1	58051909
RhMCRND_4725_1253	1	3	32.8433	Chr01	55082554	RchiOBHmChr1	58507379
RhMCRND_5533_94	1	3	32.8433	Chr01	55229474	RchiOBHmChr1	58654339
RhMCRND_4202_1219	1	3	32.8509	Chr01	54852101	RchiOBHmChr1	58276939
RhK5_3305_696	1	3	33.001	Chr01	55502064	RchiOBHmChr1	58926920
RhK5_11653_433	1	3	34.1931	Chr01	55606404	RchiOBHmChr1	59031290
RhK5_13063_873	1	3	34.2494	Chr01	56074469	RchiOBHmChr1	59499320
RhK5_9181_702	1	3	34.7706	Chr01	56184214	RchiOBHmChr1	59609060
RhK5_1088_1362	1	3	35.5327	Chr01	54864646	RchiOBHmChr1	58289480
RhMCRND_16698_164	1	3	36.4307	Chr01	55678387	RchiOBHmChr1	59103267
Rh12GR_38987_230	1	3	37.1804	Chr01	55860839	RchiOBHmChr1	59285705
RhMCRND_26756_86	1	3	37.3224	Chr01	56184766	RchiOBHmChr1	59609612
Rh12GR_51820_581	1	3	37.9046	Chr01	56091285	RchiOBHmChr1	59516134
RhMCRND_7678_682	1	3	37.9046	Chr01	56177335	RchiOBHmChr1	59602182
Rh12GR_52196_494	1	3	38.6117	Chr01	56830857	RchiOBHmChr1	60255817
Rh12GR_58561_472	1	3	38.6117	Chr01	56459115	RchiOBHmChr1	59884110
Rh12GR_63191_964	1	3	38.6117	Chr01	56528208	RchiOBHmChr1	59953197
Rh12GR_73874_633	1	3	38.6117	Chr01	56768500	RchiOBHmChr1	60193464
RhMCRND_10238_231	1	3	38.6117	Chr01	56720248	RchiOBHmChr1	60145213
RhMCRND_17479_618	1	3	38.6117	Chr01	56448470	RchiOBHmChr1	59873467
RhMCRND_33566_109	1	3	39.2655	Chr01	56862300	RchiOBHmChr1	60287258
Rh12GR_11018_516	1	3	39.6316	Chr01	58274253	RchiOBHmChr1	61515631
RhMCRND_5702_1792	1	3	39.7622	Chr01	58735789	RchiOBHmChr1	61977143
Rh12GR_190_2353	1	3	39.9229	Chr01	57019812	RchiOBHmChr1	60444751
Rh12GR_190_2659	1	3	39.9229	Chr01	57020275	RchiOBHmChr1	60445214
Rh12GR_7115_1609	1	3	39.9604	Chr01	57133082	RchiOBHmChr1	60558009
Rh12GR_47801_73	1	3	40.5541	Chr01	57146810	RchiOBHmChr1	60571737
Rh12GR_70705_177	1	3	40.5541	Chr01	57658492	RchiOBHmChr1	60899899
RhK5_818_561	1	3	40.5541	Chr01	57705389	RchiOBHmChr1	60946795
RhMCRND_5333_1273	1	3	40.5541	Chr01	57206911	RchiOBHmChr1	60631830
RhMCRND_19249_207	1	3	40.7785	Chr01	58033048	RchiOBHmChr1	61274425
Rh12GR_78677_245	1	3	41.7717	Chr01	56837394	RchiOBHmChr1	60262354
Rh12GR_18123_1000	1	3	42.1531	Chr01	56783119	RchiOBHmChr1	60208079
Rh12GR_678_998	1	3	42.8145	Chr01	58076383	RchiOBHmChr1	61317764
RhMCRND_9451_124	1	3	43.1958	Chr01	55908363	RchiOBHmChr1	59333221
RhMCRND_12775_490	1	3	45.0858	Chr01	59466156	RchiOBHmChr1	62710845
RhMCRND_5712_897	1	3	45.0858	Chr01	59433954	RchiOBHmChr1	62678624
RhMCRND_11495_129	1	3	46.295	Chr01	61006023	RchiOBHmChr1	64537809
RhK5_1249_804	1	3	47.1509	Chr01	63573777	RchiOBHmChr1	67059651
RhK5_17_3603	1	3	47.1509	Chr01	62805904	RchiOBHmChr1	66423276
RhK5_423_1217	1	3	47.1509	Chr01	62766638	RchiOBHmChr1	66380453
RhK5_975_866	1	3	47.1509	Chr01	63266197	RchiOBHmChr1	66928521
RhMCRND_30358_679	1	3	47.1509	Chr01	60951117	RchiOBHmChr1	64482811
RhMCRND_9931_1068	1	3	47.1509	Chr01	61730178	RchiOBHmChr1	65531328
RhK5_2971_537	2	1	0	Chr02	2002411	RchiOBHmChr2	2088663
RhK5_785_2288	2	1	1.05307	Chr02	2225497	RchiOBHmChr2	2311750
RhMCRND_13815_1018	2	1	1.05307	Chr02	2800151	RchiOBHmChr2	2886560
Rh12GR_6145_1303	2	1	1.11844	Chr02	2732371	RchiOBHmChr2	2818799
Rh12GR_1654_1830	2	1	4.06748	Chr02	3916942	RchiOBHmChr2	4027736
RhK5_15431_775	2	1	4.61362	Chr02	4032751	RchiOBHmChr2	4143536
RhMCRND_9501_821	2	1	4.61362	Chr02	4037693	RchiOBHmChr2	4148478
RhK5_3042_1023	2	1	5.82379	Chr02	3590127	RchiOBHmChr2	3716550
RhMCRND_14471_279	2	1	6.37397	Chr02	3059429	RchiOBHmChr2	3145821
Rh12GR_22170_614	2	1	6.62212	Chr02	1708632	RchiOBHmChr2	1794899
Rh12GR_50761_79	2	1	6.71028	Chr02	2226902	RchiOBHmChr2	2313155
RhK5_12930_145	2	1	6.86424	Chr02	2830915	RchiOBHmChr2	2917309
RhMCRND_2702_2020	2	1	7.05842	Chr02	2470609	RchiOBHmChr2	2556838
Rh12GR_81278_186	2	1	7.102	Chr02	1479722	RchiOBHmChr2	1565998
RhMCRND_12698_281	2	1	7.17748	Chr02	1403841	RchiOBHmChr2	1425038
Rh12GR_4266_103	2	1	7.65887	Chr02	11162661	RchiOBHmChr2	11394397
RhMCRND_25176_342	2	1	7.65887	Chr02	11270793	RchiOBHmChr2	11502527
RhMCRND_26121_943	2	1	7.65887	Chr02	10682886	RchiOBHmChr2	10914654
Rh12GR_1905_1156	2	1	7.88506	Chr02	6996195	RchiOBHmChr2	7195114
RhK5_326_1157	2	1	7.90884	Chr02	6818526	RchiOBHmChr2	7017443
RhK5_14659_261	2	1	8.13927	Chr02	10146700	RchiOBHmChr2	10405693
RhMCRND_14126_218	2	1	8.13927	Chr02	9779049	RchiOBHmChr2	9973986
Rh12GR_5215_1450	2	1	8.86699	Chr02	4947484	RchiOBHmChr2	5058229
RhMCRND_9445_498	2	1	8.86699	Chr02	4621430	RchiOBHmChr2	4732174
RhMCRND_5447_1174	2	1	8.87626	Chr02	4931929	RchiOBHmChr2	5042675
Rh12GR_55135_511	2	1	8.98245	Chr02	5340280	RchiOBHmChr2	5538513
Rh12GR_1905_2900	2	1	8.99514	Chr02	6994360	RchiOBHmChr2	7193279
Rh12GR_8271_2082	2	1	9.01002	Chr02	9093155	RchiOBHmChr2	9291913
Rh12GR_91477_169	2	1	9.01002	Chr02	8771033	RchiOBHmChr2	8969809
Rh12GR_25630_1283	2	1	9.12196	Chr02	3908845	RchiOBHmChr2	4019639
Rh12GR_6196_829	2	1	9.25738	Chr02	6210079	RchiOBHmChr2	6408238
RhMCRND_20399_231	2	1	9.27091	Chr02	7053596	RchiOBHmChr2	7252512
RhK5_952_1022	2	1	9.56795	Chr02	8810280	RchiOBHmChr2	9009053
Rh12GR_30172_1153	2	1	9.57787	Chr02	701569	RchiOBHmChr2	716029
Rh12GR_6052_1174	2	1	9.57787	Chr02	739033	RchiOBHmChr2	753492
Rh12GR_4801_665	2	1	9.59314	Chr02	513861	RchiOBHmChr2	528326
Rh12GR_61744_574	2	1	9.59314	Chr02	914944	RchiOBHmChr2	929384
RhK5_69_4787	2	1	9.59314	Chr02	695932	RchiOBHmChr2	710394
Rh12GR_19384_540	2	1	9.65295	Chr02	4270290	RchiOBHmChr2	4381059
RhMCRND_3721_1066	2	1	9.68124	Chr02	3600767	RchiOBHmChr2	3727188
Rh12GR_1595_932	2	1	10.0691	Chr02	4392601	RchiOBHmChr2	4503362
Rh12GR_28671_630	2	1	10.1059	Chr02	9058424	RchiOBHmChr2	9257186
RhMCRND_15892_263	2	1	10.3198	Chr02	4886479	RchiOBHmChr2	4997224
RhK5_98_3005	2	1	10.3338	Chr02	3710250	RchiOBHmChr2	3836664
Rh12GR_6923_1351	2	1	10.3508	Chr02	5584011	RchiOBHmChr2	5782225
Rh12GR_6196_1483	2	1	10.4256	Chr02	6209125	RchiOBHmChr2	6407284
RhK5_12369_995	2	1	11.7863	Chr02	14741415	RchiOBHmChr2	14953009
RhK5_1854_114	2	1	11.9962	Chr02	14439373	RchiOBHmChr2	14651193
RhMCRND_5036_1030	2	1	12.0567	Chr02	11400989	RchiOBHmChr2	11632717
Rh12GR_1_3260	2	1	12.2151	Chr02	11441339	RchiOBHmChr2	11673070
Rh12GR_1_4402	2	1	12.2151	Chr02	11442651	RchiOBHmChr2	11674382
Rh12GR_1_9739	2	1	12.2151	Chr02	11452226	RchiOBHmChr2	11683957
Rh12GR_7824_136	2	1	12.222	Chr02	13150933	RchiOBHmChr2	13382497
RhK5_503_962	2	1	12.5656	Chr02	10509458	RchiOBHmChr2	10768404
Rh12GR_13321_144	2	1	12.6894	Chr02	11658524	RchiOBHmChr2	11890227
Rh12GR_30010_210	2	1	12.6894	Chr02	11935135	RchiOBHmChr2	12166832
RhK5_8992_698	2	1	12.6894	Chr02	11828760	RchiOBHmChr2	12060455
RhMCRND_26585_543	2	1	12.6894	Chr02	11660006	RchiOBHmChr2	11891709
RhK5_1867_2659	2	1	13.0827	Chr02	23954248	RchiOBHmChr2	24168406
RhK5_2890_786	2	1	13.172	Chr02	11163313	RchiOBHmChr2	11395049
RhMCRND_13031_604	2	1	13.172	Chr02	11411668	RchiOBHmChr2	11643398
RhK5_14671_175	2	1	13.8919	Chr02	17822212	RchiOBHmChr2	18034568
RhK5_14671_283	2	1	13.8919	Chr02	17822320	RchiOBHmChr2	18034676
Rh12GR_19514_105	2	1	13.9359	Chr02	19231393	RchiOBHmChr2	19443774
Rh12GR_16227_256	2	1	14.1463	Chr02	11659719	RchiOBHmChr2	11891422
Rh12GR_7870_1037	2	1	14.1463	Chr02	11828419	RchiOBHmChr2	12060114
RhMCRND_18086_381	2	1	14.1463	Chr02	11468686	RchiOBHmChr2	11700415
RhMCRND_2008_1991	2	1	14.1463	Chr02	11724592	RchiOBHmChr2	11956299
RhMCRND_7468_986	2	1	14.1463	Chr02	11570119	RchiOBHmChr2	11801839
Rh12GR_57170_642	2	1	14.8077	Chr02	12567504	RchiOBHmChr2	12799127
Rh12GR_10048_723	2	1	14.8547	Chr02	23126000	RchiOBHmChr2	23340146
Rh12GR_13644_1364	2	1	14.8547	Chr02	22576804	RchiOBHmChr2	22790960
Rh12GR_14401_479	2	1	14.8547	Chr02	20947227	RchiOBHmChr2	21159267
Rh12GR_14420_1250	2	1	14.8547	Chr02	14924128	RchiOBHmChr2	15135694
Rh12GR_15016_2060	2	1	14.8547	Chr02	12501679	RchiOBHmChr2	12733306
Rh12GR_15300_203	2	1	14.8547	Chr02	20619654	RchiOBHmChr2	20831449
Rh12GR_15471_522	2	1	14.8547	Chr02	14355095	RchiOBHmChr2	14566852
Rh12GR_15471_580	2	1	14.8547	Chr02	14355037	RchiOBHmChr2	14566794
Rh12GR_16336_222	2	1	14.8547	Chr02	16146950	RchiOBHmChr2	16359119
Rh12GR_16503_116	2	1	14.8547	Chr02	28295622	RchiOBHmChr2	28509428
Rh12GR_16769_594	2	1	14.8547	Chr02	25144256	RchiOBHmChr2	25358316
Rh12GR_18395_1470	2	1	14.8547	Chr02	14461671	RchiOBHmChr2	14673495
Rh12GR_18395_2922	2	1	14.8547	Chr02	14463111	RchiOBHmChr2	14674935
Rh12GR_18395_5086	2	1	14.8547	Chr02	14467135	RchiOBHmChr2	14678960
Rh12GR_19841_471	2	1	14.8547	Chr02	19937382	RchiOBHmChr2	20149649
Rh12GR_22604_65	2	1	14.8547	Chr02	24188973	RchiOBHmChr2	24403107
Rh12GR_24285_1388	2	1	14.8547	Chr02	14506138	RchiOBHmChr2	14717755
Rh12GR_30976_1218	2	1	14.8547	Chr02	12679345	RchiOBHmChr2	12910952
Rh12GR_3283_618	2	1	14.8547	Chr02	20956833	RchiOBHmChr2	21168874
Rh12GR_34396_870	2	1	14.8547	Chr02	17789524	RchiOBHmChr2	18001881
Rh12GR_35079_449	2	1	14.8547	Chr02	15066470	RchiOBHmChr2	15278051
Rh12GR_37656_660	2	1	14.8547	Chr02	16414237	RchiOBHmChr2	16626346
Rh12GR_39953_637	2	1	14.8547	Chr02	14917953	RchiOBHmChr2	15129521
Rh12GR_4528_442	2	1	14.8547	Chr02	26801827	RchiOBHmChr2	27015749
Rh12GR_45606_519	2	1	14.8547	Chr02	26313118	RchiOBHmChr2	26527054
Rh12GR_48824_1347	2	1	14.8547	Chr02	14736278	RchiOBHmChr2	14947875
Rh12GR_49342_146	2	1	14.8547	Chr02	13233074	RchiOBHmChr2	13464625
Rh12GR_55596_892	2	1	14.8547	Chr02	18320230	RchiOBHmChr2	18532566
Rh12GR_56726_177	2	1	14.8547	Chr02	22565286	RchiOBHmChr2	22779446
Rh12GR_58785_553	2	1	14.8547	Chr02	23585258	RchiOBHmChr2	23799434
Rh12GR_63479_420	2	1	14.8547	Chr02	18352148	RchiOBHmChr2	18564480
Rh12GR_65765_444	2	1	14.8547	Chr02	15554909	RchiOBHmChr2	15767107
Rh12GR_69751_59	2	1	14.8547	Chr02	21006115	RchiOBHmChr2	21218147
Rh12GR_71906_339	2	1	14.8547	Chr02	12770553	RchiOBHmChr2	13002148
Rh12GR_7824_1097	2	1	14.8547	Chr02	13152851	RchiOBHmChr2	13384415
Rh12GR_78276_154	2	1	14.8547	Chr02	17877341	RchiOBHmChr2	18089690
Rh12GR_78452_232	2	1	14.8547	Chr02	20169083	RchiOBHmChr2	20380973
Rh12GR_8037_1011	2	1	14.8547	Chr02	16411227	RchiOBHmChr2	16623336
Rh12GR_8200_1042	2	1	14.8547	Chr02	22044015	RchiOBHmChr2	22258171
Rh12GR_82305_3264	2	1	14.8547	Chr02	23819467	RchiOBHmChr2	24033636
Rh12GR_82305_3795	2	1	14.8547	Chr02	23818606	RchiOBHmChr2	24032775
Rh12GR_82305_4587	2	1	14.8547	Chr02	23817021	RchiOBHmChr2	24031190
Rh88_21552_209	2	1	14.8547	Chr02	17777476	RchiOBHmChr2	17989834
Rh88_41346_347	2	1	14.8547	Chr02	25771948	RchiOBHmChr2	25985931
Rh88_6347_602	2	1	14.8547	Chr02	16254295	RchiOBHmChr2	16466439
RhMCRND_117_1721	2	1	14.8547	Chr02	16445529	RchiOBHmChr2	16657630
RhMCRND_13145_657	2	1	14.8547	Chr02	20814821	RchiOBHmChr2	21026651
RhMCRND_1692_1369	2	1	14.8547	Chr02	26615049	RchiOBHmChr2	26828963
RhMCRND_19439_293	2	1	14.8547	Chr02	11960344	RchiOBHmChr2	12192031
RhMCRND_2274_1352	2	1	14.8547	Chr02	14358656	RchiOBHmChr2	14570412
RhMCRND_23405_471	2	1	14.8547	Chr02	28325560	RchiOBHmChr2	28539362
RhMCRND_23578_223	2	1	14.8547	Chr02	25328032	RchiOBHmChr2	25542067
RhMCRND_2790_945	2	1	14.8547	Chr02	20147043	RchiOBHmChr2	20358936
RhMCRND_3675_1440	2	1	14.8547	Chr02	13348983	RchiOBHmChr2	13580539
RhMCRND_4028_2854	2	1	14.8547	Chr02	17889787	RchiOBHmChr2	18102137
RhMCRND_519_2083	2	1	14.8547	Chr02	18368573	RchiOBHmChr2	18580904
RhMCRND_519_2681	2	1	14.8547	Chr02	18366696	RchiOBHmChr2	18579027
RhMCRND_6087_974	2	1	14.8547	Chr02	23988651	RchiOBHmChr2	24202809
RhMCRND_6520_1387	2	1	14.8547	Chr02	19345570	RchiOBHmChr2	19557935
RhMCRND_6687_90	2	1	14.8547	Chr02	28611936	RchiOBHmChr2	28825689
RhMCRND_8091_1282	2	1	14.8547	Chr02	13153036	RchiOBHmChr2	13384600
Rh12GR_35079_327	2	1	14.8608	Chr02	15066591	RchiOBHmChr2	15278172
Rh12GR_61435_63	2	1	14.8608	Chr02	12675084	RchiOBHmChr2	12906691
RhK5_9405_484	2	1	14.8608	Chr02	12385084	RchiOBHmChr2	12616727
RhMCRND_10036_145	2	1	14.9091	Chr02	26669231	RchiOBHmChr2	26883141
RhK5_1199_998	2	1	15.1174	Chr02	19064880	RchiOBHmChr2	19277249
Rh12GR_57406_919	2	1	15.2544	Chr02	26935583	RchiOBHmChr2	27149480
Rh12GR_15547_607	2	1	15.82	Chr02	40033866	RchiOBHmChr2	29591652
Rh12GR_41031_648	2	1	15.82			RchiOBHmChr2	74488524
Rh12GR_53327_3225	2	1	15.82	Chr02	40481782	RchiOBHmChr2	30039521
Rh12GR_53327_4892	2	1	15.82	Chr02	40484059	RchiOBHmChr2	30041798
Rh12GR_53327_5268	2	1	15.82	Chr02	40485032	RchiOBHmChr2	30042771
Rh12GR_53327_6722	2	1	15.82	Chr02	40488725	RchiOBHmChr2	30046464
Rh12GR_53389_349	2	1	15.82	Chr02	39676324	RchiOBHmChr2	29234129
Rh12GR_69116_396	2	1	15.82	Chr02	39450816	RchiOBHmChr2	29008628
RhMCRND_9537_725	2	1	15.82	Chr02	39779283	RchiOBHmChr2	29337077
RhK5_249_498	2	1	16.1727	Chr02	28489297	RchiOBHmChr2	28703079
RhK5_6864_989	2	1	16.8899	Chr02	25387670	RchiOBHmChr2	25601688
Rh12GR_39810_639	2	1	17.5279	Chr02	40913827	RchiOBHmChr2	30471487
Rh12GR_40448_202	2	1	17.5279	Chr02	40800384	RchiOBHmChr2	30358058
RhK5_3876_591	2	1	17.741	Chr02	39729067	RchiOBHmChr2	29286861
Rh12GR_53908_191	2	1	18.5184	Chr02	41895264	RchiOBHmChr2	31454049
Rh12GR_6182_966	2	1	18.5184	Chr02	41497766	RchiOBHmChr2	31056525
RhMCRND_1797_1758	2	1	18.5184	Chr02	28883263	RchiOBHmChr2	32529472
RhMCRND_18603_290	2	1	18.5184	Chr02	41503115	RchiOBHmChr2	31061874
RhMCRND_21332_1185	2	1	18.5184	Chr02	28802595	RchiOBHmChr2	31753542
Rh12GR_45652_524	2	1	20.2979	Chr02	40796906	RchiOBHmChr2	30354580
RhK5_4013_765	2	1	20.6222	Chr02	40643063	RchiOBHmChr2	30200768
Rh12GR_27831_1552	2	1	20.6651	Chr02	29422477	RchiOBHmChr2	33068632
Rh88_13565_606	2	1	20.6651	Chr02	29952642	RchiOBHmChr2	33598722
RhK5_143_3043	2	1	20.6651	Chr02	29927270	RchiOBHmChr2	33573349
RhMCRND_5935_845	2	1	20.6651	Chr02	30620514	RchiOBHmChr2	34793692
Rh12GR_24154_284	2	1	20.7101	Chr02	29963270	RchiOBHmChr2	33609350
Rh12GR_62784_393	2	1	21.4678	Chr02	41519649	RchiOBHmChr2	31078407
Rh12GR_66229_318	2	1	22.2643	Chr02	31605924	RchiOBHmChr2	35672487
Rh12GR_1880_1047	2	1	22.5199	Chr02	51825768	RchiOBHmChr2	54041396
Rh12GR_77017_491	2	1	22.6768			RchiOBHmChr2	34453055
Rh88_13565_398	2	1	22.6768	Chr02	29952254	RchiOBHmChr2	33598334
RhMCRND_1959_1706	2	1	22.6768	Chr02	30004626	RchiOBHmChr2	33653824
RhK5_10070_943	2	1	23.1126	Chr02	31124954	RchiOBHmChr2	35200114
RhK5_2778_1038	2	1	24.4625	Chr02	32199671	RchiOBHmChr2	36325872
RhMCRND_918_1064	2	1	24.5517	Chr02	55225087	RchiOBHmChr2	57407863
RhMCRND_1340_1682	2	1	25.5348	Chr02	32957286	RchiOBHmChr2	36978793
RhK5_5763_812	2	1	25.7989	Chr02	32158197	RchiOBHmChr2	36278293
Rh12GR_38300_341	2	1	26.5195	Chr02	32639697	RchiOBHmChr2	36832158
RhK5_1875_955	2	1	26.5316	Chr02	55316487	RchiOBHmChr2	57499249
Rh12GR_39249_356	2	1	26.5667	Chr02	32565591	RchiOBHmChr2	36776755
Rh12GR_11253_1041	2	1	28.5886	Chr02	35756812	RchiOBHmChr2	39077223
RhK5_71_2436	2	1	28.5886	Chr02	36155496	RchiOBHmChr2	39218316
RhK5_4946_766	2	1	28.678	Chr02	55237939	RchiOBHmChr2	57420712
RhK5_8540_579	2	1	28.8401	Chr02	51621472	RchiOBHmChr2	53837123
RhK5_2983_464	2	1	29.0597	Chr02	54840118	RchiOBHmChr2	57055705
RhMCRND_8575_310	2	1	29.0999	Chr02	51972413	RchiOBHmChr2	54188035
RhMCRND_8556_1051	2	1	29.1088	Chr02	52046579	RchiOBHmChr2	54262199
RhK5_1195_249	2	1	29.3606	Chr02	54611208	RchiOBHmChr2	56826819
Rh12GR_70776_1382	2	1	29.5007	Chr02	51655397	RchiOBHmChr2	53871041
RhMCRND_21340_253	2	1	29.5007	Chr02	51803062	RchiOBHmChr2	54018690
RhK5_94_3635	2	1	29.5482	Chr02	37864701	RchiOBHmChr2	41549165
RhK5_2811_184	2	1	29.6639	Chr02	44575329	RchiOBHmChr2	46581202
RhK5_2654_1139	2	1	30.2077	Chr02	52044863	RchiOBHmChr2	54260483
RhMCRND_2981_841	2	1	30.4912	Chr02	52045107	RchiOBHmChr2	54260727
RhK5_568_2913	2	1	30.7097	Chr02	54494255	RchiOBHmChr2	56709886
Rh12GR_4281_1507	2	1	31.0998	Chr02	52331129	RchiOBHmChr2	54546722
RhMCRND_7430_172	2	1	31.0998	Chr02	52331302	RchiOBHmChr2	54546895
RhK5_6208_688	2	1	31.2684	Chr02	52766039	RchiOBHmChr2	54981603
RhMCRND_29982_116	2	1	31.2684	Chr02	52692141	RchiOBHmChr2	54907717
Rh12GR_46951_116	2	1	31.2801	Chr02	52430409	RchiOBHmChr2	54646004
RhK5_11054_765	2	1	31.2801	Chr02	52404296	RchiOBHmChr2	54619879
RhK5_2168_468	2	1	31.2801	Chr02	52652534	RchiOBHmChr2	54868112
RhK5_2168_561	2	1	31.2801	Chr02	52652441	RchiOBHmChr2	54868019
RhK5_6208_229	2	1	31.2801	Chr02	52768785	RchiOBHmChr2	54984349
RhMCRND_9375_1135	2	1	31.2801	Chr02	52740516	RchiOBHmChr2	54956081
Rh12GR_5229_460	2	1	31.5392	Chr02	55276503	RchiOBHmChr2	57459268
RhK5_12535_375	2	1	31.6619	Chr02	53518579	RchiOBHmChr2	55734075
RhK5_2900_821	2	1	31.6619	Chr02	53573224	RchiOBHmChr2	55788721
RhMCRND_16783_273	2	1	31.6619	Chr02	53490717	RchiOBHmChr2	55706211
RhK5_1044_2372	2	1	31.7221	Chr02	53125046	RchiOBHmChr2	55340566
RhMCRND_1170_1006	2	1	31.7221	Chr02	53124540	RchiOBHmChr2	55340060
RhMCRND_1382_1341	2	1	31.7221	Chr02	53355762	RchiOBHmChr2	55571279
RhMCRND_16480_503	2	1	31.7221	Chr02	53132131	RchiOBHmChr2	55347649
Rh12GR_96163_2726	2	1	31.8282	Chr02	55650049	RchiOBHmChr2	57832785
RhK5_730_1445	2	1	31.8282			RchiOBHmChr2	58060957
RhMCRND_5729_1018	2	1	31.8282			RchiOBHmChr2	57929804
Rh12GR_24377_1583	2	1	32.2387			RchiOBHmChr2	59863769
RhK5_5047_143	2	1	32.2387			RchiOBHmChr2	58679492
RhMCRND_9859_314	2	1	32.2387			RchiOBHmChr2	59557263
RhK5_838_416	2	1	32.4566			RchiOBHmChr2	60022476
RhK5_12232_1406	2	1	32.4765	Chr02	49689269	RchiOBHmChr2	51901904
RhMCRND_4841_1077	2	1	32.4765	Chr02	48502500	RchiOBHmChr2	50714645
RhMCRND_5419_1467	2	1	32.4765	Chr02	47331484	RchiOBHmChr2	49473347
RhMCRND_7812_328	2	1	32.5374	Chr02	49797939	RchiOBHmChr2	52010571
Rh12GR_19129_360	2	1	32.6078	Chr02	49776592	RchiOBHmChr2	51989222
Rh12GR_1244_2145	2	1	32.6366	Chr02	49768903	RchiOBHmChr2	51981533
RhK5_11296_274	2	1	32.6366	Chr02	51673388	RchiOBHmChr2	53889025
RhK5_16082_768	2	1	32.6366	Chr02	50791929	RchiOBHmChr2	53007596
RhK5_212_1078	2	1	32.8939			RchiOBHmChr2	60026888
RhK5_3651_850	2	1	32.8939			RchiOBHmChr2	60552739
RhK5_838_932	2	1	32.8939			RchiOBHmChr2	60021477
RhMCRND_12025_697	2	1	32.8939			RchiOBHmChr2	60404062
RhMCRND_20311_340	2	1	32.8939			RchiOBHmChr2	60380161
RhMCRND_9228_209	2	1	32.8939			RchiOBHmChr2	60477092
RhK5_1404_1854	2	1	33.419			RchiOBHmChr2	60871749
RhK5_1620_629	2	1	33.419			RchiOBHmChr2	60932471
RhK5_509_1211	2	1	33.419			RchiOBHmChr2	60668247
RhMCRND_17595_399	2	1	33.419			RchiOBHmChr2	61105288
Rh12GR_5164_562	2	1	33.7042			RchiOBHmChr2	59554011
RhMCRND_11645_1166	2	1	35.0815			RchiOBHmChr2	62019636
RhMCRND_6519_150	2	1	36.3759			RchiOBHmChr2	64281571
RhMCRND_25951_191	2	1	36.3851			RchiOBHmChr2	64287017
Rh12GR_10077_6862	2	1	36.7941			RchiOBHmChr2	67132616
Rh12GR_82723_163	2	1	36.8534	Chr02	56950946	RchiOBHmChr2	65740213
RhMCRND_19281_5980	2	1	36.8534			RchiOBHmChr2	66018211
Rh12GR_56_5653	2	1	37.1129	Chr02	57090496	RchiOBHmChr2	65879734
RhMCRND_14166_503	2	1	37.1129	Chr02	58741978	RchiOBHmChr2	67202027
RhMCRND_15050_619	2	1	37.1129			RchiOBHmChr2	67105620
RhMCRND_16471_555	2	1	37.1129			RchiOBHmChr2	66033688
RhMCRND_5762_608	2	1	37.1129	Chr02	57042339	RchiOBHmChr2	65831583
RhMCRND_9975_160	2	1	37.1129	Chr02	56696635	RchiOBHmChr2	65486016
Rh12GR_1484_183	2	1	37.8191	Chr02	57899083	RchiOBHmChr2	68044836
Rh88_47733_901	2	1	37.8825	Chr02	57432853	RchiOBHmChr2	68511053
RhK5_9959_1955	2	1	37.8825	Chr02	57266724	RchiOBHmChr2	68677169
RhMCRND_4721_757	2	1	37.8825	Chr02	57628493	RchiOBHmChr2	68315420
Rh12GR_5717_1522	2	1	37.8882			RchiOBHmChr2	69068647
RhMCRND_24207_1471	2	1	37.8882			RchiOBHmChr2	69050305
Rh12GR_13783_996	2	1	38.5085	Chr02	59089937	RchiOBHmChr2	69642097
RhMCRND_2192_1057	2	1	38.5172	Chr02	57250014	RchiOBHmChr2	68693879
RhMCRND_2614_1497	2	1	38.5172			RchiOBHmChr2	69085153
RhMCRND_5951_427	2	1	38.5172	Chr02	57260716	RchiOBHmChr2	68683177
RhMCRND_1645_1593	2	1	38.5275	Chr02	57267461	RchiOBHmChr2	68676432
RhMCRND_14563_173	2	1	38.5721			RchiOBHmChr2	69083244
Rh12GR_6136_2695	2	1	38.642
RhMCRND_25060_251	2	1	38.6685	Chr02	60073718	RchiOBHmChr2	70625893
Rh12GR_74558_120	2	1	38.781	Chr02	61156922	RchiOBHmChr2	71708710
RhMCRND_2079_592	2	1	38.8508	Chr02	59122569	RchiOBHmChr2	69674720
RhK5_1868_1029	2	1	38.9493			RchiOBHmChr2	72213445
RhMCRND_2448_2088	2	1	38.9493	Chr02	61259278	RchiOBHmChr2	71811052
RhK5_3021_2989	2	1	39.0026	Chr02	58913697	RchiOBHmChr2	69465884
RhMCRND_12205_526	2	1	39.2303	Chr02	59127286	RchiOBHmChr2	69679435
RhK5_1419_1007	2	1	39.2357			RchiOBHmChr2	72203375
RhK5_1419_452	2	1	39.2357			RchiOBHmChr2	72204970
RhK5_1868_769	2	1	39.2357			RchiOBHmChr2	72213795
RhK5_4099_1092	2	1	39.2357			RchiOBHmChr2	72162150
RhK5_4099_751	2	1	39.2357			RchiOBHmChr2	72161809
RhK5_4869_774	2	1	39.2357	Chr02	61257095	RchiOBHmChr2	71808870
Rh12GR_24169_102	2	1	39.239			RchiOBHmChr2	72379888
Rh12GR_104_3137	2	1	39.4107	Chr02	61072699	RchiOBHmChr2	71624491
Rh12GR_1537_1182	2	1	39.4107	Chr02	60342580	RchiOBHmChr2	70894690
Rh12GR_27076_224	2	1	39.4107	Chr02	60316919	RchiOBHmChr2	70869034
Rh12GR_43086_518	2	1	39.4107	Chr02	60375301	RchiOBHmChr2	70927412
Rh12GR_50444_402	2	1	39.4107	Chr02	61099771	RchiOBHmChr2	71651563
RhK5_10951_451	2	1	39.4107	Chr02	60343896	RchiOBHmChr2	70896006
RhK5_14621_296	2	1	39.4107	Chr02	60436672	RchiOBHmChr2	70988777
RhK5_666_2141	2	1	39.4107	Chr02	60572377	RchiOBHmChr2	71124496
RhK5_666_2672	2	1	39.4107	Chr02	60570233	RchiOBHmChr2	71122352
RhMCRND_14377_236	2	1	39.4107	Chr02	60343901	RchiOBHmChr2	70896011
RhMCRND_1658_365	2	1	39.4107	Chr02	60340605	RchiOBHmChr2	70892715
RhMCRND_17088_178	2	1	39.4107	Chr02	60871399	RchiOBHmChr2	71423227
RhMCRND_18307_285	2	1	39.4107	Chr02	60377729	RchiOBHmChr2	70929840
Rh12GR_14675_492	2	1	39.428	Chr02	60769156	RchiOBHmChr2	71321004
RhK5_3024_906	2	1	39.4343			RchiOBHmChr2	72160252
RhMCRND_1113_419	2	1	39.7022	Chr02	60322880	RchiOBHmChr2	70874989
Rh12GR_6101_1036	2	1	39.9064	Chr02	59383034	RchiOBHmChr2	69935182
RhMCRND_30486_1001	2	1	39.9064	Chr02	59263849	RchiOBHmChr2	69815998
RhMCRND_2335_1001	2	1	39.9527	Chr02	59339619	RchiOBHmChr2	69891768
RhK5_10951_140	2	1	40.1208	Chr02	60344207	RchiOBHmChr2	70896317
RhK5_3857_488	2	1	40.2493			RchiOBHmChr2	68783255
RhK5_13561_250	2	1	40.512	Chr02	60507597	RchiOBHmChr2	71059717
RhK5_4872_771	2	1	40.7213			RchiOBHmChr2	69221760
RhMCRND_1557_1178	2	1	40.7213	Chr02	58914206	RchiOBHmChr2	69466393
RhK5_20005_136	2	1	40.7218			RchiOBHmChr2	69305825
Rh12GR_34818_339	2	1	41.4204			RchiOBHmChr2	72460182
RhK5_1574_890	2	1	41.4204			RchiOBHmChr2	72457402
RhK5_1069_523	2	1	41.7256			RchiOBHmChr2	72562038
Rh12GR_12827_892	2	1	41.9485			RchiOBHmChr2	72748519
Rh12GR_12827_782	2	1	42.4797			RchiOBHmChr2	72748628
RhK5_1112_1015	2	1	42.4797			RchiOBHmChr2	72668675
RhK5_3189_1045	2	1	42.4797			RchiOBHmChr2	72661170
RhK5_876_1362	2	1	42.6903			RchiOBHmChr2	73233679
RhMCRND_11855_302	2	1	42.6903			RchiOBHmChr2	73360716
Rh12GR_57370_100	2	1	43.572			RchiOBHmChr2	73344232
Rh12GR_2465_1047	2	1	43.5788			RchiOBHmChr2	73404268
Rh12GR_36340_89	2	1	43.5788			RchiOBHmChr2	73673098
RhK5_12537_371	2	1	43.5788			RchiOBHmChr2	73214490
RhK5_1973_1674	2	1	43.5788			RchiOBHmChr2	73238772
RhK5_8968_119	2	1	43.5788			RchiOBHmChr2	73390348
RhMCRND_27167_1232	2	1	43.5788			RchiOBHmChr2	73069706
RhMCRND_6079_1046	2	1	43.5788			RchiOBHmChr2	73409280
RhMCRND_6464_1101	2	1	43.5788			RchiOBHmChr2	72882448
RhMCRND_6634_982	2	1	43.5788
RhK5_2769_972	2	1	43.588	Chr02	7220837	RchiOBHmChr2	73678845
RhK5_7640_376	2	1	43.7812	Chr02	63221191	RchiOBHmChr2	76179958
RhK5_7640_459	2	1	43.7812	Chr02	63221274	RchiOBHmChr2	76180041
Rh12GR_15602_1062	2	1	43.9603	Chr02	63281247	RchiOBHmChr2	76240003
RhK5_1033_661	2	1	44.118			RchiOBHmChr2	73811400
RhK5_3878_1059	2	1	44.118			RchiOBHmChr2	73794534
Rh12GR_12187_848	2	1	44.6317			RchiOBHmChr2	74099607
Rh12GR_14015_900	2	1	44.6317			RchiOBHmChr2	74267137
RhK5_2712_400	2	1	44.6317			RchiOBHmChr2	73894193
RhMCRND_2565_1274	2	1	44.6317			RchiOBHmChr2	74173018
RhMCRND_28383_99	2	1	44.6317			RchiOBHmChr2	74303719
RhMCRND_13811_139	2	1	44.9604	Chr02	63518597	RchiOBHmChr2	76477350
RhK5_13213_411	2	1	45.6142	Chr02	61901564	RchiOBHmChr2	74860162
RhK5_8151_634	2	1	46.1713			RchiOBHmChr2	74336415
RhK5_2106_811	2	1	46.7434			RchiOBHmChr2	74340917
RhK5_3278_1037	2	1	46.7434			RchiOBHmChr2	74505633
RhMCRND_9557_1888	2	1	46.7434	Chr02	61695478	RchiOBHmChr2	74654101
Rh12GR_21945_1121	2	1	46.7637	Chr02	64894022	RchiOBHmChr2	77852947
Rh88_11117_684	2	1	46.7637	Chr02	64806264	RchiOBHmChr2	77765199
RhMCRND_2883_1419	2	1	46.7637	Chr02	64895315	RchiOBHmChr2	77854240
RhMCRND_3719_360	2	1	46.7637	Chr02	64794314	RchiOBHmChr2	77753249
RhMCRND_6644_1193	2	1	46.7637	Chr02	64833986	RchiOBHmChr2	77792924
Rh12GR_4323_1746	2	1	47.0834	Chr02	65033362	RchiOBHmChr2	77992286
Rh12GR_60074_502	2	1	47.0834	Chr02	64927531	RchiOBHmChr2	77886457
RhK5_26_1530	2	1	47.0834	Chr02	65635700	RchiOBHmChr2	78594794
RhMCRND_6146_1533	2	1	47.4264	Chr02	65803077	RchiOBHmChr2	78762143
RhK5_702_1732	2	1	47.5531	Chr02	63368249	RchiOBHmChr2	76327007
RhK5_9945_468	2	1	47.5531	Chr02	63358545	RchiOBHmChr2	76317303
Rh12GR_21994_418	2	1	47.5675
RhK5_5845_465	2	1	47.5675	Chr02	63505556	RchiOBHmChr2	76464309
RhK5_702_221	2	1	47.5675	Chr02	63364721	RchiOBHmChr2	76323479
RhK5_702_586	2	1	47.5675	Chr02	63365825	RchiOBHmChr2	76324583
RhMCRND_12479_167	2	1	47.5675	Chr02	63522725	RchiOBHmChr2	76481478
RhMCRND_1883_1052	2	1	47.5675	Chr02	63224401	RchiOBHmChr2	76183167
RhK5_26_2839	2	1	47.6974	Chr02	65639845	RchiOBHmChr2	78598937
RhK5_19414_1750	2	1	48.2066	Chr02	65881034	RchiOBHmChr2	78840084
RhMCRND_9951_753	2	1	48.2066	Chr02	65876799	RchiOBHmChr2	78835850
RhMCRND_14229_424	2	1	48.3562	Chr02	66156697	RchiOBHmChr2	79115721
RhK5_10534_1052	2	1	48.5544	Chr02	66176733	RchiOBHmChr2	79135757
Rh12GR_22165_1154	2	1	48.9576	Chr02	66181880	RchiOBHmChr2	79140904
RhK5_3488_1166	2	1	48.9576	Chr02	66239727	RchiOBHmChr2	79198753
RhMCRND_19081_1545	2	1	48.9576	Chr02	66243037	RchiOBHmChr2	79202062
Rh12GR_26578_237	2	1	48.9633	Chr02	66246498	RchiOBHmChr2	79205523
RhK5_10792_10252	2	1	49.251	Chr02	66885828	RchiOBHmChr2	79844784
RhK5_10792_6318	2	1	49.4237	Chr02	66891755	RchiOBHmChr2	79850712
RhK5_10792_8140	2	1	49.4237	Chr02	66887940	RchiOBHmChr2	79846896
RhK5_535_1463	2	1	49.4237	Chr02	66976355	RchiOBHmChr2	79935307
RhK5_938_950	2	1	49.4237	Chr02	66715877	RchiOBHmChr2	79674854
RhMCRND_13146_268	2	1	49.4237	Chr02	66827757	RchiOBHmChr2	79786723
RhMCRND_3335_1144	2	1	49.4237	Chr02	66695229	RchiOBHmChr2	79654206
RhMCRND_1_10854	2	1	49.4777	Chr02	66893116	RchiOBHmChr2	79852073
RhMCRND_3854_146	2	1	49.5754	Chr02	67016200	RchiOBHmChr2	79975144
Rh12GR_62457_1121	2	1	49.7411	Chr02	67922614	RchiOBHmChr2	80881654
RhK5_11135_1168	2	1	49.7411	Chr02	67513519	RchiOBHmChr2	80472418
RhK5_14072_473	2	1	49.7411	Chr02	67773583	RchiOBHmChr2	80732465
RhK5_45_5004	2	1	49.7411	Chr02	67851002	RchiOBHmChr2	80810049
RhK5_4838_1155	2	1	49.7411	Chr02	67832287	RchiOBHmChr2	80791338
RhK5_7840_232	2	1	49.7411	Chr02	67835599	RchiOBHmChr2	80794648
RhK5_8462_330	2	1	49.7411	Chr02	67900503	RchiOBHmChr2	80859547
RhMCRND_31276_123	2	1	49.7411	Chr02	67564242	RchiOBHmChr2	80523142
RhMCRND_3696_1827	2	1	49.7411	Chr02	67763173	RchiOBHmChr2	80722056
RhK5_5868_1026	2	1	49.78	Chr02	68144609	RchiOBHmChr2	81103657
RhMCRND_6115_1436	2	1	50.1368	Chr02	68091235	RchiOBHmChr2	81050273
Rh88_21605_512	2	1	50.174	Chr02	68094153	RchiOBHmChr2	81053191
Rh12GR_49960_1220	2	1	50.2154	Chr02	70356719	RchiOBHmChr2	83323805
RhK5_15747_958	2	1	50.3361	Chr02	68970233	RchiOBHmChr2	81934431
RhK5_970_839	2	1	50.5006	Chr02	68142027	RchiOBHmChr2	81101075
RhMCRND_3894_1441	2	1	50.9188	Chr02	68715701	RchiOBHmChr2	81674644
RhK5_2468_1075	2	1	50.9494	Chr02	68717202	RchiOBHmChr2	81676145
RhMCRND_2768_342	2	1	50.9721	Chr02	66296762	RchiOBHmChr2	79255785
RhK5_536_1963	2	1	51.3756	Chr02	66537897	RchiOBHmChr2	79496868
RhK5_1972_596	2	1	51.4712	Chr02	68757340	RchiOBHmChr2	81716272
RhK5_10792_6429	2	1	51.583	Chr02	66891644	RchiOBHmChr2	79850601
RhK5_10792_9898	2	1	51.583	Chr02	66886182	RchiOBHmChr2	79845138
RhK5_2315_1015	2	1	51.583	Chr02	67931150	RchiOBHmChr2	80890190
RhK5_45_4429	2	1	51.583	Chr02	67849976	RchiOBHmChr2	80809023
RhK5_5353_605	2	1	51.583	Chr02	66823265	RchiOBHmChr2	79782231
RhK5_7798_581	2	1	51.583	Chr02	66666038	RchiOBHmChr2	79625015
RhK5_938_1310	2	1	51.583	Chr02	66716237	RchiOBHmChr2	79675214
RhK5_440_334	2	1	51.7262	Chr02	68094247	RchiOBHmChr2	81053285
RhK5_1379_1076	2	1	52.3411	Chr02	69132838	RchiOBHmChr2	82097025
Rh12GR_8698_826	2	1	52.5169	Chr02	69147319	RchiOBHmChr2	82111504
RhMCRND_3360_324	2	1	52.5169	Chr02	69147592	RchiOBHmChr2	82111777
Rh12GR_21588_926	2	1	52.6966	Chr02	69774768	RchiOBHmChr2	82738893
RhK5_6598_678	2	1	52.6966	Chr02	69789535	RchiOBHmChr2	82753653
RhMCRND_4962_381	2	1	53.211	Chr02	69146290	RchiOBHmChr2	82110475
Rh12GR_20477_128	2	1	54.3688	Chr02	71223955	RchiOBHmChr2	84656780
Rh12GR_24614_880	2	1	54.3688			RchiOBHmChr2	84631247
RhK5_12185_460	2	1	54.3688	Chr02	71224374	RchiOBHmChr2	84657199
RhK5_17520_1247	2	1	54.3688	Chr02	71224821	RchiOBHmChr2	84657647
RhK5_2288_1796	2	1	54.3688			RchiOBHmChr2	84650039
RhK5_567_1881	2	1	54.3688	Chr02	71239234	RchiOBHmChr2	84672056
RhK5_8208_598	2	1	54.3688			RchiOBHmChr2	84531588
RhMCRND_17970_356	2	1	54.3688	Chr02	71224177	RchiOBHmChr2	84657002
RhMCRND_21_3550	2	1	54.3688	Chr02	71345848	RchiOBHmChr2	84778660
RhMCRND_24721_762	2	1	54.3688	Chr02	71305955	RchiOBHmChr2	84738772
RhK5_197_5212	2	1	54.5246	Chr02	71341457	RchiOBHmChr2	84774269
RhMCRND_9611_783	2	1	55.346	Chr02	71642238	RchiOBHmChr2	85075042
Rh12GR_29306_660	2	1	56.2663
Rh12GR_1642_1384	2	1	56.2903	Chr02	72715766	RchiOBHmChr2	86148711
Rh12GR_4074_1016	2	1	56.2903	Chr02	72983385	RchiOBHmChr2	86416331
Rh12GR_5034_444	2	1	56.2903
Rh12GR_6193_1353	2	1	56.2903	Chr02	73119677	RchiOBHmChr2	86552621
Rh12GR_79144_516	2	1	56.2903	Chr02	72992060	RchiOBHmChr2	86425007
RhK5_1450_478	2	1	56.2903	Chr02	73225183	RchiOBHmChr2	86658119
RhK5_5616_857	2	1	56.2903	Chr02	73547523	RchiOBHmChr2	86980729
RhMCRND_15092_509	2	1	56.2903	Chr02	73341702	RchiOBHmChr2	86774632
RhMCRND_18177_438	2	1	56.2903	Chr02	73555160	RchiOBHmChr2	86988365
RhMCRND_2622_1390	2	1	56.2903	Chr02	71829829	RchiOBHmChr2	85262624
RhMCRND_4183_2394	2	1	56.2903	Chr02	72307111	RchiOBHmChr2	85740024
RhMCRND_6085_1137	2	1	56.2903	Chr02	72986465	RchiOBHmChr2	86419411
RhMCRND_9173_156	2	1	56.2903	Chr02	73530506	RchiOBHmChr2	86963713
Rh12GR_8296_1101	2	1	57.4151	Chr02	73768579	RchiOBHmChr2	87201776
RhMCRND_2996_1114	2	1	57.4151	Chr02	73880124	RchiOBHmChr2	87313312
RhMCRND_7346_1379	2	1	57.4151	Chr02	73778426	RchiOBHmChr2	87211621
RhMCRND_7346_82	2	1	57.4151	Chr02	73775550	RchiOBHmChr2	87208745
RhK5_1308_1333	2	1	58.2466	Chr02	74227113	RchiOBHmChr2	87660272
RhK5_8837_373	2	1	58.2466	Chr02	74127709	RchiOBHmChr2	87560873
RhMCRND_8469_1070	2	1	58.2466	Chr02	74280834	RchiOBHmChr2	87713991
Rh12GR_10771_145	2	1	58.8888	Chr02	74738492	RchiOBHmChr2	88171611
Rh12GR_14526_332	2	1	58.8888	Chr02	74879349	RchiOBHmChr2	88312475
Rh12GR_17620_1258	2	1	58.8888	Chr02	74787921	RchiOBHmChr2	88221039
Rh12GR_269_3144	2	1	58.8888	Chr02	74699014	RchiOBHmChr2	88132139
Rh12GR_32795_162	2	1	58.8888	Chr02	74746664	RchiOBHmChr2	88179783
RhK5_1128_895	2	1	58.8888	Chr02	74538879	RchiOBHmChr2	87972008
RhK5_11545_808	2	1	58.8888	Chr02	74525788	RchiOBHmChr2	87958933
RhK5_1216_1023	2	1	58.8888	Chr02	74841695	RchiOBHmChr2	88274818
RhK5_16300_203	2	1	58.8888	Chr02	74854910	RchiOBHmChr2	88288036
RhK5_1917_578	2	1	58.8888	Chr02	74621193	RchiOBHmChr2	88054318
RhK5_21436_1649	2	1	58.8888	Chr02	74610393	RchiOBHmChr2	88043518
RhK5_2410_1001	2	1	58.8888	Chr02	74979112	RchiOBHmChr2	88412222
RhK5_3375_1668	2	1	58.8888	Chr02	74698288	RchiOBHmChr2	88131413
RhK5_375_2983	2	1	58.8888	Chr02	74831947	RchiOBHmChr2	88265072
RhK5_4096_343	2	1	58.8888	Chr02	74959629	RchiOBHmChr2	88392743
RhK5_4228_456	2	1	58.8888	Chr02	75091188	RchiOBHmChr2	88524292
RhK5_5251_805	2	1	58.8888	Chr02	74877637	RchiOBHmChr2	88310763
RhK5_5439_897	2	1	58.8888	Chr02	74481653	RchiOBHmChr2	87914799
RhK5_6729_385	2	1	58.8888	Chr02	74746354	RchiOBHmChr2	88179473
RhK5_7898_1273	2	1	58.8888	Chr02	74689557	RchiOBHmChr2	88122682
RhK5_7898_285	2	1	58.8888	Chr02	74690660	RchiOBHmChr2	88123785
RhK5_9157_843	2	1	58.8888	Chr02	74848613	RchiOBHmChr2	88281739
RhMCRND_6808_985	2	1	58.8888	Chr02	74609441	RchiOBHmChr2	88042566
RhK5_5677_283	2	1	58.909	Chr02	74547549	RchiOBHmChr2	87980678
RhK5_6507_503	2	1	58.909	Chr02	74583481	RchiOBHmChr2	88016609
RhK5_7923_111	2	1	58.909	Chr02	74602308	RchiOBHmChr2	88035433
Rh12GR_83724_363	2	1	59.6402	Chr02	74583802	RchiOBHmChr2	88016930
RhK5_14908_353	2	2	0	Chr02	20962009	RchiOBHmChr2	21174051
Rh12GR_36603_1239	2	2	0.0352442	Chr02	22072242	RchiOBHmChr2	22286395
Rh12GR_43463_304	2	2	0.0352442	Chr02	21882436	RchiOBHmChr2	22096594
RhK5_1064_247	2	2	0.0352442	Chr02	21118570	RchiOBHmChr2	21330639
RhK5_560_901	2	2	0.0352442	Chr02	21130972	RchiOBHmChr2	21343040
RhK5_850_1050	2	2	0.0352442	Chr02	22062218	RchiOBHmChr2	22276371
RhK5_850_1623	2	2	0.0352442	Chr02	22061456	RchiOBHmChr2	22275609
RhK5_957_1596	2	2	0.0352442	Chr02	21219050	RchiOBHmChr2	21431095
RhMCRND_6829_388	2	2	1.12444	Chr02	24199497	RchiOBHmChr2	24413632
RhK5_1819_1052	2	2	1.12777	Chr02	24190123	RchiOBHmChr2	24404257
Rh12GR_4960_347	2	2	1.15125	Chr02	22758744	RchiOBHmChr2	22972869
RhK5_1867_906	2	2	1.15125	Chr02	23951887	RchiOBHmChr2	24166045
RhK5_229_671	2	2	1.15125	Chr02	22740635	RchiOBHmChr2	22954761
RhK5_483_1266	2	2	1.15125	Chr02	23819505	RchiOBHmChr2	24033674
RhK5_483_869	2	2	1.15125	Chr02	23819902	RchiOBHmChr2	24034071
RhK5_9738_528	2	2	1.15125	Chr02	23700120	RchiOBHmChr2	23914302
RhMCRND_1119_1986	2	2	1.15125	Chr02	23607252	RchiOBHmChr2	23821423
RhMCRND_13281_181	2	2	1.15125	Chr02	22578836	RchiOBHmChr2	22792992
RhMCRND_16100_332	2	2	1.15125	Chr02	23428003	RchiOBHmChr2	23642176
RhK5_15065_167	2	2	1.2397	Chr02	23118025	RchiOBHmChr2	23332172
Rh12GR_6963_126	2	2	2.8455	Chr02	25024326	RchiOBHmChr2	25238397
RhK5_988_941	2	2	2.87019	Chr02	25028501	RchiOBHmChr2	25242574
Rh12GR_77221_485	2	2	2.87026	Chr02	24269719	RchiOBHmChr2	24483859
RhK5_7743_229	2	2	2.87026	Chr02	24563609	RchiOBHmChr2	24777722
RhK5_836_1102	2	2	2.87026	Chr02	24284405	RchiOBHmChr2	24498544
RhK5_836_602	2	2	2.87026	Chr02	24285430	RchiOBHmChr2	24499569
RhMCRND_7194_1031	2	2	2.87026	Chr02	25025223	RchiOBHmChr2	25239294
RhMCRND_15467_392	2	2	3.94367	Chr02	25407575	RchiOBHmChr2	25621591
RhMCRND_13906_268	2	2	3.96727	Chr02	25349564	RchiOBHmChr2	25563594
RhMCRND_24238_254	2	2	4.4539	Chr02	26169237	RchiOBHmChr2	26383194
RhMCRND_24238_70	2	2	4.45721	Chr02	26169421	RchiOBHmChr2	26383378
Rh12GR_14586_1582	2	2	4.99292	Chr02	26231264	RchiOBHmChr2	26445210
RhMCRND_10036_791	2	2	5.57036	Chr02	26668589	RchiOBHmChr2	26882499
RhMCRND_27_2447	2	2	6.66886	Chr02	27447304	RchiOBHmChr2	27661156
RhK5_7219_894	2	2	7.24922	Chr02	27589119	RchiOBHmChr2	27802958
RhK5_10809_338	2	2	7.34739	Chr02	27675554	RchiOBHmChr2	27889416
RhK5_11896_468	2	2	7.80964	Chr02	27867637	RchiOBHmChr2	28081480
RhK5_8538_412	2	2	8.36507	Chr02	28306733	RchiOBHmChr2	28520538
Rh12GR_440_2101	2	2	9.33966	Chr02	28491891	RchiOBHmChr2	28705673
Rh12GR_58456_1757	2	2	10.4894	Chr02	28655457	RchiOBHmChr2	28869206
RhK5_4354_2400	2	2	13.4512	Chr02	40487429	RchiOBHmChr2	30045168
RhK5_6502_535	2	2	13.4512	Chr02	40499569	RchiOBHmChr2	30057307
RhMCRND_9704_109	2	2	13.4512	Chr02	40500179	RchiOBHmChr2	30057917
Rh12GR_5038_1541	2	2	13.8526	Chr02	27938140	RchiOBHmChr2	28151968
RhK5_1247_639	2	2	15.9864	Chr02	31088437	RchiOBHmChr2	35157592
RhK5_4013_765	2	2	16.9284	Chr02	40643063	RchiOBHmChr2	30200768
Rh12GR_62784_393	2	2	17.7633	Chr02	41519649	RchiOBHmChr2	31078407
Rh12GR_9276_1600	2	2	18.1517	Chr02	40663965	RchiOBHmChr2	30221669
RhMCRND_8424_129	2	2	18.1517	Chr02	40852933	RchiOBHmChr2	30410601
Rh12GR_15622_1855	2	2	18.2444	Chr02	29168560	RchiOBHmChr2	32814743
RhMCRND_30859_336	2	2	18.2444	Chr02	41899703	RchiOBHmChr2	31458488
Rh12GR_85062_1219	2	2	18.5463	Chr02	29223181	RchiOBHmChr2	32869359
RhK5_2802_1373	2	2	18.5463	Chr02	29375077	RchiOBHmChr2	33021241
RhK5_5322_605	2	2	18.5463	Chr02	29421955	RchiOBHmChr2	33068110
Rh12GR_77017_491	2	2	18.9074			RchiOBHmChr2	34453055
Rh88_13565_398	2	2	18.9074	Chr02	29952254	RchiOBHmChr2	33598334
RhMCRND_1959_1706	2	2	18.9074	Chr02	30004626	RchiOBHmChr2	33653824
Rh12GR_83259_1329	2	2	19.0972	Chr02	31611993	RchiOBHmChr2	35679128
RhK5_14067_261	2	2	19.2898	Chr02	30460106	RchiOBHmChr2	34572435
Rh12GR_10384_1753	2	2	19.3197	Chr02	29917832	RchiOBHmChr2	33563913
Rh12GR_14431_1150	2	2	19.3197	Chr02	30061224	RchiOBHmChr2	33675801
RhK5_143_1687	2	2	19.3197	Chr02	29917958	RchiOBHmChr2	33564039
RhK5_2179_1162	2	2	19.3197	Chr02	30003688	RchiOBHmChr2	33652913
RhK5_5372_256	2	2	19.3197	Chr02	30621561	RchiOBHmChr2	34794740
RhK5_8912_133	2	2	19.3197	Chr02	30083652	RchiOBHmChr2	33713331
RhK5_8912_496	2	2	19.3197	Chr02	30084116	RchiOBHmChr2	33713795
RhMCRND_4121_1027	2	2	19.3197	Chr02	30085608	RchiOBHmChr2	33715291
RhK5_10070_943	2	2	19.3456	Chr02	31124954	RchiOBHmChr2	35200114
RhK5_11028_1111	2	2	19.3581	Chr02	30592874	RchiOBHmChr2	34766373
Rh12GR_6237_1542	2	2	19.7739	Chr02	31587612	RchiOBHmChr2	35647489
RhMCRND_4094_1486	2	2	19.7739	Chr02	31606607	RchiOBHmChr2	35673170
RhMCRND_4877_901	2	2	19.7739	Chr02	31574812	RchiOBHmChr2	35627287
RhK5_2778_1038	2	2	20.3882	Chr02	32199671	RchiOBHmChr2	36325872
RhMCRND_7752_1119	2	2	21.2613	Chr02	51032112	RchiOBHmChr2	53247811
RhK5_5763_812	2	2	21.4951	Chr02	32158197	RchiOBHmChr2	36278293
RhMCRND_1340_1682	2	2	21.5535	Chr02	32957286	RchiOBHmChr2	36978793
Rh12GR_34941_204	2	2	21.9722	Chr02	51621809	RchiOBHmChr2	53837460
Rh12GR_74291_622	2	2	21.9722	Chr02	52269288	RchiOBHmChr2	54484881
RhK5_1044_1151	2	2	21.9722	Chr02	53122917	RchiOBHmChr2	55338438
RhK5_12342_825	2	2	21.9722	Chr02	52414094	RchiOBHmChr2	54629687
RhK5_14201_319	2	2	21.9722	Chr02	52741568	RchiOBHmChr2	54957133
RhMCRND_11487_496	2	2	21.9722	Chr02	51799600	RchiOBHmChr2	54015230
Rh12GR_38300_341	2	2	22.2286	Chr02	32639697	RchiOBHmChr2	36832158
Rh12GR_39249_356	2	2	22.2824	Chr02	32565591	RchiOBHmChr2	36776755
Rh12GR_41049_943	2	2	22.7883	Chr02	53342649	RchiOBHmChr2	55558170
RhK5_418_1927	2	2	23.0628	Chr02	34664802	RchiOBHmChr2	38240241
Rh12GR_21302_1395	2	2	23.0979	Chr02	54349957	RchiOBHmChr2	56565606
Rh12GR_71806_462	2	2	23.2553	Chr02	33543079	RchiOBHmChr2	37489519
RhK5_8242_353	2	2	23.2553	Chr02	33871605	RchiOBHmChr2	37606044
Rh12GR_17570_164	2	2	23.3252	Chr02	54617767	RchiOBHmChr2	56833374
Rh12GR_53842_351	2	2	23.3252	Chr02	54243662	RchiOBHmChr2	56459315
Rh12GR_70385_547	2	2	23.3252	Chr02	53606768	RchiOBHmChr2	55822270
RhK5_1195_1065	2	2	23.3252	Chr02	54609062	RchiOBHmChr2	56824673
RhK5_3119_969	2	2	23.3252	Chr02	54286055	RchiOBHmChr2	56501708
RhK5_568_1451	2	2	23.3252	Chr02	54498211	RchiOBHmChr2	56713842
RhMCRND_13035_673	2	2	23.3252	Chr02	54524264	RchiOBHmChr2	56739893
RhMCRND_25597_2003	2	2	23.3252
RhMCRND_26967_268	2	2	23.3252	Chr02	54569366	RchiOBHmChr2	56784991
RhMCRND_33035_1416	2	2	23.3252	Chr02	54350523	RchiOBHmChr2	56566172
RhMCRND_33130_603	2	2	23.3252	Chr02	53781587	RchiOBHmChr2	55997095
RhMCRND_544_2524	2	2	23.3252	Chr02	54118115	RchiOBHmChr2	56333606
RhK5_5023_1201	2	2	23.6885	Chr02	35358446	RchiOBHmChr2	38784000
RhK5_71_1934	2	2	23.6885	Chr02	36154461	RchiOBHmChr2	39217282
RhK5_8465_57	2	2	23.6885	Chr02	36964509	RchiOBHmChr2	40249129
Rh12GR_11253_1041	2	2	23.9121	Chr02	35756812	RchiOBHmChr2	39077223
RhK5_71_2436	2	2	23.9121	Chr02	36155496	RchiOBHmChr2	39218316
RhMCRND_12120_265	2	2	23.9902	Chr02	55228571	RchiOBHmChr2	57411347
Rh12GR_2912_1200	2	2	24.02	Chr02	55000031	RchiOBHmChr2	57215596
Rh12GR_32198_1398	2	2	24.02	Chr02	55040800	RchiOBHmChr2	57256351
Rh12GR_61021_421	2	2	24.02	Chr02	54965361	RchiOBHmChr2	57180936
RhK5_10220_364	2	2	24.02	Chr02	54943320	RchiOBHmChr2	57158898
RhK5_12203_737	2	2	24.02	Chr02	54782137	RchiOBHmChr2	56997740
RhK5_4152_1237	2	2	24.02	Chr02	54776251	RchiOBHmChr2	56991862
RhK5_647_1582	2	2	24.02	Chr02	54924408	RchiOBHmChr2	57139988
RhK5_647_1792	2	2	24.02	Chr02	54924618	RchiOBHmChr2	57140198
RhK5_7793_1168	2	2	24.02	Chr02	54917364	RchiOBHmChr2	57132944
RhK5_7793_980	2	2	24.02	Chr02	54917649	RchiOBHmChr2	57133229
RhK5_8661_557	2	2	24.02	Chr02	55009174	RchiOBHmChr2	57224738
RhK5_8933_259	2	2	24.02	Chr02	54690425	RchiOBHmChr2	56906028
RhMCRND_1932_1078	2	2	24.02	Chr02	54689424	RchiOBHmChr2	56905027
RhK5_94_3635	2	2	24.6896	Chr02	37864701	RchiOBHmChr2	41549165
RhK5_2900_1016	2	2	24.746	Chr02	53574327	RchiOBHmChr2	55789824
RhK5_2811_184	2	2	24.7535	Chr02	44575329	RchiOBHmChr2	46581202
Rh12GR_66274_395	2	2	24.9689	Chr02	55413011	RchiOBHmChr2	57595758
Rh12GR_83540_107	2	2	24.9689			RchiOBHmChr2	57928908
RhK5_1691_872	2	2	24.9689			RchiOBHmChr2	58027459
RhK5_1875_1604	2	2	24.9689	Chr02	55315003	RchiOBHmChr2	57497765
RhK5_20928_338	2	2	24.9689	Chr02	55313019	RchiOBHmChr2	57495781
RhMCRND_14021_377	2	2	24.9689	Chr02	55270741	RchiOBHmChr2	57453512
RhK5_9710_263	2	2	25.0899	Chr02	53557981	RchiOBHmChr2	55773479
RhK5_4623_929	2	2	25.6299	Chr02	54120886	RchiOBHmChr2	56336377
Rh12GR_62565_1103	2	2	25.8323	Chr02	53848885	RchiOBHmChr2	56064388
Rh12GR_49739_82	2	2	26.6949			RchiOBHmChr2	58261994
RhK5_466_1699	2	2	26.6949			RchiOBHmChr2	58263836
RhK5_6497_1018	2	2	26.6949			RchiOBHmChr2	58256682
RhMCRND_10357_184	2	2	26.6949			RchiOBHmChr2	58256538
RhMCRND_9374_962	2	2	26.6949			RchiOBHmChr2	58484056
RhK5_568_2913	2	2	26.8375	Chr02	54494255	RchiOBHmChr2	56709886
RhK5_12232_1406	2	2	27.1149	Chr02	49689269	RchiOBHmChr2	51901904
RhMCRND_4841_1077	2	2	27.1149	Chr02	48502500	RchiOBHmChr2	50714645
RhMCRND_5419_1467	2	2	27.1149	Chr02	47331484	RchiOBHmChr2	49473347
Rh12GR_19129_360	2	2	27.5554	Chr02	49776592	RchiOBHmChr2	51989222
RhMCRND_7812_328	2	2	27.5638	Chr02	49797939	RchiOBHmChr2	52010571
Rh12GR_1244_2145	2	2	27.6038	Chr02	49768903	RchiOBHmChr2	51981533
RhK5_11296_274	2	2	27.6038	Chr02	51673388	RchiOBHmChr2	53889025
RhK5_16082_768	2	2	27.6038	Chr02	50791929	RchiOBHmChr2	53007596
Rh12GR_21077_1220	2	2	27.7037			RchiOBHmChr2	59190590
Rh12GR_24377_1838	2	2	27.7037			RchiOBHmChr2	59863509
Rh12GR_26568_1483	2	2	27.7037			RchiOBHmChr2	60577293
Rh12GR_96908_946	2	2	27.7037			RchiOBHmChr2	60510781
RhK5_11783_339	2	2	27.7037			RchiOBHmChr2	60900183
RhK5_2929_129	2	2	27.7037			RchiOBHmChr2	59551050
RhK5_5132_565	2	2	27.7037			RchiOBHmChr2	59557546
RhK5_643_1589	2	2	27.7037			RchiOBHmChr2	60469355
RhK5_9071_581	2	2	27.7037			RchiOBHmChr2	59778745
RhK5_9302_272	2	2	27.7037			RchiOBHmChr2	60557235
RhMCRND_12025_171	2	2	27.7037			RchiOBHmChr2	60404884
RhMCRND_2999_500	2	2	27.7037			RchiOBHmChr2	58629873
RhMCRND_330_2575	2	2	27.7037			RchiOBHmChr2	60028382
RhMCRND_330_3484	2	2	27.7037			RchiOBHmChr2	60032883
RhMCRND_774_1114	2	2	27.7037			RchiOBHmChr2	60468430
Rh12GR_10742_2584	2	2	27.807			RchiOBHmChr2	58680942
Rh12GR_5229_460	2	2	27.8196	Chr02	55276503	RchiOBHmChr2	57459268
RhK5_2654_1139	2	2	28.1735	Chr02	52044863	RchiOBHmChr2	54260483
Rh12GR_4281_1507	2	2	28.2352	Chr02	52331129	RchiOBHmChr2	54546722
RhMCRND_7430_172	2	2	28.2352	Chr02	52331302	RchiOBHmChr2	54546895
RhK5_1044_2372	2	2	28.2555	Chr02	53125046	RchiOBHmChr2	55340566
RhMCRND_1170_1006	2	2	28.2555	Chr02	53124540	RchiOBHmChr2	55340060
RhMCRND_1382_1341	2	2	28.2555	Chr02	53355762	RchiOBHmChr2	55571279
RhMCRND_16480_503	2	2	28.2555	Chr02	53132131	RchiOBHmChr2	55347649
RhK5_6208_688	2	2	28.2992	Chr02	52766039	RchiOBHmChr2	54981603
RhMCRND_29982_116	2	2	28.2992	Chr02	52692141	RchiOBHmChr2	54907717
Rh12GR_46951_116	2	2	28.3056	Chr02	52430409	RchiOBHmChr2	54646004
RhK5_11054_765	2	2	28.3056	Chr02	52404296	RchiOBHmChr2	54619879
RhK5_2168_468	2	2	28.3056	Chr02	52652534	RchiOBHmChr2	54868112
RhK5_2168_561	2	2	28.3056	Chr02	52652441	RchiOBHmChr2	54868019
RhK5_6208_229	2	2	28.3056	Chr02	52768785	RchiOBHmChr2	54984349
RhMCRND_9375_1135	2	2	28.3056	Chr02	52740516	RchiOBHmChr2	54956081
RhMCRND_2981_841	2	2	28.3511	Chr02	52045107	RchiOBHmChr2	54260727
RhMCRND_11645_1166	2	2	29.8535			RchiOBHmChr2	62019636
Rh12GR_5164_562	2	2	30.4273			RchiOBHmChr2	59554011
RhMCRND_19398_1356	2	2	30.5385			RchiOBHmChr2	62274864
RhMCRND_8974_591	2	2	30.7773	Chr02	56401094	RchiOBHmChr2	65190367
RhMCRND_6519_150	2	2	30.9466			RchiOBHmChr2	64281571
RhK5_6148_1047	2	2	30.9828			RchiOBHmChr2	63889687
Rh12GR_5696_1279	2	2	30.9991			RchiOBHmChr2	64231982
RhMCRND_1965_1068	2	2	30.9991			RchiOBHmChr2	64031610
RhMCRND_444_1032	2	2	30.9991			RchiOBHmChr2	63569344
RhMCRND_4857_1314	2	2	30.9991			RchiOBHmChr2	62393723
RhMCRND_6846_1179	2	2	30.9991			RchiOBHmChr2	62408460
RhMCRND_25951_191	2	2	31.052			RchiOBHmChr2	64287017
Rh12GR_30831_1286	2	2	31.2216			RchiOBHmChr2	61962090
Rh12GR_56_5653	2	2	31.5232	Chr02	57090496	RchiOBHmChr2	65879734
RhMCRND_14166_503	2	2	31.5232	Chr02	58741978	RchiOBHmChr2	67202027
RhMCRND_15050_619	2	2	31.5232			RchiOBHmChr2	67105620
RhMCRND_16471_555	2	2	31.5232			RchiOBHmChr2	66033688
RhMCRND_5762_608	2	2	31.5232	Chr02	57042339	RchiOBHmChr2	65831583
RhMCRND_9975_160	2	2	31.5232	Chr02	56696635	RchiOBHmChr2	65486016
Rh12GR_82723_163	2	2	31.5339	Chr02	56950946	RchiOBHmChr2	65740213
RhMCRND_19281_5980	2	2	31.5339			RchiOBHmChr2	66018211
Rh12GR_10077_6862	2	2	31.7174			RchiOBHmChr2	67132616
Rh12GR_1484_183	2	2	32.0163	Chr02	57899083	RchiOBHmChr2	68044836
Rh12GR_5717_1522	2	2	32.3509			RchiOBHmChr2	69068647
RhMCRND_24207_1471	2	2	32.3509			RchiOBHmChr2	69050305
RhMCRND_2192_1057	2	2	32.4133	Chr02	57250014	RchiOBHmChr2	68693879
RhMCRND_2614_1497	2	2	32.4133			RchiOBHmChr2	69085153
RhMCRND_5951_427	2	2	32.4133	Chr02	57260716	RchiOBHmChr2	68683177
RhMCRND_1645_1593	2	2	32.4236	Chr02	57267461	RchiOBHmChr2	68676432
RhMCRND_25060_251	2	2	32.5135	Chr02	60073718	RchiOBHmChr2	70625893
Rh88_47733_901	2	2	32.5998	Chr02	57432853	RchiOBHmChr2	68511053
RhK5_3021_2989	2	2	32.5998	Chr02	58913697	RchiOBHmChr2	69465884
RhK5_9959_1955	2	2	32.5998	Chr02	57266724	RchiOBHmChr2	68677169
RhMCRND_4721_757	2	2	32.5998	Chr02	57628493	RchiOBHmChr2	68315420
RhMCRND_14563_173	2	2	32.6023			RchiOBHmChr2	69083244
RhMCRND_2335_1001	2	2	32.7186	Chr02	59339619	RchiOBHmChr2	69891768
Rh12GR_6101_1036	2	2	32.7467	Chr02	59383034	RchiOBHmChr2	69935182
RhMCRND_30486_1001	2	2	32.7467	Chr02	59263849	RchiOBHmChr2	69815998
RhMCRND_12205_526	2	2	32.8169	Chr02	59127286	RchiOBHmChr2	69679435
Rh12GR_13783_996	2	2	34.0052	Chr02	59089937	RchiOBHmChr2	69642097
RhMCRND_1113_419	2	2	34.2809	Chr02	60322880	RchiOBHmChr2	70874989
Rh12GR_104_3137	2	2	34.4372	Chr02	61072699	RchiOBHmChr2	71624491
Rh12GR_1537_1182	2	2	34.4372	Chr02	60342580	RchiOBHmChr2	70894690
Rh12GR_27076_224	2	2	34.4372	Chr02	60316919	RchiOBHmChr2	70869034
Rh12GR_43086_518	2	2	34.4372	Chr02	60375301	RchiOBHmChr2	70927412
Rh12GR_50444_402	2	2	34.4372	Chr02	61099771	RchiOBHmChr2	71651563
RhK5_10951_451	2	2	34.4372	Chr02	60343896	RchiOBHmChr2	70896006
RhK5_14621_296	2	2	34.4372	Chr02	60436672	RchiOBHmChr2	70988777
RhK5_666_2141	2	2	34.4372	Chr02	60572377	RchiOBHmChr2	71124496
RhK5_666_2672	2	2	34.4372	Chr02	60570233	RchiOBHmChr2	71122352
RhMCRND_14377_236	2	2	34.4372	Chr02	60343901	RchiOBHmChr2	70896011
RhMCRND_1658_365	2	2	34.4372	Chr02	60340605	RchiOBHmChr2	70892715
RhMCRND_17088_178	2	2	34.4372	Chr02	60871399	RchiOBHmChr2	71423227
RhMCRND_18307_285	2	2	34.4372	Chr02	60377729	RchiOBHmChr2	70929840
Rh12GR_14675_492	2	2	34.4416	Chr02	60769156	RchiOBHmChr2	71321004
RhK5_1574_983	2	2	34.5368			RchiOBHmChr2	72457309
RhK5_1419_1007	2	2	34.7775			RchiOBHmChr2	72203375
RhK5_1419_452	2	2	34.7775			RchiOBHmChr2	72204970
RhK5_1868_769	2	2	34.7775			RchiOBHmChr2	72213795
RhK5_4099_1092	2	2	34.7775			RchiOBHmChr2	72162150
RhK5_4099_751	2	2	34.7775			RchiOBHmChr2	72161809
RhK5_4869_774	2	2	34.7775	Chr02	61257095	RchiOBHmChr2	71808870
RhK5_1868_1029	2	2	35.0699			RchiOBHmChr2	72213445
RhMCRND_2448_2088	2	2	35.0699	Chr02	61259278	RchiOBHmChr2	71811052
RhK5_3024_906	2	2	35.1856			RchiOBHmChr2	72160252
RhMCRND_26936_290	2	2	35.1919			RchiOBHmChr2	72523381
Rh12GR_24169_102	2	2	35.2319			RchiOBHmChr2	72379888
RhK5_1112_924	2	2	36.2088			RchiOBHmChr2	72668594
Rh12GR_68844_266	2	2	37.7468			RchiOBHmChr2	72871706
RhK5_16002_503	2	2	37.7468			RchiOBHmChr2	72866603
RhK5_1973_1115	2	2	37.7468			RchiOBHmChr2	73239331
RhK5_464_1050	2	2	37.7468			RchiOBHmChr2	73108767
RhMCRND_999_1052	2	2	37.7468			RchiOBHmChr2	72868149
RhK5_11849_648	2	2	37.7839			RchiOBHmChr2	73343709
RhK5_9658_79	2	2	37.8719			RchiOBHmChr2	72527385
RhK5_1339_1392	2	2	37.9704			RchiOBHmChr2	72525683
RhK5_1574_1294	2	2	37.9704			RchiOBHmChr2	72455758
RhK5_1574_1505	2	2	37.9704			RchiOBHmChr2	72455550
RhK5_17028_124	2	2	37.9704			RchiOBHmChr2	72529445
RhK5_574_1592	2	2	37.9704			RchiOBHmChr2	72545769
RhMCRND_1726_1839	2	2	38.2169			RchiOBHmChr2	73669403
RhK5_10757_1440	2	2	38.4487			RchiOBHmChr2	73904551
Rh12GR_27038_128	2	2	38.4938			RchiOBHmChr2	72752864
Rh12GR_54159_1010	2	2	38.4938			RchiOBHmChr2	72610092
RhK5_1112_2146	2	2	38.4938			RchiOBHmChr2	72670905
RhK5_12286_2301	2	2	38.4938			RchiOBHmChr2	73342584
RhK5_3569_388	2	2	38.4938			RchiOBHmChr2	72752389
RhK5_4847_1047	2	2	38.4938			RchiOBHmChr2	72610115
RhK5_9418_208	2	2	38.4938			RchiOBHmChr2	72634149
RhK5_338_2632	2	2	39.0375			RchiOBHmChr2	73312303
Rh12GR_201_3106	2	2	39.1544			RchiOBHmChr2	72805893
Rh12GR_21392_907	2	2	39.1544
Rh12GR_29034_296	2	2	39.1544			RchiOBHmChr2	73073947
Rh12GR_3059_1147	2	2	39.1544			RchiOBHmChr2	73392023
Rh12GR_38851_656	2	2	39.1544			RchiOBHmChr2	73214658
RhK5_139_3783	2	2	39.1544			RchiOBHmChr2	73145555
RhK5_139_604	2	2	39.1544			RchiOBHmChr2	73150908
RhK5_1944_779	2	2	39.1544			RchiOBHmChr2	72882917
RhK5_1944_986	2	2	39.1544			RchiOBHmChr2	72882568
RhK5_4432_405	2	2	39.1544			RchiOBHmChr2	73373247
RhK5_464_404	2	2	39.1544			RchiOBHmChr2	73110177
RhK5_8896_647	2	2	39.1544			RchiOBHmChr2	73307759
RhMCRND_2038_189	2	2	39.1544			RchiOBHmChr2	73217592
RhMCRND_261_1538	2	2	39.1544			RchiOBHmChr2	73148169
RhMCRND_3607_1084	2	2	39.1544			RchiOBHmChr2	72806258
RhK5_3036_1303	2	2	39.77			RchiOBHmChr2	74088557
RhK5_7838_609	2	2	39.77			RchiOBHmChr2	74236218
RhMCRND_4073_304	2	2	39.77			RchiOBHmChr2	73785854
RhMCRND_4288_1762	2	2	39.77			RchiOBHmChr2	74265122
Rh12GR_201_2376	2	2	40.7675			RchiOBHmChr2	72806616
RhK5_10975_225	2	2	40.9713	Chr02	61774604	RchiOBHmChr2	74733224
RhMCRND_2227_958	2	2	40.9713	Chr02	61771362	RchiOBHmChr2	74729983
Rh12GR_4810_1428	2	2	41.3599			RchiOBHmChr2	73819818
RhK5_2398_1239	2	2	42.6142	Chr02	62039022	RchiOBHmChr2	74997644
RhMCRND_4931_1427	2	2	42.6142	Chr02	62115777	RchiOBHmChr2	75074389
Rh12GR_57924_945	2	2	43.7344	Chr02	63078826	RchiOBHmChr2	76037571
Rh88_48186_199	2	2	44.5745	Chr02	63288666	RchiOBHmChr2	76247421
Rh12GR_53321_871	2	2	44.8469	Chr02	63258627	RchiOBHmChr2	76217387
Rh88_26733_680	2	2	46.4908	Chr02	63666836	RchiOBHmChr2	76625557
Rh12GR_23037_746	2	2	47.0441	Chr02	64108939	RchiOBHmChr2	77067811
RhMCRND_1721_1961	2	2	48.767	Chr02	65119952	RchiOBHmChr2	78078896
Rh12GR_58086_2266	2	2	49.3126	Chr02	65562631	RchiOBHmChr2	78521730
Rh12GR_65382_391	2	2	50.3966	Chr02	65870727	RchiOBHmChr2	78829778
RhK5_17504_140	2	2	50.3966	Chr02	65962456	RchiOBHmChr2	78921498
RhMCRND_13912_142	2	2	50.3966	Chr02	65795117	RchiOBHmChr2	78754183
Rh12GR_77399_989	2	2	50.9509	Chr02	66166767	RchiOBHmChr2	79125791
Rh88_12206_657	2	2	50.9509	Chr02	66130529	RchiOBHmChr2	79089556
RhK5_6859_99	2	2	50.9509	Chr02	66118346	RchiOBHmChr2	79077373
RhK5_1594_672	2	2	51.4991	Chr02	66430760	RchiOBHmChr2	79389760
RhK5_10587_177	2	2	52.0416	Chr02	66711907	RchiOBHmChr2	79670884
RhK5_536_2512	2	2	52.0416	Chr02	66539228	RchiOBHmChr2	79498199
RhK5_7798_474	2	2	52.0416	Chr02	66666145	RchiOBHmChr2	79625122
RhK5_9559_1118	2	2	52.0416	Chr02	66594514	RchiOBHmChr2	79553494
Rh12GR_473_3328	2	2	52.7595	Chr02	66882633	RchiOBHmChr2	79841589
RhK5_10792_10879	2	2	52.7595	Chr02	66885201	RchiOBHmChr2	79844157
RhK5_535_1043	2	2	52.7595	Chr02	66977131	RchiOBHmChr2	79936083
RhK5_15653_230	2	2	53.8753	Chr02	67245002	RchiOBHmChr2	80203930
Rh12GR_13572_619	2	3	0	Chr02	684621	RchiOBHmChr2	699083
Rh12GR_19183_1298	2	3	0	Chr02	699779	RchiOBHmChr2	714240
Rh12GR_33694_902	2	3	0	Chr02	182576	RchiOBHmChr2	197067
Rh12GR_52578_550	2	3	0	Chr02	85001	RchiOBHmChr2	99488
RhK5_13474_574	2	3	0	Chr02	80406	RchiOBHmChr2	94893
RhK5_2393_212	2	3	0	Chr02	215538	RchiOBHmChr2	230031
RhK5_2705_1032	2	3	0	Chr02	121522	RchiOBHmChr2	136010
RhK5_3132_410	2	3	0	Chr02	227243	RchiOBHmChr2	241738
RhK5_5170_1046	2	3	0	Chr02	209203	RchiOBHmChr2	223696
RhK5_5170_905	2	3	0	Chr02	209704	RchiOBHmChr2	224197
RhK5_7340_1485	2	3	0	Chr02	239954	RchiOBHmChr2	254446
RhK5_8003_644	2	3	0	Chr02	514721	RchiOBHmChr2	529186
RhMCRND_18103_344	2	3	0	Chr02	118265	RchiOBHmChr2	132754
RhMCRND_23017_250	2	3	0	Chr02	767075	RchiOBHmChr2	781528
Rh12GR_36548_839	2	3	0.572264	Chr02	1016640	RchiOBHmChr2	1031071
RhK5_2832_681	2	3	0.572264	Chr02	997522	RchiOBHmChr2	1011960
RhK5_3973_1003	2	3	0.572264	Chr02	955823	RchiOBHmChr2	970262
RhK5_7604_458	2	3	0.572264	Chr02	990245	RchiOBHmChr2	1004684
RhK5_4856_2451	2	3	0.618977	Chr02	1073670	RchiOBHmChr2	1088094
Rh12GR_20303_510	2	3	0.75217	Chr02	1046639	RchiOBHmChr2	1061067
RhK5_408_106	2	3	0.75217	Chr02	1032894	RchiOBHmChr2	1047321
RhK5_408_1116	2	3	0.75217	Chr02	1034508	RchiOBHmChr2	1048935
RhK5_408_1300	2	3	0.75217	Chr02	1034776	RchiOBHmChr2	1049203
RhK5_69_2141	2	3	3.05187	Chr02	691099	RchiOBHmChr2	705561
RhK5_7604_179	2	3	3.17365	Chr02	991245	RchiOBHmChr2	1005684
RhK5_9195_706	2	3	3.49907	Chr02	477159	RchiOBHmChr2	491628
RhMCRND_10278_1448	2	3	3.49907	Chr02	476766	RchiOBHmChr2	491235
Rh12GR_8976_1034	2	3	7.14917	Chr02	1492137	RchiOBHmChr2	1578412
RhMCRND_22932_282	2	3	7.36158	Chr02	1623478	RchiOBHmChr2	1709750
RhK5_10914_330	2	3	7.71766	Chr02	1653590	RchiOBHmChr2	1739863
RhK5_2489_962	2	3	7.71766	Chr02	1681470	RchiOBHmChr2	1767741
Rh88_26113_521	2	3	7.885	Chr02	1740625	RchiOBHmChr2	1826883
RhMCRND_4157_1458	2	3	9.05288	Chr02	1795957	RchiOBHmChr2	1882215
Rh12GR_33358_325	2	3	9.25963	Chr02	2001208	RchiOBHmChr2	2087460
RhK5_1421_233	2	3	9.60404	Chr02	3132119	RchiOBHmChr2	3316116
RhK5_20187_698	2	3	9.60404	Chr02	3300364	RchiOBHmChr2	3426796
Rh88_8063_350	2	3	9.61331	Chr02	3100736	RchiOBHmChr2	3187127
RhK5_9560_84	2	3	9.66708	Chr02	2173759	RchiOBHmChr2	2260010
RhK5_3959_96	2	3	10.0192	Chr02	2522063	RchiOBHmChr2	2608292
RhK5_470_1031	2	3	10.1014	Chr02	2253549	RchiOBHmChr2	2339799
RhK5_785_938	2	3	10.1971	Chr02	2226847	RchiOBHmChr2	2313100
Rh12GR_84228_1020	2	3	10.6703	Chr02	3359046	RchiOBHmChr2	3485477
RhK5_8293_524	2	3	10.6703	Chr02	3366647	RchiOBHmChr2	3493077
RhK5_8293_698	2	3	10.6703	Chr02	3366821	RchiOBHmChr2	3493251
RhK5_835_586	2	3	10.8238	Chr02	2504577	RchiOBHmChr2	2590805
RhMCRND_9548_969	2	3	11.0425	Chr02	3052233	RchiOBHmChr2	3138625
RhK5_1962_1349	2	3	11.1154	Chr02	4950758	RchiOBHmChr2	5061505
RhK5_8_2904	2	3	11.2471	Chr02	3795575	RchiOBHmChr2	3921986
RhK5_8_3663	2	3	11.2471	Chr02	3796807	RchiOBHmChr2	3923218
RhK5_8_6985	2	3	11.2471	Chr02	3801329	RchiOBHmChr2	3927740
Rh12GR_13865_343	2	3	11.2511	Chr02	2833325	RchiOBHmChr2	2919719
RhK5_2717_917	2	3	11.2511	Chr02	2793816	RchiOBHmChr2	2880224
RhK5_13229_214	2	3	11.312	Chr02	4764659	RchiOBHmChr2	4875417
RhK5_300_325	2	3	11.614	Chr02	4945230	RchiOBHmChr2	5055975
RhK5_3055_1929	2	3	11.614	Chr02	4843312	RchiOBHmChr2	4954059
RhMCRND_3330_1582	2	3	11.614
RhK5_977_1943	2	3	11.6539	Chr02	3917444	RchiOBHmChr2	4028238
Rh12GR_49679_297	2	3	11.6782	Chr02	4310976	RchiOBHmChr2	4421744
RhK5_618_1322	2	3	11.6782	Chr02	4596363	RchiOBHmChr2	4707107
RhK5_758_1128	2	3	11.6782	Chr02	4617302	RchiOBHmChr2	4728044
RhK5_758_2439	2	3	11.6782	Chr02	4618706	RchiOBHmChr2	4729448
Rh12GR_18257_334	2	3	11.8432	Chr02	3559186	RchiOBHmChr2	3685608
Rh12GR_27137_195	2	3	11.8432	Chr02	3589216	RchiOBHmChr2	3715639
RhK5_14159_191	2	3	11.8432	Chr02	3424192	RchiOBHmChr2	3550625
Rh12GR_5910_287	2	3	11.8607
RhMCRND_13685_193	2	3	12.0393	Chr02	4978750	RchiOBHmChr2	5089494
Rh12GR_26250_3466	2	3	12.2293
RhK5_1048_1857	2	3	12.9152	Chr02	3652459	RchiOBHmChr2	3778876
RhK5_8_1491	2	3	12.9152	Chr02	3793168	RchiOBHmChr2	3919579
RhK5_8_5520	2	3	12.9152	Chr02	3799749	RchiOBHmChr2	3926160
RhK5_8_6508	2	3	12.9152	Chr02	3800737	RchiOBHmChr2	3927148
RhK5_8_7997	2	3	12.9152	Chr02	3803758	RchiOBHmChr2	3930169
RhK5_977_1159	2	3	12.9152	Chr02	3915785	RchiOBHmChr2	4026579
RhK5_98_3966	2	3	12.9152	Chr02	3708746	RchiOBHmChr2	3835160
RhMCRND_17546_487	2	3	12.9152	Chr02	3857548	RchiOBHmChr2	3968341
RhK5_11506_1455	2	3	13.8816	Chr02	4045639	RchiOBHmChr2	4156424
RhK5_11506_811	2	3	13.8816
RhK5_8343_504	2	3	13.8816	Chr02	4007334	RchiOBHmChr2	4118120
RhK5_9930_503	2	3	14.8068	Chr02	4111272	RchiOBHmChr2	4222059
Rh12GR_46163_877	2	3	15.6537	Chr02	4229988	RchiOBHmChr2	4340760
RhK5_934_1057	2	3	15.6537	Chr02	4216930	RchiOBHmChr2	4327702
RhK5_300_3076	2	3	16.2402	Chr02	4938553	RchiOBHmChr2	5049298
RhK5_6241_592	2	3	16.4998	Chr02	4340342	RchiOBHmChr2	4451106
RhK5_8844_700	2	3	16.4998	Chr02	4242513	RchiOBHmChr2	4353285
RhMCRND_12736_1003	2	3	16.4998	Chr02	4341659	RchiOBHmChr2	4452423
Rh12GR_16360_480	2	3	17.2437	Chr02	4353860	RchiOBHmChr2	4464624
RhK5_14983_1051	2	3	17.2437	Chr02	4395553	RchiOBHmChr2	4506314
RhK5_680_1925	2	3	17.2437	Chr02	4564991	RchiOBHmChr2	4675737
RhK5_680_424	2	3	17.2437	Chr02	4566508	RchiOBHmChr2	4677254
RhMCRND_15278_454	2	3	17.2437	Chr02	4371159	RchiOBHmChr2	4481921
RhK5_3746_440	2	3	17.2677	Chr02	4648207	RchiOBHmChr2	4758953
Rh12GR_7917_1247	2	3	17.2792	Chr02	4641837	RchiOBHmChr2	4752579
Rh12GR_14378_1041	2	3	18.0347	Chr02	4991949	RchiOBHmChr2	5102693
Rh12GR_4424_83	2	3	18.0347	Chr02	4776593	RchiOBHmChr2	4887350
RhK5_11993_174	2	3	18.0347	Chr02	4886313	RchiOBHmChr2	4997058
RhK5_11993_231	2	3	18.0347	Chr02	4886370	RchiOBHmChr2	4997115
RhK5_1962_65	2	3	18.0347	Chr02	4953151	RchiOBHmChr2	5063900
RhK5_300_2226	2	3	18.0347	Chr02	4940299	RchiOBHmChr2	5051044
RhK5_3055_1490	2	3	18.0347	Chr02	4842042	RchiOBHmChr2	4952789
RhK5_4931_446	2	3	18.0347	Chr02	4931571	RchiOBHmChr2	5042317
RhMCRND_12040_500	2	3	18.0347	Chr02	4993116	RchiOBHmChr2	5103860
RhMCRND_12040_686	2	3	18.0347	Chr02	4992422	RchiOBHmChr2	5103166
RhMCRND_8227_1081	2	3	18.0347	Chr02	4704699	RchiOBHmChr2	4815440
RhK5_3321_648	2	3	18.0472	Chr02	4827639	RchiOBHmChr2	4938388
RhK5_3768_955	2	3	18.0492	Chr02	4717469	RchiOBHmChr2	4828210
RhK5_4026_424	2	3	18.7765	Chr02	5077511	RchiOBHmChr2	5188218
RhK5_1722_1463	2	3	18.7767	Chr02	5075513	RchiOBHmChr2	5186223
RhK5_1722_451	2	3	18.7767	Chr02	5076524	RchiOBHmChr2	5187233
RhK5_1722_685	2	3	18.7767	Chr02	5076290	RchiOBHmChr2	5186999
RhK5_20748_1070	2	3	18.7767	Chr02	5061363	RchiOBHmChr2	5172096
RhK5_3225_1033	2	3	18.7767	Chr02	5063427	RchiOBHmChr2	5174160
RhK5_784_936	2	3	18.7767	Chr02	5134108	RchiOBHmChr2	5332351
RhMCRND_1390_1027	2	3	18.7767	Chr02	5066821	RchiOBHmChr2	5177550
RhK5_6078_453	2	3	18.8095	Chr02	5088114	RchiOBHmChr2	5286394
RhK5_784_2125	2	3	19.0061	Chr02	5137831	RchiOBHmChr2	5336074
RhK5_1722_1157	2	3	19.1886	Chr02	5075819	RchiOBHmChr2	5186529
Rh12GR_4295_3892	2	3	19.4182	Chr02	5310593	RchiOBHmChr2	5508830
Rh12GR_26490_849	2	3	19.4469	Chr02	6982957	RchiOBHmChr2	7181878
Rh12GR_1320_151	2	3	19.5658	Chr02	6055055	RchiOBHmChr2	6253216
Rh12GR_51416_301	2	3	19.5658	Chr02	5401525	RchiOBHmChr2	5599755
Rh12GR_6788_148	2	3	19.5658	Chr02	5443210	RchiOBHmChr2	5641440
Rh12GR_7789_533	2	3	19.5658	Chr02	5321472	RchiOBHmChr2	5519706
RhK5_10444_147	2	3	19.5658	Chr02	5524191	RchiOBHmChr2	5722414
RhK5_1288_407	2	3	19.5658	Chr02	5339676	RchiOBHmChr2	5537909
RhK5_15138_304	2	3	19.5658	Chr02	5178409	RchiOBHmChr2	5376657
RhK5_15238_135	2	3	19.5658	Chr02	5844339	RchiOBHmChr2	6042547
RhK5_1649_1269	2	3	19.5658	Chr02	5387011	RchiOBHmChr2	5585241
RhK5_1730_1793	2	3	19.5658	Chr02	5471644	RchiOBHmChr2	5669869
RhK5_193_2327	2	3	19.5658	Chr02	5877955	RchiOBHmChr2	6076163
RhK5_193_3362	2	3	19.5658	Chr02	5876069	RchiOBHmChr2	6074277
RhK5_2183_882	2	3	19.5658	Chr02	6118764	RchiOBHmChr2	6316915
RhK5_2596_919	2	3	19.5658	Chr02	5366989	RchiOBHmChr2	5565220
RhK5_4473_668	2	3	19.5658	Chr02	5531881	RchiOBHmChr2	5730104
RhK5_6332_64	2	3	19.5658	Chr02	6008296	RchiOBHmChr2	6206474
RhK5_6833_883	2	3	19.5658	Chr02	5603855	RchiOBHmChr2	5802068
RhK5_6860_819	2	3	19.5658	Chr02	5494957	RchiOBHmChr2	5693180
RhK5_7670_271	2	3	19.5658	Chr02	5225517	RchiOBHmChr2	5423760
RhK5_9105_762	2	3	19.5658	Chr02	5794993	RchiOBHmChr2	5993198
RhK5_9173_730	2	3	19.5658	Chr02	5505454	RchiOBHmChr2	5703678
Rh12GR_21854_346	2	3	19.5759	Chr02	5223983	RchiOBHmChr2	5422226
Rh12GR_6196_603	2	3	20.1471	Chr02	6210305	RchiOBHmChr2	6408464
RhK5_18497_172	2	3	20.1471	Chr02	6209936	RchiOBHmChr2	6408095
RhK5_19428_171	2	3	20.1471	Chr02	6165660	RchiOBHmChr2	6363822
RhK5_19428_998	2	3	20.1471	Chr02	6166927	RchiOBHmChr2	6365089
RhK5_6353_235	2	3	20.1471	Chr02	6180437	RchiOBHmChr2	6378599
RhK5_10126_181	2	3	20.4389	Chr02	6896759	RchiOBHmChr2	7095673
Rh12GR_5942_362	2	3	20.793	Chr02	6468513	RchiOBHmChr2	6667444
RhK5_5387_512	2	3	20.793	Chr02	6294240	RchiOBHmChr2	6493193
RhK5_1649_665	2	3	20.8175	Chr02	5388329	RchiOBHmChr2	5586559
RhK5_12363_1041	2	3	21.4757	Chr02	6994707	RchiOBHmChr2	7193626
RhK5_14470_98	2	3	21.4757	Chr02	6764326	RchiOBHmChr2	6963253
RhK5_17763_1339	2	3	21.4757	Chr02	6503436	RchiOBHmChr2	6702359
RhK5_17763_751	2	3	21.4757	Chr02	6504416	RchiOBHmChr2	6703339
RhK5_2837_1537	2	3	21.4757	Chr02	6924650	RchiOBHmChr2	7123567
RhK5_326_2175	2	3	21.4757	Chr02	6819975	RchiOBHmChr2	7018892
RhK5_8004_220	2	3	21.4757	Chr02	6480272	RchiOBHmChr2	6679200
RhK5_9120_366	2	3	21.4757	Chr02	6900876	RchiOBHmChr2	7099790
Rh12GR_82754_367	2	3	21.4851	Chr02	6585578	RchiOBHmChr2	6784494
RhK5_854_438	2	3	21.6737	Chr02	8077105	RchiOBHmChr2	8275987
RhK5_12037_320	2	3	21.7233	Chr02	6982369	RchiOBHmChr2	7181290
RhK5_10126_442	2	3	22.2123	Chr02	6895263	RchiOBHmChr2	7094177
RhK5_5884_350	2	3	22.2792	Chr02	7266000	RchiOBHmChr2	7464918
RhK5_6888_451	2	3	22.3976	Chr02	7601447	RchiOBHmChr2	7800417
RhK5_4353_898	2	3	22.5342	Chr02	8149893	RchiOBHmChr2	8348770
Rh12GR_1905_3290	2	3	22.5789	Chr02	6993971	RchiOBHmChr2	7192890
Rh12GR_1905_2648	2	3	22.5933	Chr02	6994612	RchiOBHmChr2	7193531
RhK5_1565_1396	2	3	23.0391	Chr02	7535617	RchiOBHmChr2	7734592
RhK5_9457_480	2	3	23.051	Chr02	8466298	RchiOBHmChr2	8665119
RhK5_1756_1527	2	3	23.1133	Chr02	8380550	RchiOBHmChr2	8579387
RhK5_6375_997	2	3	23.1133	Chr02	8521983	RchiOBHmChr2	8720791
Rh12GR_36198_243	2	3	23.3828	Chr02	6245320	RchiOBHmChr2	6444276
RhK5_822_1173	2	3	23.4845	Chr02	8684560	RchiOBHmChr2	8883360
RhK5_952_2110	2	3	23.4845	Chr02	8809192	RchiOBHmChr2	9007965
RhK5_3317_205	2	3	23.5719	Chr02	8221066	RchiOBHmChr2	8419926
RhK5_19046_168	2	3	24.0301	Chr02	9256384	RchiOBHmChr2	9451371
RhK5_854_2140	2	3	24.4421	Chr02	8075163	RchiOBHmChr2	8274045
Rh12GR_19521_355	2	3	24.4633	Chr02	7538664	RchiOBHmChr2	7737638
RhK5_8496_779	2	3	24.4991	Chr02	9189701	RchiOBHmChr2	9384699
RhK5_655_2230	2	3	24.7001	Chr02	9532075	RchiOBHmChr2	9727020
Rh12GR_53382_181	2	3	29.1129	Chr02	8522754	RchiOBHmChr2	8721562
RhMCRND_1587_1084	2	3	30.3142	Chr02	11280127	RchiOBHmChr2	11511859
RhMCRND_21953_626	2	3	30.4291	Chr02	11315102	RchiOBHmChr2	11546830
RhMCRND_9553_1033	2	3	30.4291	Chr02	11293563	RchiOBHmChr2	11525295
Rh12GR_1_1199	2	3	30.8738	Chr02	11438021	RchiOBHmChr2	11669752
Rh12GR_20527_186	2	3	31.7584	Chr02	12194363	RchiOBHmChr2	12426025
RhK5_9874_809	2	3	31.7584	Chr02	12249063	RchiOBHmChr2	12480720
RhK5_1798_1091	2	3	32.7678	Chr02	19339311	RchiOBHmChr2	19551676
Rh12GR_10861_1073	2	3	32.9215	Chr02	14747584	RchiOBHmChr2	14959178
RhK5_2318_924	2	3	33.0343	Chr02	18522520	RchiOBHmChr2	18734960
Rh12GR_4847_1211	2	3	33.0806	Chr02	15791825	RchiOBHmChr2	16004000
RhMCRND_122_4220	2	3	33.1995	Chr02	16054363	RchiOBHmChr2	16266545
RhMCRND_122_1042	2	3	33.252	Chr02	16061189	RchiOBHmChr2	16273371
RhMCRND_4532_655	2	3	33.252	Chr02	16222929	RchiOBHmChr2	16435081
RhMCRND_11375_713	2	3	33.5074	Chr02	16724980	RchiOBHmChr2	16937282
RhMCRND_857_1601	2	3	33.5105	Chr02	17052296	RchiOBHmChr2	17264763
RhMCRND_18409_1268	2	3	33.5155	Chr02	17041826	RchiOBHmChr2	17254294
RhMCRND_11901_1106	2	3	33.5826	Chr02	19696440	RchiOBHmChr2	19908741
RhMCRND_9821_297	2	3	33.5826	Chr02	19893919	RchiOBHmChr2	20106187
Rh12GR_29928_841	2	3	33.7444	Chr02	18458606	RchiOBHmChr2	18671044
Rh12GR_6893_606	2	3	33.7502	Chr02	17777776	RchiOBHmChr2	17990134
Rh12GR_95693_991	2	3	33.7502	Chr02	17824258	RchiOBHmChr2	18036614
Rh12GR_16667_412	2	3	33.7536	Chr02	18218874	RchiOBHmChr2	18431232
Rh12GR_60935_1077	2	3	33.7536	Chr02	18257167	RchiOBHmChr2	18469515
Rh12GR_56019_351	2	3	33.8145	Chr02	18701554	RchiOBHmChr2	18913973
Rh12GR_7820_349	2	3	33.8249	Chr02	17837974	RchiOBHmChr2	18050330
Rh12GR_31689_2850	2	3	34.4258	Chr02	19276671	RchiOBHmChr2	19489041
Rh12GR_59712_1053	2	3	34.4258	Chr02	19915241	RchiOBHmChr2	20127509
Rh12GR_82305_3630	2	3	35.517	Chr02	23818771	RchiOBHmChr2	24032940
RhMCRND_17610_1030	2	3	35.8219	Chr02	20957262	RchiOBHmChr2	21169303
RhMCRND_4413_1174	2	3	35.8219	Chr02	22040038	RchiOBHmChr2	22254194
RhMCRND_9395_520	2	3	35.8219	Chr02	20406004	RchiOBHmChr2	20617835
Rh12GR_31467_124	2	3	36.2035	Chr02	22561801	RchiOBHmChr2	22775961
Rh12GR_27240_1089	2	3	37.4327	Chr02	24276174	RchiOBHmChr2	24490314
Rh12GR_60432_718	2	3	37.5856	Chr02	24761509	RchiOBHmChr2	24975604
RhMCRND_20794_1189	2	3	37.5856	Chr02	25386491	RchiOBHmChr2	25600509
RhMCRND_697_2574	2	3	37.5856	Chr02	22560093	RchiOBHmChr2	22774253
RhMCRND_32529_199	2	3	38.5798	Chr02	26237692	RchiOBHmChr2	26451633
Rh12GR_7939_1094	2	3	39.2594	Chr02	27962683	RchiOBHmChr2	28176509
RhMCRND_3604_900	2	3	41.3715	Chr02	27273535	RchiOBHmChr2	27487402
RhK5_9402_129	2	3	41.5712	Chr02	39797524	RchiOBHmChr2	29355315
RhK5_534_669	2	3	42.034	Chr02	31764543	RchiOBHmChr2	35838256
Rh12GR_20143_857	2	3	42.3613	Chr02	28321888	RchiOBHmChr2	28535690
RhK5_1063_318	2	3	42.3613	Chr02	29147812	RchiOBHmChr2	32794001
RhK5_323_1025	2	3	42.3613	Chr02	41620459	RchiOBHmChr2	31179268
RhMCRND_1121_1132	2	3	42.3613	Chr02	41487231	RchiOBHmChr2	31045993
RhMCRND_11893_278	2	3	42.3613	Chr02	41895172	RchiOBHmChr2	31453957
RhMCRND_1797_84	2	3	42.3613	Chr02	28879737	RchiOBHmChr2	32525948
RhMCRND_27632_435	2	3	42.3613	Chr02	41027801	RchiOBHmChr2	30586552
RhMCRND_32200_702	2	3	42.3613	Chr02	39404760	RchiOBHmChr2	28962574
RhMCRND_8247_501	2	3	42.3613	Chr02	40668883	RchiOBHmChr2	30226586
RhMCRND_9704_267	2	3	42.3613	Chr02	40500021	RchiOBHmChr2	30057759
Rh12GR_66570_205	2	3	42.6653	Chr02	28174741	RchiOBHmChr2	28388542
RhK5_4013_241	2	3	43.0583	Chr02	40641218	RchiOBHmChr2	30198921
RhMCRND_422_3359	2	3	43.5431	Chr02	30870314	RchiOBHmChr2	34987794
Rh12GR_53908_964	2	3	43.8388	Chr02	41894485	RchiOBHmChr2	31453270
Rh12GR_4108_1582	2	3	43.9105	Chr02	29648016	RchiOBHmChr2	33294147
Rh12GR_51378_231	2	3	43.9105	Chr02	29227634	RchiOBHmChr2	32873810
RhMCRND_8145_499	2	3	43.9105	Chr02	29360250	RchiOBHmChr2	33006416
RhMCRND_12683_680	2	3	44.042	Chr02	29184178	RchiOBHmChr2	32830362
Rh12GR_85853_570	2	3	44.7788	Chr02	31764426	RchiOBHmChr2	35838139
RhMCRND_19686_428	2	3	44.8439	Chr02	31435068	RchiOBHmChr2	35456209
RhK5_5775_1017	2	3	45.4234	Chr02	54216393	RchiOBHmChr2	56431846
Rh12GR_47077_275	2	3	45.8771
RhK5_6824_444	2	3	45.9052	Chr02	38781380	RchiOBHmChr2	41946409
Rh12GR_19571_788	2	3	45.9684	Chr02	44147975	RchiOBHmChr2	45906246
RhK5_1162_368	2	3	45.9684	Chr02	44147585	RchiOBHmChr2	45905856
RhMCRND_2520_1299	2	3	45.9684	Chr02	42331477	RchiOBHmChr2	43950164
RhMCRND_412_1748	2	3	46.4312	Chr02	37374010	RchiOBHmChr2	40969789
RhK5_1547_610	2	3	46.5658	Chr02	36374977	RchiOBHmChr2	39625665
RhK5_18786_219	2	3	46.5658	Chr02	36626261	RchiOBHmChr2	40063185
RhK5_3923_449	2	3	46.5658	Chr02	35600633	RchiOBHmChr2	38942272
RhK5_5833_1092	2	3	46.5658	Chr02	37054966	RchiOBHmChr2	40466422
RhMCRND_5783_1039	2	3	46.6907	Chr02	49336664	RchiOBHmChr2	51549323
RhMCRND_12327_647	2	3	46.805	Chr02	45169248	RchiOBHmChr2	47186634
RhK5_11849_533	2	3	47.2211			RchiOBHmChr2	73343594
Rh12GR_4909_1043	2	3	47.2642	Chr02	43086637	RchiOBHmChr2	44946308
RhK5_1949_1225	2	3	47.2642	Chr02	42458256	RchiOBHmChr2	44141583
RhK5_741_1251	2	3	47.2642	Chr02	43888520	RchiOBHmChr2	43460797
RhMCRND_31611_175	2	3	47.3674	Chr02	43768701	RchiOBHmChr2	43356873
RhK5_21848_335	2	3	47.4693	Chr02	38499436	RchiOBHmChr2	42415123
RhMCRND_18972_382	2	3	47.4693	Chr02	38651666	RchiOBHmChr2	42678917
RhMCRND_9029_1168	2	3	47.4972			RchiOBHmChr2	61057502
Rh12GR_10077_2745	2	3	48.517			RchiOBHmChr2	67125665
Rh12GR_2991_2082	2	3	48.5197			RchiOBHmChr2	61206914
RhK5_1044_473	2	3	48.5197	Chr02	53121010	RchiOBHmChr2	55336531
RhK5_14656_157	2	3	48.5197	Chr02	52855604	RchiOBHmChr2	55071169
RhK5_664_893	2	3	48.5197	Chr02	53865490	RchiOBHmChr2	56080991
Rh12GR_10077_7415	2	3	48.6667			RchiOBHmChr2	67135057
RhK5_176_2362	2	3	49.0141	Chr02	56711985	RchiOBHmChr2	65501358
RhK5_8778_367	2	3	49.0904			RchiOBHmChr2	63571694
RhMCRND_3746_675	2	3	49.1512	Chr02	47537064	RchiOBHmChr2	49678998
RhK5_12232_1638	2	3	49.1719	Chr02	49689037	RchiOBHmChr2	51901672
RhK5_4729_405	2	3	49.3097	Chr02	47216247	RchiOBHmChr2	49358117
Rh12GR_47362_1250	2	3	49.3207	Chr02	47324241	RchiOBHmChr2	49466105
Rh12GR_5632_125	2	3	49.3207	Chr02	49411705	RchiOBHmChr2	51624361
Rh12GR_58659_872	2	3	49.3207	Chr02	47373628	RchiOBHmChr2	49515597
Rh12GR_58834_728	2	3	49.551	Chr02	49928344	RchiOBHmChr2	52140961
RhK5_2720_963	2	3	49.5763			RchiOBHmChr2	63724128
RhK5_593_831	2	3	49.626	Chr02	50676009	RchiOBHmChr2	52891679
RhK5_740_505	2	3	49.626	Chr02	50868124	RchiOBHmChr2	53083824
RhMCRND_11653_254	2	3	49.626	Chr02	50341498	RchiOBHmChr2	52554087
RhMCRND_9742_885	2	3	49.626	Chr02	50102764	RchiOBHmChr2	52315361
RhK5_14486_124	2	3	49.7998	Chr02	49769421	RchiOBHmChr2	51982051
RhK5_16595_247	2	3	49.7998	Chr02	50048037	RchiOBHmChr2	52260639
Rh12GR_6518_3830	2	3	49.8134	Chr02	57155110	RchiOBHmChr2	65944338
Rh12GR_6518_3885	2	3	49.8134	Chr02	57155055	RchiOBHmChr2	65944283
Rh12GR_17076_409	2	3	50.8639	Chr02	58510486	RchiOBHmChr2	67433492
RhK5_21889_2704	2	3	51.1534			RchiOBHmChr2	64280549
RhK5_838_416	2	3	51.4294			RchiOBHmChr2	60022476
Rh12GR_17433_892	2	3	51.455	Chr02	57998902	RchiOBHmChr2	67945038
Rh12GR_26420_1842	2	3	51.5294			RchiOBHmChr2	61556616
RhK5_21889_1147	2	3	51.7047			RchiOBHmChr2	64282100
Rh12GR_59546_149	2	3	51.7339			RchiOBHmChr2	61290187
Rh12GR_36119_6449	2	3	51.8343			RchiOBHmChr2	62251931
Rh12GR_36119_7751	2	3	51.8343			RchiOBHmChr2	62248187
RhK5_12426_297	2	3	51.9615	Chr02	56643246	RchiOBHmChr2	65432635
Rh12GR_6518_9755	2	3	52.109	Chr02	57141477	RchiOBHmChr2	65930705
RhMCRND_444_103	2	3	52.1859			RchiOBHmChr2	63572300
Rh12GR_73693_1086	2	3	52.2262			RchiOBHmChr2	64240409
Rh12GR_25419_588	2	3	52.2307			RchiOBHmChr2	64450783
RhMCRND_13401_287	2	3	52.2307			RchiOBHmChr2	62798147
RhMCRND_1374_217	2	3	52.2307			RchiOBHmChr2	62757349
RhMCRND_3262_761	2	3	52.2307			RchiOBHmChr2	62911577
RhMCRND_7181_1030	2	3	52.2307			RchiOBHmChr2	63025930
RhMCRND_9427_218	2	3	52.2307	Chr02	55901139	RchiOBHmChr2	64690373
RhMCRND_5555_1049	2	3	52.5419	Chr02	56958815	RchiOBHmChr2	65748081
Rh12GR_10077_7477	2	3	52.5619			RchiOBHmChr2	67135119
Rh12GR_29963_1360	2	3	52.6253			RchiOBHmChr2	69312065
RhMCRND_3195_167	2	3	53.16	Chr02	58473599	RchiOBHmChr2	67470375
Rh12GR_20400_1205	2	3	53.6661			RchiOBHmChr2	68994187
Rh12GR_53166_2090	2	3	53.6661	Chr02	57312117	RchiOBHmChr2	68631773
RhK5_12952_368	2	3	53.6661	Chr02	57630764	RchiOBHmChr2	68313149
Rh12GR_26464_1327	2	3	53.7831	Chr02	58375730	RchiOBHmChr2	67568234
RhK5_4350_208	2	3	53.8808			RchiOBHmChr2	69250238
Rh12GR_12041_318	2	3	54.0121			RchiOBHmChr2	69206239
Rh12GR_12041_666	2	3	54.0121			RchiOBHmChr2	69205891
RhK5_386_535	2	3	54.0121			RchiOBHmChr2	69102548
RhMCRND_1313_1298	2	3	54.0121			RchiOBHmChr2	69345470
Rh12GR_53166_3235	2	3	54.0489	Chr02	57310972	RchiOBHmChr2	68632918
Rh12GR_53166_363	2	3	54.0551	Chr02	57317166	RchiOBHmChr2	68626724
RhMCRND_2215_1741	2	3	54.065	Chr02	57351713	RchiOBHmChr2	68592188
Rh12GR_33735_699	2	3	54.2486			RchiOBHmChr2	69243874
RhMCRND_25955_1141	2	3	54.3534	Chr02	57426746	RchiOBHmChr2	68517160
Rh12GR_20595_184	2	3	54.595	Chr02	59333460	RchiOBHmChr2	69885609
Rh12GR_24884_271	2	3	54.595	Chr02	59338207	RchiOBHmChr2	69890356
RhMCRND_13636_1143	2	3	54.595	Chr02	59741783	RchiOBHmChr2	70293912
RhMCRND_9123_214	2	3	54.595	Chr02	59798236	RchiOBHmChr2	70350359
Rh12GR_21754_387	2	3	54.6416	Chr02	58968716	RchiOBHmChr2	69520890
Rh12GR_14292_2380	2	3	54.9948	Chr02	60082542	RchiOBHmChr2	70634708
RhK5_8043_524	2	3	54.9948	Chr02	60072787	RchiOBHmChr2	70624964
RhK5_554_2885	2	3	55.0588	Chr02	60515697	RchiOBHmChr2	71067816
Rh12GR_45291_190	2	3	55.8159	Chr02	60978527	RchiOBHmChr2	71530342
RhK5_554_1795	2	3	55.8159	Chr02	60518088	RchiOBHmChr2	71070207
Rh12GR_3123_1446	2	3	55.9104			RchiOBHmChr2	72183729
Rh12GR_78860_357	2	3	55.9232	Chr02	60316535	RchiOBHmChr2	70868650
RhMCRND_4969_1038	2	3	55.9232	Chr02	60240835	RchiOBHmChr2	70792962
RhK5_921_1264	2	3	55.9328	Chr02	60348044	RchiOBHmChr2	70900154
RhK5_8231_795	2	3	55.9657	Chr02	61153075	RchiOBHmChr2	71704863
RhK5_3525_1357	2	3	55.9916	Chr02	61061075	RchiOBHmChr2	71612868
RhMCRND_1347_1169	2	3	56.0232			RchiOBHmChr2	72383394
RhK5_9658_210	2	3	56.0551			RchiOBHmChr2	72527516
Rh12GR_77636_195	2	3	56.0575			RchiOBHmChr2	72221723
RhK5_5925_99	2	3	56.096			RchiOBHmChr2	72461324
RhK5_6807_742	2	3	56.1371			RchiOBHmChr2	72154784
RhMCRND_1003_1172	2	3	56.1371			RchiOBHmChr2	72189069
RhK5_1339_1491	2	3	56.16			RchiOBHmChr2	72525782
RhK5_1574_1946	2	3	56.16			RchiOBHmChr2	72455109
RhK5_1069_2228	2	3	56.2252			RchiOBHmChr2	72565100
RhK5_1339_1947	2	3	56.6021			RchiOBHmChr2	72526238
RhK5_4479_344	2	3	58.1834			RchiOBHmChr2	72618339
Rh12GR_12827_2013	2	3	58.2702			RchiOBHmChr2	72746342
RhK5_1624_1065	2	3	58.2702			RchiOBHmChr2	72748036
RhK5_11849_1416	2	3	58.5885			RchiOBHmChr2	73344944
RhK5_139_1952	2	3	58.5885			RchiOBHmChr2	73147803
RhK5_1973_944	2	3	58.5885			RchiOBHmChr2	73239502
Rh12GR_100442_386	2	3	58.7168			RchiOBHmChr2	73375795
Rh12GR_1490_1025	2	3	58.7168			RchiOBHmChr2	73069357
RhK5_139_1157	2	3	58.7168			RchiOBHmChr2	73149821
RhK5_5288_1055	2	3	58.7168			RchiOBHmChr2	73098373
RhMCRND_824_1096	2	3	58.7168			RchiOBHmChr2	73221374
RhK5_2647_1225	2	3	59.037			RchiOBHmChr2	73673984
RhK5_2647_1303	2	3	59.037			RchiOBHmChr2	73673906
RhK5_1892_1002	2	3	60.5461	Chr02	64793089	RchiOBHmChr2	77752024
RhK5_26_5331	2	3	61.4753	Chr02	65647853	RchiOBHmChr2	78606946
RhK5_1300_1886	2	3	62.2178	Chr02	61773575	RchiOBHmChr2	74732195
RhK5_1739_1100	2	3	62.2178	Chr02	61777894	RchiOBHmChr2	74736514
RhMCRND_1058_1895	2	3	62.468	Chr02	61865784	RchiOBHmChr2	74824386
RhK5_5657_699	2	3	62.4942	Chr02	65753094	RchiOBHmChr2	78712170
Rh12GR_11967_601	2	3	62.6773	Chr02	67244804	RchiOBHmChr2	80203732
Rh12GR_13289_1320	2	3	62.6773	Chr02	61900899	RchiOBHmChr2	74859497
Rh12GR_15253_631	2	3	62.6773	Chr02	62252325	RchiOBHmChr2	75210777
Rh12GR_53987_167	2	3	62.6773	Chr02	63505264	RchiOBHmChr2	76464017
Rh88_37939_667	2	3	62.6773	Chr02	66472559	RchiOBHmChr2	79431558
Rh88_6495_2389	2	3	62.6773	Chr02	66971985	RchiOBHmChr2	79930937
RhK5_10792_5574	2	3	62.6773	Chr02	66892499	RchiOBHmChr2	79851456
RhK5_15038_323	2	3	62.6773	Chr02	63675760	RchiOBHmChr2	76634474
RhK5_1536_1583	2	3	62.6773	Chr02	66296344	RchiOBHmChr2	79255367
RhK5_15963_507	2	3	62.6773	Chr02	62283171	RchiOBHmChr2	75241609
RhK5_2059_1151	2	3	62.6773	Chr02	62368306	RchiOBHmChr2	75326734
RhK5_2396_1000	2	3	62.6773	Chr02	62137165	RchiOBHmChr2	75095774
RhK5_2852_754	2	3	62.6773	Chr02	66248978	RchiOBHmChr2	79208003
RhK5_5338_771	2	3	62.6773	Chr02	62117378	RchiOBHmChr2	75075990
RhK5_695_392	2	3	62.6773	Chr02	64113210	RchiOBHmChr2	77072083
RhK5_702_2668	2	3	62.6773	Chr02	63369934	RchiOBHmChr2	76328692
RhK5_702_5097	2	3	62.6773	Chr02	63373452	RchiOBHmChr2	76332208
RhK5_7402_259	2	3	62.6773	Chr02	63511921	RchiOBHmChr2	76470674
RhMCRND_25564_164	2	3	62.6773	Chr02	62366701	RchiOBHmChr2	75325129
RhMCRND_3952_1345	2	3	62.6773	Chr02	61886730	RchiOBHmChr2	74845330
RhK5_69_2141	2	4	0	Chr02	691099	RchiOBHmChr2	705561
[truncated: 4,921 more rows]

## Sheet: Brite_Eyes
Supplementary Table S2. The Brite EyesTM genetic map and physical marker positions on each of the mapped chromosomes for the Hibrand Saint Oyant et al. (2018) assembly (HRA) and the Raymond et al. (2018) assembly (RRA). The black spot resistance gene Rdr4 can be found on chromosome 5 homeolog 4.
Marker	Linkage_Group	Homeolog	Position_cM	HRA_chromosome	HRA_physical_position	RRA_chromosome	RRA_physical_position
RhK5_18744_386	1	1	0	Chr01	4434821	RchiOBHmChr1	4979476
RhK5_660_1678	1	1	0	Chr01	4059645	RchiOBHmChr1	4597622
RhK5_660_2072	1	1	0	Chr01	4060039	RchiOBHmChr1	4598016
RhK5_660_729	1	1	0	Chr01	4057912	RchiOBHmChr1	4595887
RhK5_6849_592	1	1	0	Chr01	4111504	RchiOBHmChr1	4649485
Rh12GR_86070_300	1	1	0.0494768
Rh12GR_2708_1597	1	1	0.256081	Chr01	5498479	RchiOBHmChr1	6043166
Rh12GR_6830_1201	1	1	0.256081	Chr01	5328480	RchiOBHmChr1	5873170
RhK5_228_1727	1	1	0.256081	Chr01	5445996	RchiOBHmChr1	5990687
RhMCRND_9909_1603	1	1	0.256081	Chr01	5499200	RchiOBHmChr1	6043887
RhMCRND_21811_359	1	1	0.962593	Chr01	6073264	RchiOBHmChr1	6619375
Rh12GR_24509_561	1	1	3.4165	Chr01	6372329	RchiOBHmChr1	6918398
RhK5_12736_527	1	1	3.4165	Chr01	6427699	RchiOBHmChr1	6973751
RhK5_17037_452	1	1	3.61847	Chr01	6431776	RchiOBHmChr1	6977828
Rh12GR_17807_412	1	1	4.16489	Chr01	6740914	RchiOBHmChr1	7286935
RhK5_12736_1106	1	1	4.16489	Chr01	6427120	RchiOBHmChr1	6973172
RhK5_2938_206	1	1	4.16489	Chr01	5285608	RchiOBHmChr1	5830311
RhK5_4185_1516	1	1	4.16489	Chr01	4887172	RchiOBHmChr1	5431812
RhK5_5333_158	1	1	4.16489	Chr01	4367417	RchiOBHmChr1	4905361
RhK5_7700_1049	1	1	4.16489	Chr01	4746222	RchiOBHmChr1	5290872
RhMCRND_4198_641	1	1	4.16489	Chr01	6739857	RchiOBHmChr1	7285878
RhK5_102_2093	1	1	4.5379	Chr01	6859967	RchiOBHmChr1	7406121
RhK5_2765_1135	1	1	4.59715	Chr01	11150556	RchiOBHmChr1	11993195
RhK5_4252_1093	1	1	4.67505	Chr01	3395883	RchiOBHmChr1	3933938
RhK5_102_4078	1	1	5.00182	Chr01	6857270	RchiOBHmChr1	7403424
RhK5_20872_1139	1	1	5.00182	Chr01	6843875	RchiOBHmChr1	7390030
RhK5_282_403	1	1	5.71719	Chr01	13632954	RchiOBHmChr1	14920761
Rh12GR_21513_1185	1	1	6.27526	Chr01	11151160	RchiOBHmChr1	11993799
RhK5_2765_432	1	1	6.27526	Chr01	11146480	RchiOBHmChr1	11989119
RhK5_203_3449	1	1	6.83388	Chr01	12590045	RchiOBHmChr1	13861126
RhK5_203_3793	1	1	6.83388	Chr01	12590465	RchiOBHmChr1	13861546
RhK5_3049_957	1	1	6.83388	Chr01	12386122	RchiOBHmChr1	13657217
RhK5_7721_457	1	1	6.83388	Chr01	12505006	RchiOBHmChr1	13776096
RhK5_9001_684	1	1	6.83388	Chr01	13184377	RchiOBHmChr1	14472237
Rh12GR_58117_237	1	1	8.03588	Chr01	14030895	RchiOBHmChr1	16013290
RhK5_19997_1562	1	1	9.2147	Chr01	10580496	RchiOBHmChr1	11423196
RhMCRND_3144_2135	1	1	10.8359	Chr01	6668289	RchiOBHmChr1	7214308
RhK5_807_2406	1	1	11.4706	Chr01	19273854	RchiOBHmChr1	21318768
RhK5_10569_121	1	1	11.791			RchiOBHmChr1	22957870
RhK5_6093_550	1	1	11.791	Chr01	19586504	RchiOBHmChr1	21631398
RhK5_6259_936	1	1	11.791			RchiOBHmChr1	22937846
RhK5_9191_569	1	1	11.791	Chr01	19408625	RchiOBHmChr1	21453536
Rh12GR_56000_204	1	1	12.4496	Chr01	17761089	RchiOBHmChr1	19737034
Rh12GR_20745_1024	1	1	12.6949	Chr01	17746922	RchiOBHmChr1	19722868
RhK5_5803_750	1	1	12.8012	Chr01	15060705	RchiOBHmChr1	17042992
RhK5_6480_262	1	1	12.8012	Chr01	15584216	RchiOBHmChr1	17566465
RhMCRND_14647_880	1	1	12.8012	Chr01	14615611	RchiOBHmChr1	16597938
Rh12GR_50638_367	1	1	12.8909	Chr01	22619618	RchiOBHmChr1	25908496
Rh12GR_20512_647	1	1	12.9992	Chr01	16893657	RchiOBHmChr1	18869648
RhK5_1835_550	1	1	13.0033	Chr01	17457616	RchiOBHmChr1	19433580
Rh12GR_12580_120	1	1	13.4371	Chr01	14426653	RchiOBHmChr1	16408996
Rh12GR_10131_766	1	1	17.7841	Chr01	22680829	RchiOBHmChr1	25969704
RhK5_4321_1091	1	1	18.1631	Chr01	24169878	RchiOBHmChr1	27458846
RhK5_881_3072	1	1	18.1631	Chr01	25421200	RchiOBHmChr1	28714154
RhMCRND_29463_667	1	1	18.437	Chr01	35982282	RchiOBHmChr1	39398654
Rh12GR_36605_1145	1	1	18.4499	Chr01	28285585	RchiOBHmChr1	34966560
RhK5_4341_1218	1	1	18.785	Chr01	29942028	RchiOBHmChr1	33310359
RhK5_15480_178	1	1	19.9334	Chr01	38694979	RchiOBHmChr1	42111337
RhMCRND_8637_906	1	1	19.993	Chr01	37349360	RchiOBHmChr1	40765856
RhK5_16_3576	1	1	20.0558	Chr01	38269791	RchiOBHmChr1	41686197
RhK5_16_225	1	1	20.4739	Chr01	38261156	RchiOBHmChr1	41677562
RhK5_3606_1042	1	1	20.4739	Chr01	38669059	RchiOBHmChr1	42085416
RhMCRND_16284_226	1	1	20.4739	Chr01	38293232	RchiOBHmChr1	41709634
RhMCRND_3662_475	1	1	20.4739	Chr01	37847560	RchiOBHmChr1	41264008
RhMCRND_8769_1201	1	1	20.4739	Chr01	38282270	RchiOBHmChr1	41698675
RhK5_5074_81	1	1	21.0972	Chr01	38724145	RchiOBHmChr1	42140502
RhK5_5899_754	1	1	23.8165	Chr01	40613138	RchiOBHmChr1	44029212
RhK5_917_1174	1	1	24.8925	Chr01	39693814	RchiOBHmChr1	43109984
RhMCRND_10487_750	1	1	25.7107	Chr01	39145678	RchiOBHmChr1	42561967
RhK5_62_1282	1	1	26.2138	Chr01	40480221	RchiOBHmChr1	43896298
RhK5_62_1558	1	1	26.5056	Chr01	40480482	RchiOBHmChr1	43896559
Rh12GR_98790_411	1	1	27.4413	Chr01	44438281	RchiOBHmChr1	47873315
RhMCRND_98_1485	1	1	27.4413	Chr01	44513938	RchiOBHmChr1	47948977
RhK5_14_2450	1	1	27.7263	Chr01	40940419	RchiOBHmChr1	44356471
RhK5_14_5516	1	1	27.7263	Chr01	40931641	RchiOBHmChr1	44347692
RhK5_14_7313	1	1	27.7263	Chr01	40927004	RchiOBHmChr1	44343055
RhK5_8706_726	1	1	27.7263	Chr01	41281218	RchiOBHmChr1	44697225
RhMCRND_5896_1108	1	1	27.7263	Chr01	41429662	RchiOBHmChr1	44845682
RhMCRND_604_2503	1	1	27.7263	Chr01	41605146	RchiOBHmChr1	45021134
RhMCRND_7367_1740	1	1	27.7263	Chr01	40612235	RchiOBHmChr1	44028309
RhMCRND_2036_1300	1	1	28.3958	Chr01	58377589	RchiOBHmChr1	61618965
RhK5_2902_1660	1	1	28.7789	Chr01	41840283	RchiOBHmChr1	45256237
RhK5_14_3056	1	1	30.2139	Chr01	40937646	RchiOBHmChr1	44353698
Rh12GR_87038_259	1	1	30.4798	Chr01	43649680	RchiOBHmChr1	47054721
RhK5_1009_529	1	1	31.3836	Chr01	43756664	RchiOBHmChr1	47161707
RhK5_1736_551	1	1	31.3836	Chr01	44054759	RchiOBHmChr1	47508805
RhK5_5531_946	1	1	31.3836	Chr01	44415169	RchiOBHmChr1	47850203
RhMCRND_3132_1929	1	1	31.3836	Chr01	44055028	RchiOBHmChr1	47509074
RhK5_14572_238	1	1	32.2208	Chr01	45495056	RchiOBHmChr1	48929975
Rh12GR_75370_476	1	1	32.4962	Chr01	45246074	RchiOBHmChr1	48681047
Rh12GR_80424_3351	1	1	32.8479	Chr01	43751103	RchiOBHmChr1	47156147
RhK5_8196_589	1	1	33.0295	Chr01	45249589	RchiOBHmChr1	48684562
RhK5_9209_2120	1	1	33.0295	Chr01	45640331	RchiOBHmChr1	49075222
RhK5_9209_2363	1	1	33.0295	Chr01	45640574	RchiOBHmChr1	49075465
RhK5_9209_2513	1	1	33.0295	Chr01	45640724	RchiOBHmChr1	49075615
RhK5_9209_2691	1	1	33.0295	Chr01	45640902	RchiOBHmChr1	49075793
RhK5_9209_4719	1	1	33.0295	Chr01	45644281	RchiOBHmChr1	49079172
RhK5_9209_5409	1	1	33.0295	Chr01	45645071	RchiOBHmChr1	49079962
RhK5_1383_375	1	1	35.5349	Chr01	51091819	RchiOBHmChr1	54516381
RhK5_16397_708	1	1	35.5349	Chr01	51069934	RchiOBHmChr1	54494496
RhMCRND_20220_760	1	1	35.5349	Chr01	51093403	RchiOBHmChr1	54517965
RhK5_10631_470	1	1	35.6796	Chr01	51109518	RchiOBHmChr1	54534078
RhK5_15640_582	1	1	36.5331	Chr01	54582515	RchiOBHmChr1	58007359
RhK5_2352_474	1	1	36.5331	Chr01	55081780	RchiOBHmChr1	58506605
RhK5_4828_898	1	1	36.5331	Chr01	54859601	RchiOBHmChr1	58284436
RhK5_9530_1091	1	1	36.5331	Chr01	55293253	RchiOBHmChr1	58718106
RhK5_986_781	1	1	36.5331	Chr01	55202042	RchiOBHmChr1	58626908
RhMCRND_17455_190	1	1	36.5331	Chr01	55312574	RchiOBHmChr1	58737424
Rh12GR_32451_728	1	1	36.6095	Chr01	54896022	RchiOBHmChr1	58320860
RhK5_5427_962	1	1	36.6095	Chr01	54807460	RchiOBHmChr1	58232298
RhK5_3305_696	1	1	36.9986	Chr01	55502064	RchiOBHmChr1	58926920
RhK5_11653_433	1	1	37.5241	Chr01	55606404	RchiOBHmChr1	59031290
RhK5_14605_218	1	1	37.5605	Chr01	51373596	RchiOBHmChr1	54798145
RhK5_9181_702	1	1	38.1148	Chr01	56184214	RchiOBHmChr1	59609060
RhMCRND_11154_172	1	1	38.2453	Chr01	52005891	RchiOBHmChr1	55430572
RhK5_13063_873	1	1	38.8316	Chr01	56074469	RchiOBHmChr1	59499320
RhK5_18471_964	1	1	39.1406	Chr01	51759412	RchiOBHmChr1	55184095
RhK5_5894_3819	1	1	39.1406	Chr01	51750815	RchiOBHmChr1	55175498
RhK5_3925_958	1	1	39.2068	Chr01	52085935	RchiOBHmChr1	55510597
RhK5_1088_1362	1	1	40.1254	Chr01	54864646	RchiOBHmChr1	58289480
Rh12GR_12796_272	1	1	40.2961	Chr01	54177528	RchiOBHmChr1	57602319
Rh12GR_11953_3700	1	1	40.4398	Chr01	53299293	RchiOBHmChr1	56724232
Rh12GR_18865_323	1	1	40.4398	Chr01	53265121	RchiOBHmChr1	56690073
Rh12GR_20020_348	1	1	40.4398	Chr01	55065280	RchiOBHmChr1	58490105
Rh12GR_217_1309	1	1	40.4398	Chr01	53436480	RchiOBHmChr1	56861397
Rh12GR_2216_1528	1	1	40.4398	Chr01	53379322	RchiOBHmChr1	56804248
Rh12GR_24336_1135	1	1	40.4398	Chr01	52639958	RchiOBHmChr1	56064762
Rh12GR_28165_107	1	1	40.4398	Chr01	52564857	RchiOBHmChr1	55989673
Rh12GR_28676_1526	1	1	40.4398	Chr01	52085022	RchiOBHmChr1	55509684
Rh12GR_36813_387	1	1	40.4398
Rh12GR_37114_529	1	1	40.4398	Chr01	53719939	RchiOBHmChr1	57144811
Rh12GR_39625_250	1	1	40.4398	Chr01	52888653	RchiOBHmChr1	56313658
Rh12GR_44880_236	1	1	40.4398	Chr01	51927554	RchiOBHmChr1	55352228
Rh12GR_491_746	1	1	40.4398	Chr01	56143264	RchiOBHmChr1	59568113
Rh12GR_51959_981	1	1	40.4398	Chr01	56089200	RchiOBHmChr1	59514050
Rh12GR_5210_1224	1	1	40.4398	Chr01	52891813	RchiOBHmChr1	56316818
Rh12GR_54215_1021	1	1	40.4398	Chr01	52009014	RchiOBHmChr1	55433695
Rh12GR_58409_379	1	1	40.4398	Chr01	52648433	RchiOBHmChr1	56073237
Rh12GR_6160_1024	1	1	40.4398	Chr01	54074928	RchiOBHmChr1	57499724
Rh12GR_6160_868	1	1	40.4398	Chr01	54075084	RchiOBHmChr1	57499880
Rh12GR_6995_178	1	1	40.4398	Chr01	55300408	RchiOBHmChr1	58725259
Rh12GR_77526_537	1	1	40.4398	Chr01	53218778	RchiOBHmChr1	56643737
Rh12GR_80119_224	1	1	40.4398	Chr01	55863901	RchiOBHmChr1	59288767
Rh12GR_89853_613	1	1	40.4398	Chr01	56041577	RchiOBHmChr1	59466431
Rh88_7937_2049	1	1	40.4398	Chr01	52627497	RchiOBHmChr1	56052299
RhK5_1016_503	1	1	40.4398	Chr01	55800741	RchiOBHmChr1	59225610
RhK5_1017_2362	1	1	40.4398	Chr01	54618174	RchiOBHmChr1	58043017
RhK5_10265_533	1	1	40.4398	Chr01	51904936	RchiOBHmChr1	55329615
RhK5_11642_507	1	1	40.4398	Chr01	55895894	RchiOBHmChr1	59320752
RhK5_1214_508	1	1	40.4398	Chr01	54605212	RchiOBHmChr1	58030054
RhK5_1214_851	1	1	40.4398	Chr01	54604248	RchiOBHmChr1	58029089
RhK5_13883_1056	1	1	40.4398	Chr01	53155279	RchiOBHmChr1	56580244
RhK5_13883_2023	1	1	40.4398	Chr01	53156655	RchiOBHmChr1	56581620
RhK5_13883_2911	1	1	40.4398	Chr01	53158005	RchiOBHmChr1	56582970
RhK5_13883_3319	1	1	40.4398	Chr01	53158413	RchiOBHmChr1	56583378
RhK5_13883_932	1	1	40.4398	Chr01	53155155	RchiOBHmChr1	56580120
RhK5_1508_1436	1	1	40.4398	Chr01	52753791	RchiOBHmChr1	56178812
RhK5_15733_762	1	1	40.4398	Chr01	55554016	RchiOBHmChr1	58978902
RhK5_16909_365	1	1	40.4398	Chr01	53595525	RchiOBHmChr1	57020422
RhK5_16909_559	1	1	40.4398	Chr01	53595331	RchiOBHmChr1	57020228
RhK5_17136_2150	1	1	40.4398	Chr01	53426590	RchiOBHmChr1	56851508
RhK5_2764_310	1	1	40.4398	Chr01	55676398	RchiOBHmChr1	59101279
RhK5_2873_900	1	1	40.4398	Chr01	53569541	RchiOBHmChr1	56994443
RhK5_2873_943	1	1	40.4398	Chr01	53569584	RchiOBHmChr1	56994486
RhK5_2912_637	1	1	40.4398	Chr01	54121223	RchiOBHmChr1	57546016
RhK5_296_4155	1	1	40.4398	Chr01	52612305	RchiOBHmChr1	56037108
RhK5_3764_1018	1	1	40.4398	Chr01	52327922	RchiOBHmChr1	55752569
RhK5_3910_1221	1	1	40.4398	Chr01	52152661	RchiOBHmChr1	55577315
RhK5_4006_686	1	1	40.4398	Chr01	55266953	RchiOBHmChr1	58691809
RhK5_4020_1100	1	1	40.4398	Chr01	52639314	RchiOBHmChr1	56064118
RhK5_4020_875	1	1	40.4398	Chr01	52639539	RchiOBHmChr1	56064343
RhK5_4804_862	1	1	40.4398	Chr01	53424984	RchiOBHmChr1	56849902
RhK5_524_109	1	1	40.4398	Chr01	52005828	RchiOBHmChr1	55430509
RhK5_524_1465	1	1	40.4398	Chr01	52007184	RchiOBHmChr1	55431865
RhK5_5266_135	1	1	40.4398	Chr01	55586253	RchiOBHmChr1	59011135
RhK5_5894_2548	1	1	40.4398	Chr01	51749551	RchiOBHmChr1	55174234
RhK5_5894_3675	1	1	40.4398	Chr01	51750677	RchiOBHmChr1	55175360
RhK5_5894_4056	1	1	40.4398	Chr01	51751052	RchiOBHmChr1	55175735
RhK5_5894_5265	1	1	40.4398	Chr01	51752258	RchiOBHmChr1	55176941
RhK5_6138_240	1	1	40.4398	Chr01	55537842	RchiOBHmChr1	58962728
RhK5_6138_728	1	1	40.4398	Chr01	55534458	RchiOBHmChr1	58959344
RhK5_6201_304	1	1	40.4398	Chr01	53563392	RchiOBHmChr1	56988296
RhK5_6438_634	1	1	40.4398	Chr01	55007336	RchiOBHmChr1	58432167
RhK5_7026_184	1	1	40.4398	Chr01	52343280	RchiOBHmChr1	55767924
RhK5_7658_413	1	1	40.4398	Chr01	52888127	RchiOBHmChr1	56313132
RhK5_8281_798	1	1	40.4398	Chr01	51592261	RchiOBHmChr1	55016981
RhK5_8516_244	1	1	40.4398	Chr01	53563880	RchiOBHmChr1	56988784
RhK5_9530_911	1	1	40.4398	Chr01	55294990	RchiOBHmChr1	58719842
RhK5_9623_110	1	1	40.4398	Chr01	53297045	RchiOBHmChr1	56721984
RhK5_9687_1472	1	1	40.4398	Chr01	53483172	RchiOBHmChr1	56908086
RhK5_986_1235	1	1	40.4398	Chr01	55203326	RchiOBHmChr1	58628192
RhK5_986_2553	1	1	40.4398
RhMCRND_12349_760	1	1	40.4398	Chr01	53504885	RchiOBHmChr1	56929795
RhMCRND_1318_2370	1	1	40.4398	Chr01	52641098	RchiOBHmChr1	56065902
RhMCRND_18563_96	1	1	40.4398	Chr01	53955882	RchiOBHmChr1	57380707
RhMCRND_22270_1982	1	1	40.4398	Chr01	52656275	RchiOBHmChr1	56081080
RhMCRND_26947_267	1	1	40.4398	Chr01	51843114	RchiOBHmChr1	55267800
RhMCRND_28053_150	1	1	40.4398	Chr01	51843981	RchiOBHmChr1	55268667
RhMCRND_29450_1053	1	1	40.4398	Chr01	51610288	RchiOBHmChr1	55035009
RhMCRND_3220_1734	1	1	40.4398	Chr01	51219073	RchiOBHmChr1	54643633
RhMCRND_33460_189	1	1	40.4398	Chr01	53264854	RchiOBHmChr1	56689806
RhMCRND_35850_450	1	1	40.4398
RhMCRND_4965_1359	1	1	40.4398	Chr01	51944693	RchiOBHmChr1	55369371
RhMCRND_5299_1067	1	1	40.4398	Chr01	56059858	RchiOBHmChr1	59484710
RhMCRND_5644_1060	1	1	40.4398	Chr01	51033842	RchiOBHmChr1	54458411
RhMCRND_6053_1132	1	1	40.4398	Chr01	51252723	RchiOBHmChr1	54677285
RhMCRND_18484_348	1	1	40.4959	Chr01	51950227	RchiOBHmChr1	55374905
RhK5_3456_1801	1	1	40.7527	Chr01	53435007	RchiOBHmChr1	56859924
Rh12GR_57361_309	1	1	41.0674	Chr01	53224648	RchiOBHmChr1	56649610
RhMCRND_2649_1216	1	1	41.0674	Chr01	52753580	RchiOBHmChr1	56178601
RhK5_10901_518	1	1	41.101	Chr01	54848252	RchiOBHmChr1	58273089
RhMCRND_26756_86	1	1	42.6418	Chr01	56184766	RchiOBHmChr1	59609612
Rh12GR_78677_245	1	1	47.8623	Chr01	56837394	RchiOBHmChr1	60262354
Rh12GR_18123_1000	1	1	48.1019	Chr01	56783119	RchiOBHmChr1	60208079
Rh12GR_28230_1179	1	1	49.745	Chr01	59421274	RchiOBHmChr1	62666000
Rh12GR_40598_454	1	1	50.3087	Chr01	60161241	RchiOBHmChr1	63552991
Rh12GR_71590_260	1	1	50.3087	Chr01	60187250	RchiOBHmChr1	63568541
RhK5_1171_122	1	1	50.3087	Chr01	60315405	RchiOBHmChr1	63791861
RhK5_14154_67	1	1	50.3087	Chr01	59942408	RchiOBHmChr1	63264045
RhK5_6193_358	1	1	50.3087	Chr01	60456113	RchiOBHmChr1	63956099
RhMCRND_13400_1011	1	1	50.3087	Chr01	60443924	RchiOBHmChr1	63936193
RhK5_6354_228	1	1	50.4435	Chr01	59850200	RchiOBHmChr1	63197687
Rh12GR_3484_1022	1	1	50.8298	Chr01	59937143	RchiOBHmChr1	63258758
Rh12GR_4239_1291	1	1	51.6304	Chr01	64130359	RchiOBHmChr1	67660684
RhK5_4331_1026	1	1	51.9353	Chr01	62483036	RchiOBHmChr1	66170638
RhK5_10124_398	1	1	53.0228	Chr01	63497526	RchiOBHmChr1	67005775
RhK5_131_2460	1	1	53.0228	Chr01	63561597	RchiOBHmChr1	67049072
RhK5_131_593	1	1	53.0228	Chr01	63563464	RchiOBHmChr1	67050939
RhK5_17268_982	1	1	53.0228	Chr01	62515118	RchiOBHmChr1	66199331
RhK5_17625_823	1	1	53.0228	Chr01	62610043	RchiOBHmChr1	66270861
RhK5_485_668	1	1	53.0228	Chr01	62613483	RchiOBHmChr1	66274308
RhK5_9370_793	1	1	53.0228	Chr01	62473915	RchiOBHmChr1	66160449
Rh12GR_10676_1068	1	1	53.5336	Chr01	64648907	RchiOBHmChr1	68362824
Rh12GR_17036_698	1	1	54.2878	Chr01	64452558	RchiOBHmChr1	68185455
Rh12GR_38587_212	1	1	54.2878	Chr01	64407948
RhK5_101_3637	1	1	54.2878	Chr01	64655446	RchiOBHmChr1	68369343
RhK5_11775_315	1	1	54.2878	Chr01	64429609	RchiOBHmChr1	68141716
RhK5_142_225	1	1	54.2878	Chr01	64333616	RchiOBHmChr1	68031912
RhK5_2937_831	1	1	54.2878	Chr01	64705703	RchiOBHmChr1	68416198
RhMCRND_1469_1196	1	1	54.2878	Chr01	64603329	RchiOBHmChr1	68328976
Rh12GR_46917_683	1	2	0	Chr01	8628908	RchiOBHmChr1	9470780
Rh12GR_19902_211	1	2	1.81617	Chr01	8665602	RchiOBHmChr1	9507466
RhK5_10462_838	1	2	1.91516	Chr01	1593964	RchiOBHmChr1	2132142
RhK5_652_2032	1	2	2.12113	Chr01	2762771	RchiOBHmChr1	3300894
RhMCRND_1547_1003	1	2	2.12113	Chr01	2762785	RchiOBHmChr1	3300908
RhK5_15556_155	1	2	2.27183	Chr01	260420	RchiOBHmChr1	265251
RhK5_1970_1042	1	2	2.27183	Chr01	256162	RchiOBHmChr1	260992
RhK5_7675_133	1	2	2.27183	Chr01	497201	RchiOBHmChr1	501995
RhMCRND_35715_440	1	2	2.27183	Chr01	482170	RchiOBHmChr1	486967
Rh12GR_2115_988	1	2	2.41753	Chr01	10419016	RchiOBHmChr1	11261754
Rh12GR_55519_124	1	2	2.60971	Chr01	9958498	RchiOBHmChr1	10801257
RhK5_12250_89	1	2	2.60971	Chr01	9956612	RchiOBHmChr1	10799375
RhK5_18204_188	1	2	2.60971	Chr01	9959973	RchiOBHmChr1	10802732
RhK5_1292_811	1	2	3.10793	Chr01	10426328	RchiOBHmChr1	11269066
RhMCRND_7616_1016	1	2	3.47396	Chr01	726554	RchiOBHmChr1	742790
RhK5_5708_1024	1	2	3.48996	Chr01	119511	RchiOBHmChr1	124332
RhK5_15786_218	1	2	3.55336	Chr01	1703330	RchiOBHmChr1	2241537
RhK5_9179_202	1	2	3.58946			RchiOBHmChr1	1587864
RhK5_652_1823	1	2	3.69174	Chr01	2762562	RchiOBHmChr1	3300685
Rh12GR_18606_1118	1	2	3.73037	Chr01	2266281	RchiOBHmChr1	2804440
Rh12GR_1856_510	1	2	3.821	Chr01	168230	RchiOBHmChr1	173052
RhK5_4640_422	1	2	3.88742	Chr01	3248772	RchiOBHmChr1	3786848
RhK5_18937_107	1	2	4.27271	Chr01	10667724	RchiOBHmChr1	11510415
RhMCRND_18876_1035	1	2	4.28469	Chr01	3062944	RchiOBHmChr1	3601039
RhK5_6217_835	1	2	4.37635	Chr01	8067838	RchiOBHmChr1	8909857
RhK5_17234_858	1	2	4.66132	Chr01	6436980	RchiOBHmChr1	6983030
Rh12GR_375_1050	1	2	4.66733	Chr01	5448515	RchiOBHmChr1	5993205
RhK5_12114_416	1	2	4.66733	Chr01	6739464	RchiOBHmChr1	7285485
RhK5_12114_949	1	2	4.66733	Chr01	6738931	RchiOBHmChr1	7284952
RhK5_660_849	1	2	4.66733	Chr01	4058032	RchiOBHmChr1	4596007
RhK5_660_982	1	2	4.66733	Chr01	4058165	RchiOBHmChr1	4596140
RhMCRND_4808_1343	1	2	4.66733	Chr01	4434532	RchiOBHmChr1	4979187
RhMCRND_7153_1152	1	2	4.68234	Chr01	6846022	RchiOBHmChr1	7392177
RhK5_9744_959	1	2	4.68313	Chr01	4433573	RchiOBHmChr1	4978228
RhMCRND_374_2052	1	2	4.68313	Chr01	4072669	RchiOBHmChr1	4610653
RhK5_2938_1180	1	2	4.70019	Chr01	5288594	RchiOBHmChr1	5833297
Rh12GR_5131_1094	1	2	4.93648	Chr01	10876993	RchiOBHmChr1	11719649
RhMCRND_4764_122	1	2	5.14619	Chr01	11151291	RchiOBHmChr1	11993930
RhMCRND_33614_1034	1	2	5.1517	Chr01	10873187	RchiOBHmChr1	11715846
RhMCRND_1229_1375	1	2	5.27107			RchiOBHmChr1	12875875
RhK5_3329_366	1	2	5.29723	Chr01	6072788	RchiOBHmChr1	6618899
Rh12GR_64321_48	1	2	5.36763	Chr01	5401765	RchiOBHmChr1	5946453
RhMCRND_4443_1001	1	2	5.36763	Chr01	8037978	RchiOBHmChr1	8879997
RhMCRND_9558_314	1	2	5.36763	Chr01	5221132	RchiOBHmChr1	5765843
RhK5_15858_309	1	2	5.40049	Chr01	10665528	RchiOBHmChr1	11508219
RhK5_18937_916	1	2	5.40049	Chr01	10666915	RchiOBHmChr1	11509606
RhMCRND_18824_404	1	2	5.41892	Chr01	6403257	RchiOBHmChr1	6949314
RhMCRND_4845_1362	1	2	5.57431	Chr01	12385232	RchiOBHmChr1	13656327
RhMCRND_8880_1485	1	2	5.65965	Chr01	13679202	RchiOBHmChr1	14967000
RhK5_358_719	1	2	6.21853	Chr01	13879973	RchiOBHmChr1	15167724
RhK5_20380_1003	1	2	6.27179	Chr01	17982997	RchiOBHmChr1	20028050
Rh12GR_86271_2328	1	2	6.93452	Chr01	19401905	RchiOBHmChr1	21446816
RhK5_282_1027	1	2	7.06592	Chr01	13629941	RchiOBHmChr1	14917748
RhK5_1481_232	1	2	7.92019			RchiOBHmChr1	15813623
RhK5_13437_169	1	2	8.75847	Chr01	20074558	RchiOBHmChr1	23366814
RhK5_6718_1557	1	2	8.75847	Chr01	19569458	RchiOBHmChr1	21614348
RhK5_91_4625	1	2	8.75847	Chr01	19375045	RchiOBHmChr1	21419962
Rh12GR_12088_453	1	2	9.37439			RchiOBHmChr1	21808302
RhK5_559_802	1	2	10.1026	Chr01	24728757	RchiOBHmChr1	28021745
RhK5_2679_1162	1	2	11.1878	Chr01	27341412	RchiOBHmChr1	30961981
RhK5_4788_372	1	2	12.3144	Chr01	25017528	RchiOBHmChr1	28310483
RhK5_4788_411	1	2	12.3394	Chr01	25017489	RchiOBHmChr1	28310444
RhMCRND_798_1109	1	2	12.3394	Chr01	24276197	RchiOBHmChr1	27565147
RhK5_1011_3044	1	2	12.3617	Chr01	24277065	RchiOBHmChr1	27566015
RhK5_1349_959	1	2	12.8172	Chr01	24662732	RchiOBHmChr1	27955739
Rh12GR_11551_1471	1	2	13.0026	Chr01	30220466	RchiOBHmChr1	33031963
Rh12GR_55474_305	1	2	13.0026
Rh12GR_6795_1921	1	2	13.0026	Chr01	30264610	RchiOBHmChr1	32987824
RhK5_2477_1732	1	2	13.0026	Chr01	25236495	RchiOBHmChr1	28529467
RhK5_4809_987	1	2	13.0026	Chr01	25607392	RchiOBHmChr1	28875895
RhMCRND_10224_1303	1	2	13.0026	Chr01	26772778	RchiOBHmChr1	31530552
RhMCRND_10328_402	1	2	13.0026	Chr01	29452497	RchiOBHmChr1	33799811
RhMCRND_20956_236	1	2	13.0026	Chr01	25624236	RchiOBHmChr1	28892738
RhMCRND_5179_1635	1	2	13.0026	Chr01	28764240	RchiOBHmChr1	34487968
RhMCRND_5775_1137	1	2	13.0026	Chr01	30265749	RchiOBHmChr1	32986685
RhMCRND_1956_447	1	2	13.0227	Chr01	25340772	RchiOBHmChr1	28633735
RhK5_18258_178	1	2	13.2304	Chr01	28781264	RchiOBHmChr1	34470949
Rh12GR_1512_1260	1	2	13.6683	Chr01	30445701	RchiOBHmChr1	32806742
Rh12GR_87564_2451	1	2	13.6683	Chr01	30325772	RchiOBHmChr1	32926676
RhK5_19983_347	1	2	14.1127	Chr01	24984573	RchiOBHmChr1	28277530
RhK5_2725_860	1	2	14.5273	Chr01	27593696	RchiOBHmChr1	29892740
RhK5_6339_530	1	2	14.6236	Chr01	29032351	RchiOBHmChr1	34219896
RhK5_9376_549	1	2	16.1206	Chr01	30642176	RchiOBHmChr1	32610296
Rh12GR_19454_313	1	2	18.5774	Chr01	37402042	RchiOBHmChr1	40818534
RhK5_10589_382	1	2	18.5774	Chr01	37425836	RchiOBHmChr1	40842319
RhK5_8978_157	1	2	19.7193	Chr01	37411242	RchiOBHmChr1	40827730
RhMCRND_8637_906	1	2	19.8294	Chr01	37349360	RchiOBHmChr1	40765856
Rh12GR_37819_780	1	2	21.4404	Chr01	37688082	RchiOBHmChr1	41104531
RhMCRND_8465_306	1	2	21.8076	Chr01	38726616	RchiOBHmChr1	42142973
RhK5_13037_140	1	2	21.9039	Chr01	38175782	RchiOBHmChr1	41592199
RhK5_16_1570	1	2	22.7294	Chr01	38264127	RchiOBHmChr1	41680533
RhK5_3830_620	1	2	22.7294	Chr01	38310204	RchiOBHmChr1	41726603
RhMCRND_11330_682	1	2	22.7294	Chr01	38677983	RchiOBHmChr1	42094341
RhK5_5999_779	1	2	24.549	Chr01	39094873	RchiOBHmChr1	42511176
RhMCRND_29463_667	1	2	24.8666	Chr01	35982282	RchiOBHmChr1	39398654
RhMCRND_2142_1352	1	2	25.5408	Chr01	40299365	RchiOBHmChr1	43715483
RhMCRND_29056_136	1	2	25.5408	Chr01	40213929	RchiOBHmChr1	43630050
RhK5_13918_409	1	2	25.9038	Chr01	40468392	RchiOBHmChr1	43884472
RhMCRND_17415_1326	1	2	25.9733	Chr01	40467993	RchiOBHmChr1	43884073
RhK5_3693_626	1	2	27.0759	Chr01	40947305	RchiOBHmChr1	44363357
RhK5_4705_274	1	2	27.0759	Chr01	41209060	RchiOBHmChr1	44625069
RhMCRND_12306_643	1	2	28.3405	Chr01	39127460	RchiOBHmChr1	42543751
RhMCRND_2736_1842	1	2	28.3405	Chr01	39079728	RchiOBHmChr1	42496029
RhMCRND_79_5149	1	2	29.0106	Chr01	40485468	RchiOBHmChr1	43901545
RhK5_3693_827	1	2	32.4388	Chr01	40947506	RchiOBHmChr1	44363558
Rh12GR_98790_411	1	2	32.6985	Chr01	44438281	RchiOBHmChr1	47873315
RhMCRND_98_1485	1	2	32.6985	Chr01	44513938	RchiOBHmChr1	47948977
Rh12GR_41337_421	1	2	33.1022	Chr01	42097014	RchiOBHmChr1	45512942
RhMCRND_17587_282	1	2	33.1022	Chr01	41402189	RchiOBHmChr1	44818210
RhMCRND_4993_750	1	2	33.1022	Chr01	40923842	RchiOBHmChr1	44339893
RhMCRND_5896_827	1	2	33.1022	Chr01	41429072	RchiOBHmChr1	44845092
Rh12GR_43298_434	1	2	33.1704	Chr01	41161254	RchiOBHmChr1	44577272
Rh12GR_12927_1121	1	2	34.2316	Chr01	45656930	RchiOBHmChr1	49091819
Rh12GR_26_3825	1	2	34.2316	Chr01	45642483	RchiOBHmChr1	49077374
RhMCRND_1042_1126	1	2	34.84	Chr01	44617129	RchiOBHmChr1	48052136
Rh12GR_2248_646	1	2	35.4908	Chr01	46802911	RchiOBHmChr1	50242909
RhMCRND_12281_530	1	2	36.4949	Chr01	41623147	RchiOBHmChr1	45039139
Rh12GR_50905_118	1	2	37.5238	Chr01	42781136	RchiOBHmChr1	46184901
RhK5_1684_843	1	2	37.5909	Chr01	49392406	RchiOBHmChr1	52816370
RhK5_2609_842	1	2	37.9309	Chr01	50687619	RchiOBHmChr1	54112179
RhK5_10146_1242	1	2	37.9673	Chr01	50478002	RchiOBHmChr1	53902547
Rh12GR_14136_1320	1	2	37.971	Chr01	49885496	RchiOBHmChr1	53309566
Rh12GR_27513_1760	1	2	37.971	Chr01	49323889	RchiOBHmChr1	52747861
RhK5_17773_1078	1	2	37.971	Chr01	49331231	RchiOBHmChr1	52755198
RhK5_5221_4890	1	2	37.971	Chr01	49642862	RchiOBHmChr1	53066944
RhMCRND_978_2622	1	2	37.971	Chr01	50756753	RchiOBHmChr1	54181321
Rh12GR_24324_1051	1	2	38.4844	Chr01	51012342	RchiOBHmChr1	54436912
RhK5_11557_498	1	2	38.4844	Chr01	51024644	RchiOBHmChr1	54449213
RhMCRND_25905_207	1	2	39.3745	Chr01	45881271	RchiOBHmChr1	49316189
RhK5_7961_593	1	2	39.3956	Chr01	46294908	RchiOBHmChr1	49729832
RhMCRND_98_2422	1	2	39.3956	Chr01	44513002	RchiOBHmChr1	47948041
Rh12GR_8880_921	1	2	40.4644	Chr01	47163546	RchiOBHmChr1	50603465
RhMCRND_7379_799	1	2	40.7853	Chr01	47268587	RchiOBHmChr1	50708491
RhK5_767_394	1	2	40.8398	Chr01	51326234	RchiOBHmChr1	54750790
Rh12GR_1301_2663	1	2	40.9711	Chr01	47923666	RchiOBHmChr1	51363582
Rh12GR_14141_324	1	2	40.9711	Chr01	48462852	RchiOBHmChr1	51904002
RhMCRND_26455_469	1	2	40.9711	Chr01	47881803	RchiOBHmChr1	51321718
RhMCRND_32150_1276	1	2	40.9711	Chr01	48926681	RchiOBHmChr1	52367678
RhMCRND_497_1102	1	2	40.9711	Chr01	48423766	RchiOBHmChr1	51861514
Rh12GR_35665_257	1	2	41.0184			RchiOBHmChr1	51636797
RhMCRND_1898_1039	1	2	41.0343	Chr01	50214533	RchiOBHmChr1	53639075
RhK5_3202_1014	1	2	41.0492	Chr01	50312454	RchiOBHmChr1	53737013
Rh12GR_27_2573	1	2	41.1833	Chr01	49921811	RchiOBHmChr1	53345876
RhMCRND_688_1314	1	2	41.2611	Chr01	51910493	RchiOBHmChr1	55335171
Rh12GR_7916_360	1	2	42.0224	Chr01	52851547	RchiOBHmChr1	56276552
Rh12GR_4321_508	1	2	42.47	Chr01	51040856	RchiOBHmChr1	54465420
Rh12GR_66096_359	1	2	43.7062	Chr01	51465664	RchiOBHmChr1	54890213
RhMCRND_9869_449	1	2	44.7968	Chr01	50312063	RchiOBHmChr1	53736622
RhMCRND_8117_1047	1	2	45.9084	Chr01	54071288	RchiOBHmChr1	57496085
RhK5_437_1035	1	2	46.8848	Chr01	51910228	RchiOBHmChr1	55334906
Rh12GR_48747_537	1	2	47.5104	Chr01	55894331	RchiOBHmChr1	59319189
RhK5_15069_373	1	2	47.7529	Chr01	56862645	RchiOBHmChr1	60287603
Rh12GR_58341_189	1	2	47.7772	Chr01	56517485	RchiOBHmChr1	59942475
RhK5_6613_137	1	2	47.7772	Chr01	56832374	RchiOBHmChr1	60257334
RhK5_703_2318	1	2	47.8176	Chr01	56443021	RchiOBHmChr1	59868015
RhMCRND_4725_790	1	2	47.9495	Chr01	55084512	RchiOBHmChr1	58509337
Rh12GR_17066_439	1	2	48.0335	Chr01	56184640	RchiOBHmChr1	59609486
RhK5_2955_692	1	2	49.163	Chr01	53517282	RchiOBHmChr1	56942189
RhMCRND_28602_1237	1	2	49.35	Chr01	56839136	RchiOBHmChr1	60264096
Rh12GR_74273_535	1	2	49.3735	Chr01	57012581	RchiOBHmChr1	60437521
Rh12GR_6208_1382	1	2	49.5225	Chr01	57258325	RchiOBHmChr1	60683244
RhK5_4562_918	1	2	49.6825	Chr01	57559328	RchiOBHmChr1	60800727
Rh12GR_60117_201	1	2	49.8258	Chr01	57319403	RchiOBHmChr1	60744316
RhK5_4080_1049	1	2	49.8258	Chr01	57144718	RchiOBHmChr1	60569645
RhK5_513_2371	1	2	49.8258	Chr01	57627216	RchiOBHmChr1	60868625
RhMCRND_6757_472	1	2	49.8258	Chr01	57557677	RchiOBHmChr1	60799076
RhMCRND_9256_914	1	2	49.8258	Chr01	57305382	RchiOBHmChr1	60730291
RhMCRND_6160_1009	1	2	49.86	Chr01	55924314	RchiOBHmChr1	59349171
Rh12GR_2577_1918	1	2	50.2201	Chr01	58002923	RchiOBHmChr1	61244302
Rh12GR_6620_1308	1	2	50.3229	Chr01	58030874	RchiOBHmChr1	61272251
RhMCRND_27481_1063	1	2	50.3336	Chr01	58028776	RchiOBHmChr1	61270153
Rh12GR_2212_1395	1	2	50.3387	Chr01	58023501	RchiOBHmChr1	61264878
RhK5_15898_1011	1	2	50.3387	Chr01	57888926	RchiOBHmChr1	61130317
RhK5_279_1580	1	2	50.3387	Chr01	57840527	RchiOBHmChr1	61081921
RhK5_279_620	1	2	50.3387	Chr01	57839567	RchiOBHmChr1	61080961
RhK5_279_806	1	2	50.3387	Chr01	57839753	RchiOBHmChr1	61081147
RhK5_7766_536	1	2	50.3387	Chr01	57726611	RchiOBHmChr1	60968021
RhK5_7770_372	1	2	50.3387	Chr01	58023938	RchiOBHmChr1	61265315
RhK5_818_846	1	2	50.3387	Chr01	57705104	RchiOBHmChr1	60946510
RhMCRND_21744_1464	1	2	50.3387	Chr01	57817890	RchiOBHmChr1	61059289
RhMCRND_31684_1408	1	2	50.3387	Chr01	57702987	RchiOBHmChr1	60944393
RhMCRND_8489_1017	1	2	50.3387	Chr01	57709855	RchiOBHmChr1	60951261
Rh12GR_10057_1354	1	2	50.6655	Chr01	58281669	RchiOBHmChr1	61523047
RhK5_19601_126	1	2	50.722	Chr01	58745568	RchiOBHmChr1	61986922
RhK5_6638_530	1	2	50.798	Chr01	58480535	RchiOBHmChr1	61721903
RhK5_8585_712	1	2	50.798	Chr01	58073085	RchiOBHmChr1	61314466
RhK5_2099_1067	1	2	50.8189	Chr01	58821183	RchiOBHmChr1	62062543
RhK5_3713_1071	1	2	50.8189	Chr01	58537923	RchiOBHmChr1	61779288
RhMCRND_8067_699	1	2	50.8209	Chr01	58245370	RchiOBHmChr1	61486750
Rh12GR_33882_301	1	2	50.8225	Chr01	58208288	RchiOBHmChr1	61449661
Rh12GR_34604_573	1	2	50.8225	Chr01	58246730	RchiOBHmChr1	61488110
RhK5_11452_759	1	2	50.8225	Chr01	58845717	RchiOBHmChr1	62087075
RhK5_13300_183	1	2	50.8225	Chr01	58528621	RchiOBHmChr1	61769986
RhK5_1380_1040	1	2	50.8225	Chr01	59067512	RchiOBHmChr1	62308835
RhK5_18943_1121	1	2	50.8225	Chr01	58349236	RchiOBHmChr1	61590611
RhK5_3713_253	1	2	50.8225	Chr01	58536083	RchiOBHmChr1	61777448
RhK5_6345_60	1	2	50.8225	Chr01	58604966	RchiOBHmChr1	61846332
RhK5_760_2525	1	2	50.8225	Chr01	58914854	RchiOBHmChr1	62156199
RhK5_8947_201	1	2	50.8225	Chr01	59203398	RchiOBHmChr1	62444718
RhMCRND_10398_338	1	2	50.8225	Chr01	58074311	RchiOBHmChr1	61315692
RhMCRND_29756_1583	1	2	50.8225	Chr01	58828031	RchiOBHmChr1	62069391
RhK5_7631_662	1	2	51.271	Chr01	59341684	RchiOBHmChr1	62582987
Rh12GR_14762_219	1	2	51.2936	Chr01	59317595	RchiOBHmChr1	62558899
RhMCRND_10248_299	1	2	51.2936	Chr01	59338684	RchiOBHmChr1	62579987
RhMCRND_11216_252	1	2	51.2936	Chr01	59417029	RchiOBHmChr1	62661748
RhMCRND_5424_1050	1	2	51.2936	Chr01	59410313	RchiOBHmChr1	62654949
RhK5_11374_1196	1	2	51.7723	Chr01	59433816	RchiOBHmChr1	62678491
Rh12GR_1829_1013	1	2	52.2661	Chr01	60127100	RchiOBHmChr1	63518315
RhK5_14154_157	1	2	52.2661	Chr01	59942498	RchiOBHmChr1	63264135
RhMCRND_10236_407	1	2	52.2661	Chr01	59942670	RchiOBHmChr1	63264307
Rh12GR_6339_1263	1	2	52.4855	Chr01	60146832	RchiOBHmChr1	63538092
Rh12GR_6213_1073	1	2	52.828	Chr01	59259702	RchiOBHmChr1	62501019
Rh12GR_6219_1570	1	2	52.828	Chr01	57977802	RchiOBHmChr1	61219184
RhK5_8084_801	1	2	52.828	Chr01	58449291	RchiOBHmChr1	61690661
RhK5_818_906	1	2	52.828	Chr01	57705044	RchiOBHmChr1	60946450
RhK5_1171_708	1	2	53.2385	Chr01	60314822	RchiOBHmChr1	63791276
RhK5_4240_976	1	2	53.241	Chr01	60295966	RchiOBHmChr1	63768932
RhMCRND_3942_103	1	2	53.241	Chr01	60327284	RchiOBHmChr1	63803821
RhK5_7631_241	1	2	53.3111	Chr01	59340235	RchiOBHmChr1	62581538
RhMCRND_15008_132	1	2	53.3111	Chr01	59933482	RchiOBHmChr1	63254716
RhK5_4821_445	1	2	53.428	Chr01	60319011	RchiOBHmChr1	63795492
Rh12GR_25667_1220	1	2	53.7014	Chr01	60418707	RchiOBHmChr1	63908224
Rh12GR_60193_147	1	2	53.7014	Chr01	60567648	RchiOBHmChr1	64019539
Rh12GR_334_2272	1	2	53.7727	Chr01	60647052	RchiOBHmChr1	64121055
Rh12GR_60193_3045	1	2	53.7727	Chr01	60572746	RchiOBHmChr1	64024600
RhK5_4326_1006	1	2	53.8276	Chr01	60572471	RchiOBHmChr1	64024325
RhK5_4674_1612	1	2	54.0064	Chr01	60541579	RchiOBHmChr1	63991970
Rh12GR_334_3063	1	2	54.1262	Chr01	60647841	RchiOBHmChr1	64121844
Rh12GR_334_3296	1	2	54.1262	Chr01	60648073	RchiOBHmChr1	64122076
RhK5_2681_764	1	2	54.1945	Chr01	60661022	RchiOBHmChr1	64129757
RhK5_19700_488	1	2	54.5481	Chr01	60696314	RchiOBHmChr1	64166212
RhK5_413_580	1	2	54.5481	Chr01	60797948	RchiOBHmChr1	64276412
RhK5_158_2674	1	2	54.9405	Chr01	60921211	RchiOBHmChr1	64449127
RhK5_158_339	1	2	54.9405	Chr01	60913179	RchiOBHmChr1	64441093
Rh12GR_63307_171	1	2	55.0281	Chr01	60860156	RchiOBHmChr1	64386342
RhK5_12064_335	1	2	55.0281	Chr01	60843678	RchiOBHmChr1	64369770
RhK5_158_1172	1	2	55.0281	Chr01	60916441	RchiOBHmChr1	64444319
RhK5_1803_918	1	2	55.0281	Chr01	61066674	RchiOBHmChr1	64590639
RhMCRND_12017_149	1	2	55.0281	Chr01	60862483	RchiOBHmChr1	64388666
RhMCRND_7224_1584	1	2	55.0281	Chr01	61002369	RchiOBHmChr1	64534135
RhK5_158_1075	1	2	55.0898	Chr01	60916241
RhMCRND_23586_320	1	2	55.0898	Chr01	60830227	RchiOBHmChr1	64341254
Rh12GR_28074_266	1	2	55.3426	Chr01	61338275	RchiOBHmChr1	64847805
RhMCRND_10909_856	1	2	55.3426	Chr01	60697186	RchiOBHmChr1	64167077
Rh12GR_12574_954	1	2	55.3705	Chr01	61225909	RchiOBHmChr1	64725094
Rh12GR_17367_1011	1	2	55.3705	Chr01	62741093	RchiOBHmChr1	66354377
Rh12GR_19014_2676	1	2	55.3705	Chr01	62768287	RchiOBHmChr1	66382104
Rh12GR_66061_346	1	2	55.3705	Chr01	61657115	RchiOBHmChr1	65170307
Rh12GR_7912_1401	1	2	55.3705	Chr01	61557792	RchiOBHmChr1	65012849
RhK5_11503_582	1	2	55.3705	Chr01	61557415	RchiOBHmChr1	65012306
RhK5_1279_1306	1	2	55.3705	Chr01	61801147	RchiOBHmChr1	65663133
RhK5_1279_700	1	2	55.3705	Chr01	61799906	RchiOBHmChr1	65661890
RhK5_13376_120	1	2	55.3705	Chr01	62777610	RchiOBHmChr1	66391359
RhK5_770_1004	1	2	55.3705	Chr01	62578248	RchiOBHmChr1	66264414
RhK5_9931_229	1	2	55.3705	Chr01	61663997	RchiOBHmChr1	65177149
RhMCRND_20100_242	1	2	55.3705	Chr01	63157421	RchiOBHmChr1	66830589
RhMCRND_637_3199	1	2	55.3705	Chr01	61887289	RchiOBHmChr1	65741857
RhMCRND_7168_140	1	2	55.3705	Chr01	62821916	RchiOBHmChr1	66438136
RhMCRND_9870_400	1	2	55.3705	Chr01	61717882	RchiOBHmChr1	65506487
Rh12GR_11689_672	1	2	55.3791	Chr01	61504668	RchiOBHmChr1	64956225
RhK5_890_533	1	2	55.3791	Chr01	61211574	RchiOBHmChr1	64709223
RhMCRND_1260_1032	1	2	55.3791	Chr01	62578308	RchiOBHmChr1	66264474
RhMCRND_8406_141	1	2	55.4057	Chr01	61774455	RchiOBHmChr1	65637087
RhK5_960_1986	1	2	55.4078	Chr01	62181201	RchiOBHmChr1	65975805
Rh12GR_19014_1799	1	2	55.413	Chr01	62767070	RchiOBHmChr1	66380885
RhK5_218_1556	1	2	55.5119	Chr01	61025153	RchiOBHmChr1	64559510
RhK5_158_1828	1	2	55.559	Chr01	60918249	RchiOBHmChr1	64446133
RhK5_10753_427	1	2	55.5992	Chr01	61550932	RchiOBHmChr1	65005725
Rh12GR_26910_1361	1	2	55.8017	Chr01	64048350	RchiOBHmChr1	67582678
Rh12GR_63066_162	1	2	55.8017	Chr01	64476889	RchiOBHmChr1	68210564
RhK5_101_1906	1	2	55.8017	Chr01	64653189	RchiOBHmChr1	68367091
RhK5_1105_1543	1	2	55.8017	Chr01	64293535	RchiOBHmChr1	68002319
RhK5_1105_2347	1	2	55.8017	Chr01	64294430	RchiOBHmChr1	68003214
RhK5_1105_631	1	2	55.8017	Chr01	64291899	RchiOBHmChr1	68000681
RhK5_142_828	1	2	55.8017	Chr01	64334341	RchiOBHmChr1	68032634
RhK5_247_3612	1	2	55.8017	Chr01	64367578	RchiOBHmChr1	68065979
RhK5_723_1894	1	2	55.8017	Chr01	64577269	RchiOBHmChr1	68297632
RhMCRND_1566_1002	1	2	55.8017	Chr01	64293653	RchiOBHmChr1	68002437
RhMCRND_2581_1068	1	2	55.8017	Chr01	64328370	RchiOBHmChr1	68023934
RhMCRND_3858_301	1	2	55.8017	Chr01	63791755	RchiOBHmChr1	67318042
RhMCRND_4068_307	1	2	55.8017	Chr01	64348770	RchiOBHmChr1	68047473
RhMCRND_8661_1056	1	2	55.8017	Chr01	64018451	RchiOBHmChr1	67553133
Rh12GR_65422_657	1	2	55.8232	Chr01	63935182	RchiOBHmChr1	67441788
RhMCRND_284_2607	1	2	55.8232	Chr01	64023364	RchiOBHmChr1	67558058
RhMCRND_9893_970	1	2	55.8232	Chr01	63793506	RchiOBHmChr1	67319793
Rh12GR_15814_365	1	2	55.8468	Chr01	64323386	RchiOBHmChr1	68018946
RhK5_13472_194	1	2	55.9591	Chr01	63160456	RchiOBHmChr1	66833623
RhMCRND_5986_1022	1	2	56.6691	Chr01	63763267	RchiOBHmChr1	67287106
RhMCRND_22942_1115	1	2	59.7109	Chr01	63581342	RchiOBHmChr1	67067253
Rh12GR_1952_1235	1	3	0	Chr01	8037650	RchiOBHmChr1	8879669
RhMCRND_17018_442	1	3	0	Chr01	6695660	RchiOBHmChr1	7241676
Rh12GR_70921_191	1	3	0.545672	Chr01	19130133	RchiOBHmChr1	21175071
Rh12GR_81750_204	1	3	0.545672			RchiOBHmChr1	22785510
RhK5_4252_1093	1	3	3.19063	Chr01	3395883	RchiOBHmChr1	3933938
Rh12GR_17807_412	1	3	3.26877	Chr01	6740914	RchiOBHmChr1	7286935
RhK5_12736_1106	1	3	3.26877	Chr01	6427120	RchiOBHmChr1	6973172
RhK5_2938_206	1	3	3.26877	Chr01	5285608	RchiOBHmChr1	5830311
RhK5_4185_1516	1	3	3.26877	Chr01	4887172	RchiOBHmChr1	5431812
RhK5_5333_158	1	3	3.26877	Chr01	4367417	RchiOBHmChr1	4905361
RhK5_7700_1049	1	3	3.26877	Chr01	4746222	RchiOBHmChr1	5290872
RhMCRND_4198_641	1	3	3.26877	Chr01	6739857	RchiOBHmChr1	7285878
RhK5_102_2093	1	3	3.30284	Chr01	6859967	RchiOBHmChr1	7406121
RhK5_2765_1135	1	3	3.79433	Chr01	11150556	RchiOBHmChr1	11993195
Rh12GR_636_1026	1	3	4.05529	Chr01	15309416	RchiOBHmChr1	17291686
RhK5_9643_914	1	3	4.05529	Chr01	16162634	RchiOBHmChr1	18144818
RhMCRND_10025_206	1	3	4.1416	Chr01	16731938	RchiOBHmChr1	18717497
Rh12GR_86271_2328	1	3	4.24011	Chr01	19401905	RchiOBHmChr1	21446816
RhK5_282_403	1	3	4.35662	Chr01	13632954	RchiOBHmChr1	14920761
Rh12GR_2740_2507	1	3	4.50163	Chr01	17168324	RchiOBHmChr1	19144296
Rh12GR_56000_1552	1	3	4.50163	Chr01	17764066	RchiOBHmChr1	19740011
Rh12GR_2740_1623	1	3	4.59062	Chr01	17169319	RchiOBHmChr1	19145291
Rh12GR_56000_1711	1	3	4.59062	Chr01	17764225	RchiOBHmChr1	19740170
Rh12GR_2740_1963	1	3	4.63249	Chr01	17168980	RchiOBHmChr1	19144952
Rh12GR_2740_2262	1	3	4.63249	Chr01	17168568	RchiOBHmChr1	19144540
Rh12GR_2740_2445	1	3	4.63249	Chr01	17168386	RchiOBHmChr1	19144358
Rh12GR_3985_1217	1	3	4.63249	Chr01	17756614	RchiOBHmChr1	19732559
Rh12GR_56000_670	1	3	4.63249	Chr01	17761717	RchiOBHmChr1	19737662
Rh12GR_57869_1172	1	3	4.63249	Chr01	19135316	RchiOBHmChr1	21180252
Rh12GR_64385_939	1	3	4.63249	Chr01	21294954	RchiOBHmChr1	24582466
Rh12GR_66445_448	1	3	4.63249	Chr01	19997684	RchiOBHmChr1	23289964
RhK5_111_605	1	3	4.63249	Chr01	17164283	RchiOBHmChr1	19140255
RhMCRND_15172_652	1	3	4.63249	Chr01	18791405	RchiOBHmChr1	20836385
RhK5_4744_983	1	3	5.11281	Chr01	23816691	RchiOBHmChr1	27105683
RhMCRND_33587_318	1	3	6.13126	Chr01	38715592	RchiOBHmChr1	42131948
Rh12GR_8460_606	1	3	6.19639	Chr01	32898886	RchiOBHmChr1	36336229
Rh12GR_57498_1008	1	3	6.34592
RhMCRND_17225_546	1	3	6.53132	Chr01	25236552	RchiOBHmChr1	28529524
Rh12GR_35785_1029	1	3	6.89001	Chr01	34188481	RchiOBHmChr1	37625649
RhMCRND_14413_167	1	3	6.93608	Chr01	32349248	RchiOBHmChr1	35786703
RhMCRND_12762_716	1	3	7.20549	Chr01	24172252	RchiOBHmChr1	27461219
RhMCRND_798_1153	1	3	7.20549	Chr01	24276153	RchiOBHmChr1	27565103
RhK5_559_802	1	3	7.53054	Chr01	24728757	RchiOBHmChr1	28021745
RhK5_13727_512	1	3	8.29822	Chr01	25221343	RchiOBHmChr1	28514316
RhK5_291_1163	1	3	8.55975	Chr01	25290309	RchiOBHmChr1	28583279
Rh12GR_14429_241	1	3	8.76964	Chr01	31482725	RchiOBHmChr1	31769856
RhK5_8865_358	1	3	8.99712	Chr01	32991009	RchiOBHmChr1	36428339
RhK5_2679_1162	1	3	9.05259	Chr01	27341412	RchiOBHmChr1	30961981
RhMCRND_3437_1991	1	3	9.06688	Chr01	37195817	RchiOBHmChr1	40612333
Rh12GR_71603_211	1	3	9.33796	Chr01	32354044	RchiOBHmChr1	35791499
RhK5_35_3683	1	3	9.41493	Chr01	33391771	RchiOBHmChr1	36829045
RhMCRND_15164_109	1	3	9.41493	Chr01	33445852	RchiOBHmChr1	36883112
Rh12GR_59442_44	1	3	9.43867	Chr01	35356436	RchiOBHmChr1	38778884
RhK5_8518_746	1	3	9.82294	Chr01	28779357	RchiOBHmChr1	34472856
Rh12GR_1248_6180	1	3	11.2402	Chr01	38276566	RchiOBHmChr1	41692971
Rh12GR_34463_721	1	3	22.2519	Chr01	47824770	RchiOBHmChr1	51264692
RhK5_13826_361	1	3	24.3382	Chr01	48067338	RchiOBHmChr1	51507249
RhK5_3474_3691	1	3	24.3382	Chr01	47924761	RchiOBHmChr1	51364677
RhMCRND_6922_1093	1	3	24.3382	Chr01	48360528	RchiOBHmChr1	51798288
RhK5_8297_518	1	3	24.4625	Chr01	48833488	RchiOBHmChr1	52274482
Rh12GR_24836_5534	1	3	24.5191	Chr01	48481835	RchiOBHmChr1	51922980
Rh12GR_24836_6515	1	3	24.5191	Chr01	48482813	RchiOBHmChr1	51923958
RhK5_2619_972	1	3	24.5191	Chr01	48467630	RchiOBHmChr1	51908780
RhMCRND_12067_299	1	3	24.5191	Chr01	48520524	RchiOBHmChr1	51961670
Rh12GR_4321_1215	1	3	27.664	Chr01	51039276	RchiOBHmChr1	54463840
Rh12GR_495_1744	1	3	27.7451	Chr01	51078930	RchiOBHmChr1	54503491
RhK5_10103_71	1	3	27.7451	Chr01	51153843	RchiOBHmChr1	54578404
Rh12GR_12772_658	1	3	28.5504	Chr01	51176305	RchiOBHmChr1	54600859
RhMCRND_9416_989	1	3	28.9303	Chr01	51318769	RchiOBHmChr1	54743325
Rh12GR_5695_2176	1	3	29.026	Chr01	51290565	RchiOBHmChr1	54715122
RhK5_437_3173	1	3	29.3347	Chr01	51915913	RchiOBHmChr1	55340589
RhMCRND_19997_268	1	3	29.6226	Chr01	51395228	RchiOBHmChr1	54819778
RhK5_10937_260	1	3	29.8468	Chr01	51476971	RchiOBHmChr1	54901685
RhK5_1190_2358	1	3	29.9847	Chr01	51697675	RchiOBHmChr1	55122368
RhK5_7426_261	1	3	30.419	Chr01	52042597	RchiOBHmChr1	55467266
RhMCRND_1819_972	1	3	30.7877	Chr01	52869741	RchiOBHmChr1	56294745
RhK5_1508_1108	1	3	30.8022	Chr01	52752503	RchiOBHmChr1	56177524
RhK5_11310_164	1	3	32.6468	Chr01	53551059	RchiOBHmChr1	56975963
RhK5_6201_851	1	3	32.664	Chr01	53562845	RchiOBHmChr1	56987749
RhMCRND_17681_339	1	3	32.664	Chr01	53552388	RchiOBHmChr1	56977292
RhK5_1214_1118	1	3	32.9961	Chr01	54603404	RchiOBHmChr1	58028245
RhK5_12102_854	1	3	33.2408	Chr01	54627920	RchiOBHmChr1	58052762
Rh12GR_17560_290	1	3	33.8621	Chr01	55678261	RchiOBHmChr1	59103141
RhK5_3062_832	1	3	33.8621	Chr01	55698658	RchiOBHmChr1	59123534
RhMCRND_10680_325	1	3	33.8621	Chr01	55802472	RchiOBHmChr1	59227340
RhMCRND_6919_447	1	3	33.8621	Chr01	55553550	RchiOBHmChr1	58978436
RhMCRND_9763_1040	1	3	33.8621	Chr01	55700810	RchiOBHmChr1	59125686
RhK5_10658_382	1	3	33.8981	Chr01	55078389	RchiOBHmChr1	58503214
RhK5_4828_954	1	3	33.8981	Chr01	54859657	RchiOBHmChr1	58284492
RhMCRND_3277_1392	1	3	33.8981	Chr01	54850007	RchiOBHmChr1	58274844
RhK5_4577_457	1	3	33.9986	Chr01	55059126	RchiOBHmChr1	58483950
RhMCRND_14855_615	1	3	33.9986	Chr01	55067497	RchiOBHmChr1	58492322
RhMCRND_17160_142	1	3	33.9986
RhK5_2580_1091	1	3	34.014	Chr01	55906922	RchiOBHmChr1	59331780
RhK5_10186_542	1	3	34.0604	Chr01	56059402	RchiOBHmChr1	59484254
RhK5_1552_1978	1	3	34.0604	Chr01	56143298	RchiOBHmChr1	59568147
Rh12GR_77698_293	1	3	34.0858	Chr01	55910972	RchiOBHmChr1	59335830
RhK5_5018_952	1	3	34.0924	Chr01	55911420	RchiOBHmChr1	59336278
Rh12GR_25044_1229	1	3	34.379	Chr01	56074786	RchiOBHmChr1	59499637
RhK5_4384_571	1	3	34.4409	Chr01	55807163	RchiOBHmChr1	59232031
RhK5_15705_268	1	3	34.6181	Chr01	55077383	RchiOBHmChr1	58502208
RhK5_1016_2040	1	3	34.6235	Chr01	55796888	RchiOBHmChr1	59221757
RhMCRND_9451_124	1	3	35.5914	Chr01	55908363	RchiOBHmChr1	59333221
Rh12GR_11018_516	1	3	36.5631	Chr01	58274253	RchiOBHmChr1	61515631
RhMCRND_19249_207	1	3	37.0526	Chr01	58033048	RchiOBHmChr1	61274425
RhMCRND_5702_1792	1	3	37.0621	Chr01	58735789	RchiOBHmChr1	61977143
RhMCRND_12775_490	1	3	38.3236	Chr01	59466156	RchiOBHmChr1	62710845
RhMCRND_5712_897	1	3	38.3236	Chr01	59433954	RchiOBHmChr1	62678624
RhMCRND_36071_1120	1	3	38.3364	Chr01	60089525	RchiOBHmChr1	63482364
Rh12GR_678_998	1	3	38.5154	Chr01	58076383	RchiOBHmChr1	61317764
Rh12GR_38510_539	1	3	38.6074	Chr01	59874845	RchiOBHmChr1	63218021
Rh12GR_10175_1292	1	3	38.6165	Chr01	60167992	RchiOBHmChr1	63558478
Rh12GR_2416_1284	1	3	38.6165	Chr01	60172700	RchiOBHmChr1	63563135
Rh12GR_85120_1222	1	3	38.6165	Chr01	60117364	RchiOBHmChr1	63508647
Rh12GR_85575_1236	1	3	38.702	Chr01	59535562
Rh12GR_719_3117	1	3	39.6012
RhK5_10949_743	1	3	39.6012	Chr01	53431320	RchiOBHmChr1	56856238
RhK5_13883_1261	1	3	39.6012	Chr01	53155611	RchiOBHmChr1	56580576
RhK5_13883_1483	1	3	39.6012	Chr01	53155945	RchiOBHmChr1	56580910
RhK5_13883_1715	1	3	39.6012	Chr01	53156355	RchiOBHmChr1	56581320
RhK5_13883_2236	1	3	39.6012	Chr01	53156868	RchiOBHmChr1	56581833
RhK5_13883_3463	1	3	39.6012	Chr01	53158557	RchiOBHmChr1	56583522
RhK5_13883_645	1	3	39.6012	Chr01	53154750	RchiOBHmChr1	56579715
RhK5_20551_187	1	3	39.6012	Chr01	52608555	RchiOBHmChr1	56033358
RhK5_314_2966	1	3	39.6012	Chr01	52621652	RchiOBHmChr1	56046454
RhK5_314_3082	1	3	39.6012	Chr01	52621536	RchiOBHmChr1	56046338
RhK5_9984_573	1	3	39.6748	Chr01	53233492	RchiOBHmChr1	56658454
RhK5_12359_472	1	3	39.7096	Chr01	53226518	RchiOBHmChr1	56651480
RhK5_8885_440	1	3	40.2039	Chr01	53552437	RchiOBHmChr1	56977341
Rh12GR_12677_556	1	3	40.2141	Chr01	53527265	RchiOBHmChr1	56952170
Rh12GR_38685_373	1	3	40.2141
Rh12GR_55911_184	1	3	40.2141
RhK5_7332_1028	1	3	40.2141	Chr01	54019092	RchiOBHmChr1	57443888
Rh12GR_136_2731	1	3	40.6569	Chr01	56584647	RchiOBHmChr1	60009634
Rh12GR_54183_631	1	3	40.6569	Chr01	56793983	RchiOBHmChr1	60218943
Rh12GR_6563_1121	1	3	40.6569	Chr01	56375145	RchiOBHmChr1	59799987
RhK5_1203_1274	1	3	40.6569	Chr01	56380335	RchiOBHmChr1	59805175
RhK5_1203_1626	1	3	40.6569	Chr01	56379521	RchiOBHmChr1	59804361
RhK5_1203_2242	1	3	40.6569	Chr01	56378375	RchiOBHmChr1	59803216
RhK5_1203_239	1	3	40.6569	Chr01	56382153	RchiOBHmChr1	59806992
RhK5_1203_949	1	3	40.6569	Chr01	56380961	RchiOBHmChr1	59805801
RhK5_14117_440	1	3	40.6569	Chr01	56828446	RchiOBHmChr1	60253406
RhK5_15119_773	1	3	40.6569	Chr01	56586983	RchiOBHmChr1	60011970
RhK5_15119_824	1	3	40.6569	Chr01	56586817	RchiOBHmChr1	60011804
RhK5_15402_126	1	3	40.6569	Chr01	56572637	RchiOBHmChr1	59997624
RhK5_16856_110	1	3	40.6569
RhK5_20263_454	1	3	40.6569	Chr01	56642900	RchiOBHmChr1	60067888
RhK5_20263_740	1	3	40.6569
RhK5_4578_961	1	3	40.6569	Chr01	56837080	RchiOBHmChr1	60262040
RhK5_6613_98	1	3	40.6569	Chr01	56832413	RchiOBHmChr1	60257373
RhK5_703_1931	1	3	40.6569	Chr01	56443894	RchiOBHmChr1	59868886
RhK5_703_2630	1	3	40.6569	Chr01	56441858	RchiOBHmChr1	59866852
RhMCRND_10238_167	1	3	40.6569	Chr01	56720184	RchiOBHmChr1	60145149
Rh12GR_58341_189	1	3	41.7559	Chr01	56517485	RchiOBHmChr1	59942475
RhK5_6613_137	1	3	41.7559	Chr01	56832374	RchiOBHmChr1	60257334
RhK5_15069_373	1	3	41.95	Chr01	56862645	RchiOBHmChr1	60287603
RhK5_17_3603	1	3	42.8419	Chr01	62805904	RchiOBHmChr1	66423276
RhK5_423_1217	1	3	42.8419	Chr01	62766638	RchiOBHmChr1	66380453
RhMCRND_33208_111	1	3	43.3465	Chr01	62614533	RchiOBHmChr1	66275377
RhK5_975_866	1	3	43.3541	Chr01	63266197	RchiOBHmChr1	66928521
RhK5_1249_804	1	3	43.6258	Chr01	63573777	RchiOBHmChr1	67059651
Rh12GR_51381_210	1	3	43.905	Chr01	63928634	RchiOBHmChr1	67434120
RhK5_131_2602	1	3	43.905	Chr01	63561455	RchiOBHmChr1	67048930
RhMCRND_7200_557	1	3	43.905	Chr01	63783231	RchiOBHmChr1	67309497
RhK5_131_2284	1	3	43.9537	Chr01	63561773	RchiOBHmChr1	67049248
RhK5_131_3421	1	3	43.9537	Chr01	63560373	RchiOBHmChr1	67047848
RhMCRND_14349_367	1	3	43.9537	Chr01	63813142	RchiOBHmChr1	67341614
RhMCRND_7644_1013	1	3	43.9537	Chr01	63954012	RchiOBHmChr1	67460905
RhMCRND_14349_440	1	3	44.0143	Chr01	63813069	RchiOBHmChr1	67341541
Rh12GR_100191_2243	1	3	44.4638	Chr01	64138351	RchiOBHmChr1	67667032
Rh12GR_48670_2095	1	3	44.4638	Chr01	64708925	RchiOBHmChr1	68418184
Rh12GR_72049_327	1	3	44.4638	Chr01	64241964	RchiOBHmChr1	67807609
RhMCRND_801_1005	1	3	44.4638	Chr01	64589320	RchiOBHmChr1	68315051
RhK5_3329_366	1	4	0	Chr01	6072788	RchiOBHmChr1	6618899
RhMCRND_8880_1485	1	4	0	Chr01	13679202	RchiOBHmChr1	14967000
Rh12GR_64321_48	1	4	0.0262511	Chr01	5401765	RchiOBHmChr1	5946453
RhMCRND_4443_1001	1	4	0.0262511	Chr01	8037978	RchiOBHmChr1	8879997
RhMCRND_9558_314	1	4	0.0262511	Chr01	5221132	RchiOBHmChr1	5765843
RhMCRND_7153_1152	1	4	0.128238	Chr01	6846022	RchiOBHmChr1	7392177
RhK5_9744_959	1	4	0.134022	Chr01	4433573	RchiOBHmChr1	4978228
RhMCRND_374_2052	1	4	0.134022	Chr01	4072669	RchiOBHmChr1	4610653
Rh12GR_375_1050	1	4	0.141897	Chr01	5448515	RchiOBHmChr1	5993205
RhK5_12114_416	1	4	0.141897	Chr01	6739464	RchiOBHmChr1	7285485
RhK5_12114_949	1	4	0.141897	Chr01	6738931	RchiOBHmChr1	7284952
RhK5_660_849	1	4	0.141897	Chr01	4058032	RchiOBHmChr1	4596007
RhK5_660_982	1	4	0.141897	Chr01	4058165	RchiOBHmChr1	4596140
RhMCRND_4808_1343	1	4	0.141897	Chr01	4434532	RchiOBHmChr1	4979187
RhMCRND_33614_1034	1	4	0.228715	Chr01	10873187	RchiOBHmChr1	11715846
RhK5_2938_1180	1	4	0.244649	Chr01	5288594	RchiOBHmChr1	5833297
RhMCRND_18876_1035	1	4	0.343103	Chr01	3062944	RchiOBHmChr1	3601039
RhMCRND_18824_404	1	4	0.382439	Chr01	6403257	RchiOBHmChr1	6949314
RhK5_17234_858	1	4	0.405613	Chr01	6436980	RchiOBHmChr1	6983030
RhK5_944_1305	1	4	0.489446	Chr01	18760393	RchiOBHmChr1	20805376
RhK5_4640_422	1	4	0.537792	Chr01	3248772	RchiOBHmChr1	3786848
RhMCRND_1229_1375	1	4	0.558369			RchiOBHmChr1	12875875
RhK5_282_1027	1	4	0.580395	Chr01	13629941	RchiOBHmChr1	14917748
RhK5_358_719	1	4	0.801256	Chr01	13879973	RchiOBHmChr1	15167724
RhK5_1481_232	1	4	1.81808			RchiOBHmChr1	15813623
RhK5_694_1180	1	4	2.38705	Chr01	20067524	RchiOBHmChr1	23359783
Rh12GR_12088_453	1	4	2.88545			RchiOBHmChr1	21808302
RhK5_4923_301	1	4	3.14168	Chr01	20894571	RchiOBHmChr1	24182028
RhK5_11411_405	1	4	3.62001	Chr01	21758095	RchiOBHmChr1	25046201
RhK5_4321_1091	1	4	4.23106	Chr01	24169878	RchiOBHmChr1	27458846
Rh12GR_10131_766	1	4	5.35872	Chr01	22680829	RchiOBHmChr1	25969704
RhK5_881_3072	1	4	6.01655	Chr01	25421200	RchiOBHmChr1	28714154
RhK5_4282_560	1	4	6.90746	Chr01	25152111	RchiOBHmChr1	28445084
Rh12GR_2206_1423	1	4	7.30209	Chr01	25359915	RchiOBHmChr1	28652872
RhK5_18258_178	1	4	8.3433	Chr01	28781264	RchiOBHmChr1	34470949
RhK5_8865_358	1	4	8.8686	Chr01	32991009	RchiOBHmChr1	36428339
RhK5_14_2030	1	4	19.202	Chr01	40942866	RchiOBHmChr1	44358918
RhK5_2803_203	1	4	19.202	Chr01	40448976	RchiOBHmChr1	43865066
RhK5_6171_519	1	4	19.202	Chr01	40313722	RchiOBHmChr1	43729834
Rh12GR_56449_1419	1	4	19.2984	Chr01	39079298	RchiOBHmChr1	42495599
RhK5_2476_970	1	4	19.2984	Chr01	39350124	RchiOBHmChr1	42766340
RhK5_4025_382	1	4	19.3742	Chr01	38750317	RchiOBHmChr1	42166673
RhK5_4025_595	1	4	19.3742	Chr01	38750684	RchiOBHmChr1	42167040
RhK5_325_2893	1	4	19.6479	Chr01	38665282	RchiOBHmChr1	42081639
Rh12GR_17779_573	1	4	19.8692	Chr01	39875455	RchiOBHmChr1	43291608
Rh12GR_2132_1549	1	4	19.9545	Chr01	38526862	RchiOBHmChr1	41943236
RhK5_1740_830	1	4	19.9789	Chr01	37216663	RchiOBHmChr1	40633175
RhK5_3250_1142	1	4	19.9984	Chr01	37465334	RchiOBHmChr1	40881833
RhMCRND_33587_318	1	4	20.1736	Chr01	38715592	RchiOBHmChr1	42131948
Rh12GR_9061_1169	1	4	20.4186	Chr01	38175431	RchiOBHmChr1	41591848
RhMCRND_9872_658	1	4	21.1336	Chr01	35022538	RchiOBHmChr1	38445113
Rh12GR_8269_1826	1	4	23.0491	Chr01	37463481	RchiOBHmChr1	40879979
Rh12GR_52200_1199	1	4	23.2384	Chr01	37214255	RchiOBHmChr1	40630767
RhK5_917_1174	1	4	24.3361	Chr01	39693814	RchiOBHmChr1	43109984
RhK5_5828_1052	1	4	25.6445	Chr01	38718453	RchiOBHmChr1	42134809
RhK5_7575_780	1	4	27.1555	Chr01	39016695	RchiOBHmChr1	42433003
RhK5_10030_376	1	4	37.6903	Chr01	48886593	RchiOBHmChr1	52327592
Rh12GR_495_1071	1	4	40.6001	Chr01	51077906	RchiOBHmChr1	54502467
RhK5_9266_219	1	4	40.6702	Chr01	51021179	RchiOBHmChr1	54445748
RhMCRND_21194_291	1	4	40.6702	Chr01	50920499	RchiOBHmChr1	54345064
Rh12GR_13072_1168	1	4	41.0006	Chr01	48357506	RchiOBHmChr1	51795266
RhK5_9464_437	1	4	41.0527	Chr01	49102817	RchiOBHmChr1	52543795
RhK5_10112_273	1	4	41.8513	Chr01	50487935	RchiOBHmChr1	53912479
RhMCRND_7577_5355	1	4	42.8508
RhMCRND_1898_1039	1	4	43.5662	Chr01	50214533	RchiOBHmChr1	53639075
Rh12GR_27_2573	1	4	43.7317	Chr01	49921811	RchiOBHmChr1	53345876
Rh12GR_14136_1320	1	4	44.2764	Chr01	49885496	RchiOBHmChr1	53309566
Rh12GR_27513_1760	1	4	44.2764	Chr01	49323889	RchiOBHmChr1	52747861
RhK5_5221_4890	1	4	44.2764	Chr01	49642862	RchiOBHmChr1	53066944
RhK5_17773_1078	1	4	44.3272	Chr01	49331231	RchiOBHmChr1	52755198
RhK5_2609_842	1	4	45.2906	Chr01	50687619	RchiOBHmChr1	54112179
Rh12GR_24324_1051	1	4	45.8735	Chr01	51012342	RchiOBHmChr1	54436912
RhK5_11557_498	1	4	45.8735	Chr01	51024644	RchiOBHmChr1	54449213
RhMCRND_978_2622	1	4	46.1234	Chr01	50756753	RchiOBHmChr1	54181321
Rh12GR_14382_253	1	4	56.1367	Chr01	63924710	RchiOBHmChr1	67431421
Rh12GR_4234_1011	1	4	56.1367	Chr01	63944838	RchiOBHmChr1	67451746
Rh12GR_86633_1264	1	4	56.1367	Chr01	63759015	RchiOBHmChr1	67282109
RhK5_4156_1306	1	4	56.1367	Chr01	63782953	RchiOBHmChr1	67309219
RhMCRND_5986_984	1	4	56.1367	Chr01	63763305	RchiOBHmChr1	67287144
RhK5_7237_830	1	4	56.3671	Chr01	63319038	RchiOBHmChr1	66988398
RhK5_8438_445	1	4	56.3671	Chr01	63310217	RchiOBHmChr1	66980318
RhK5_8438_634	1	4	56.3671	Chr01	63310028	RchiOBHmChr1	66980129
RhK5_10077_476	1	4	56.5248	Chr01	63579294	RchiOBHmChr1	67065172
RhK5_10133_164	1	4	56.5248	Chr01	63419157	RchiOBHmChr1	67021490
RhK5_131_228	1	4	56.5248	Chr01	63563828	RchiOBHmChr1	67051303
RhK5_131_2549	1	4	56.5248	Chr01	63561508	RchiOBHmChr1	67048983
RhK5_142_1035	1	4	56.5248	Chr01	64334825	RchiOBHmChr1	68033118
RhK5_2271_1099	1	4	56.5248	Chr01	63565440	RchiOBHmChr1	67052886
RhK5_247_2340	1	4	56.5248	Chr01	64363437	RchiOBHmChr1	68061975
RhK5_247_3219	1	4	56.5248	Chr01	64366018	RchiOBHmChr1	68064420
RhK5_723_892	1	4	56.5248	Chr01	64578271
RhK5_8965_841	1	4	56.5248	Chr01	64049141	RchiOBHmChr1	67583474
RhMCRND_13470_535	1	4	56.5248	Chr01	64547721	RchiOBHmChr1	68266646
RhMCRND_6724_822	1	4	56.5248	Chr01	64584137	RchiOBHmChr1	68310028
Rh12GR_17036_698	1	4	63.7084	Chr01	64452558	RchiOBHmChr1	68185455
Rh12GR_38587_212	1	4	63.7084	Chr01	64407948
RhK5_101_3637	1	4	63.7084	Chr01	64655446	RchiOBHmChr1	68369343
RhK5_11775_315	1	4	63.7084	Chr01	64429609	RchiOBHmChr1	68141716
RhK5_142_225	1	4	63.7084	Chr01	64333616	RchiOBHmChr1	68031912
RhK5_2937_831	1	4	63.7084	Chr01	64705703	RchiOBHmChr1	68416198
RhMCRND_1469_1196	1	4	63.7084	Chr01	64603329	RchiOBHmChr1	68328976
Rh12GR_10676_1068	1	4	64.0688	Chr01	64648907	RchiOBHmChr1	68362824
RhK5_10124_398	1	4	64.968	Chr01	63497526	RchiOBHmChr1	67005775
RhK5_131_2460	1	4	64.968	Chr01	63561597	RchiOBHmChr1	67049072
RhK5_131_593	1	4	64.968	Chr01	63563464	RchiOBHmChr1	67050939
RhK5_17268_982	1	4	64.968	Chr01	62515118	RchiOBHmChr1	66199331
RhK5_17625_823	1	4	64.968	Chr01	62610043	RchiOBHmChr1	66270861
RhK5_485_668	1	4	64.968	Chr01	62613483	RchiOBHmChr1	66274308
RhK5_9370_793	1	4	64.968	Chr01	62473915	RchiOBHmChr1	66160449
RhK5_4331_1026	1	4	65.7191	Chr01	62483036	RchiOBHmChr1	66170638
Rh12GR_3484_1022	1	4	66.882	Chr01	59937143	RchiOBHmChr1	63258758
RhK5_6354_228	1	4	67.2497	Chr01	59850200	RchiOBHmChr1	63197687
Rh12GR_40598_454	1	4	67.5733	Chr01	60161241	RchiOBHmChr1	63552991
Rh12GR_71590_260	1	4	67.5733	Chr01	60187250	RchiOBHmChr1	63568541
RhK5_1171_122	1	4	67.5733	Chr01	60315405	RchiOBHmChr1	63791861
RhK5_14154_67	1	4	67.5733	Chr01	59942408	RchiOBHmChr1	63264045
RhK5_6193_358	1	4	67.5733	Chr01	60456113	RchiOBHmChr1	63956099
RhMCRND_13400_1011	1	4	67.5733	Chr01	60443924	RchiOBHmChr1	63936193
Rh12GR_28230_1179	1	4	68.1548	Chr01	59421274	RchiOBHmChr1	62666000
Rh12GR_1_1926	2	1	0	Chr02	11439124	RchiOBHmChr2	11670855
Rh12GR_1_3260	2	1	0	Chr02	11441339	RchiOBHmChr2	11673070
Rh12GR_1_3837	2	1	0	Chr02	11441912	RchiOBHmChr2	11673643
Rh12GR_1_4402	2	1	0	Chr02	11442651	RchiOBHmChr2	11674382
Rh12GR_1_9739	2	1	0	Chr02	11452226	RchiOBHmChr2	11683957
Rh12GR_10693_910	2	1	0	Chr02	11271352	RchiOBHmChr2	11503086
Rh12GR_1197_1718	2	1	0	Chr02	15685882	RchiOBHmChr2	15898064
Rh12GR_1197_2679	2	1	0	Chr02	15684188	RchiOBHmChr2	15896371
Rh12GR_12336_1411	2	1	0	Chr02	12523322	RchiOBHmChr2	12754948
Rh12GR_12941_631	2	1	0	Chr02	12675043	RchiOBHmChr2	12906650
Rh12GR_12995_1324	2	1	0	Chr02	10134966	RchiOBHmChr2	10393956
Rh12GR_13321_144	2	1	0	Chr02	11658524	RchiOBHmChr2	11890227
Rh12GR_13535_1488	2	1	0	Chr02	6186799	RchiOBHmChr2	6384961
Rh12GR_2244_968	2	1	0	Chr02	8383571	RchiOBHmChr2	8582408
Rh12GR_24266_1326	2	1	0	Chr02	11957045	RchiOBHmChr2	12188732
Rh12GR_30010_210	2	1	0	Chr02	11935135	RchiOBHmChr2	12166832
Rh12GR_30683_203	2	1	0	Chr02	12014480	RchiOBHmChr2	12246162
Rh12GR_3314_2092	2	1	0	Chr02	12193040	RchiOBHmChr2	12424702
Rh12GR_3858_787	2	1	0	Chr02	11490903	RchiOBHmChr2	11722631
Rh12GR_38877_337	2	1	0	Chr02	12895376	RchiOBHmChr2	13126960
Rh12GR_42776_503	2	1	0	Chr02	15398857	RchiOBHmChr2	15610748
Rh12GR_4768_1165	2	1	0	Chr02	15690343	RchiOBHmChr2	15902525
Rh12GR_49899_158	2	1	0	Chr02	10296347	RchiOBHmChr2	10555305
Rh12GR_50088_692	2	1	0	Chr02	11514390	RchiOBHmChr2	11746117
Rh12GR_52622_268	2	1	0	Chr02	10496707	RchiOBHmChr2	10755653
Rh12GR_59450_365	2	1	0	Chr02	10496058	RchiOBHmChr2	10755004
Rh12GR_69135_679	2	1	0	Chr02	10557582	RchiOBHmChr2	10816527
Rh12GR_74311_159	2	1	0	Chr02	10875697	RchiOBHmChr2	11107456
Rh12GR_7733_509	2	1	0	Chr02	12785333	RchiOBHmChr2	13016924
Rh12GR_7824_136	2	1	0	Chr02	13150933	RchiOBHmChr2	13382497
Rh12GR_7824_251	2	1	0	Chr02	13151048	RchiOBHmChr2	13382612
Rh12GR_7824_384	2	1	0	Chr02	13151181	RchiOBHmChr2	13382745
Rh12GR_79845_1462	2	1	0	Chr02	12523431	RchiOBHmChr2	12755057
Rh12GR_79886_842	2	1	0	Chr02	12326852	RchiOBHmChr2	12558503
Rh12GR_8605_2367	2	1	0	Chr02	14170824	RchiOBHmChr2	14382598
Rh12GR_93174_2220	2	1	0	Chr02	9532378	RchiOBHmChr2	9727323
Rh12GR_94449_474	2	1	0	Chr02	12082748	RchiOBHmChr2	12314422
Rh88_21943_231	2	1	0	Chr02	18005237	RchiOBHmChr2	18217599
RhK5_10288_562	2	1	0	Chr02	14438233	RchiOBHmChr2	14650053
RhK5_10592_520	2	1	0	Chr02	14161457	RchiOBHmChr2	14373234
RhK5_11806_277	2	1	0	Chr02	14594786	RchiOBHmChr2	14806385
RhK5_12369_995	2	1	0	Chr02	14741415	RchiOBHmChr2	14953009
RhK5_12424_119	2	1	0	Chr02	13398290	RchiOBHmChr2	13629838
RhK5_1255_556	2	1	0	Chr02	12004298	RchiOBHmChr2	12235980
RhK5_13202_809	2	1	0	Chr02	11198960	RchiOBHmChr2	11430703
RhK5_1705_1117	2	1	0	Chr02	11937519	RchiOBHmChr2	12169216
RhK5_1795_926	2	1	0	Chr02	13106274	RchiOBHmChr2	13337842
RhK5_1854_114	2	1	0	Chr02	14439373	RchiOBHmChr2	14651193
RhK5_1994_1085	2	1	0	Chr02	14460865	RchiOBHmChr2	14672689
RhK5_1994_1782	2	1	0	Chr02	14462160	RchiOBHmChr2	14673984
RhK5_19941_215	2	1	0	Chr02	11165974	RchiOBHmChr2	11397710
RhK5_20226_991	2	1	0	Chr02	12785485	RchiOBHmChr2	13017076
RhK5_20467_137	2	1	0	Chr02	15898844	RchiOBHmChr2	16111045
RhK5_2309_1638	2	1	0	Chr02	13027847	RchiOBHmChr2	13259419
RhK5_2391_601	2	1	0	Chr02	15241452	RchiOBHmChr2	15453354
RhK5_2394_518	2	1	0	Chr02	13349136	RchiOBHmChr2	13580692
RhK5_288_3564	2	1	0	Chr02	13396349	RchiOBHmChr2	13627897
RhK5_288_4133	2	1	0	Chr02	13396924	RchiOBHmChr2	13628472
RhK5_3162_1495	2	1	0	Chr02	11516613	RchiOBHmChr2	11748340
RhK5_3184_1420	2	1	0	Chr02	11833448	RchiOBHmChr2	12065141
RhK5_3542_474	2	1	0	Chr02	11318858	RchiOBHmChr2	11550586
RhK5_3975_1002	2	1	0	Chr02	12673207	RchiOBHmChr2	12904814
RhK5_3975_873	2	1	0	Chr02	12673420	RchiOBHmChr2	12905027
RhK5_3994_1172	2	1	0	Chr02	14160946	RchiOBHmChr2	14372723
RhK5_4483_1015	2	1	0	Chr02	14180255	RchiOBHmChr2	14392028
RhK5_4982_789	2	1	0	Chr02	12553466	RchiOBHmChr2	12785090
RhK5_5760_1038	2	1	0	Chr02	11720883	RchiOBHmChr2	11952589
RhK5_5760_923	2	1	0	Chr02	11720998	RchiOBHmChr2	11952704
RhK5_6362_197	2	1	0	Chr02	11325932	RchiOBHmChr2	11557659
RhK5_7775_711	2	1	0	Chr02	12928012	RchiOBHmChr2	13159592
RhK5_825_715	2	1	0	Chr02	13208907	RchiOBHmChr2	13440461
RhK5_8992_698	2	1	0	Chr02	11828760	RchiOBHmChr2	12060455
RhK5_9167_747	2	1	0	Chr02	12206215	RchiOBHmChr2	12437875
RhK5_9380_260	2	1	0	Chr02	14636041	RchiOBHmChr2	14847642
RhK5_9414_256	2	1	0	Chr02	10558124	RchiOBHmChr2	10817069
RhK5_9507_254	2	1	0	Chr02	12996659	RchiOBHmChr2	13228232
RhK5_952_2295	2	1	0	Chr02	8808503	RchiOBHmChr2	9007279
RhK5_952_905	2	1	0	Chr02	8810397	RchiOBHmChr2	9009170
RhMCRND_10548_190	2	1	0	Chr02	8511946	RchiOBHmChr2	8710755
RhMCRND_13737_708	2	1	0	Chr02	9077364	RchiOBHmChr2	9276126
RhMCRND_1386_1509	2	1	0	Chr02	13970825	RchiOBHmChr2	14182610
RhMCRND_1388_6065	2	1	0	Chr02	8473489	RchiOBHmChr2	8672310
RhMCRND_14629_456	2	1	0	Chr02	9916349	RchiOBHmChr2	10175375
RhMCRND_15211_1128	2	1	0	Chr02	11066682	RchiOBHmChr2	11298436
RhMCRND_15838_285	2	1	0	Chr02	13482551	RchiOBHmChr2	13714086
RhMCRND_16199_312	2	1	0	Chr02	14635797	RchiOBHmChr2	14847398
RhMCRND_17893_143	2	1	0	Chr02	9456231	RchiOBHmChr2	9651188
RhMCRND_18463_298	2	1	0	Chr02	12989956	RchiOBHmChr2	13221531
RhMCRND_20790_1763	2	1	0	Chr02	9335649	RchiOBHmChr2	9530627
RhMCRND_2415_1104	2	1	0	Chr02	9829699	RchiOBHmChr2	10019619
RhMCRND_25356_1564	2	1	0	Chr02	11263261	RchiOBHmChr2	11494995
RhMCRND_25526_248	2	1	0	Chr02	12554144	RchiOBHmChr2	12785768
RhMCRND_25603_49	2	1	0	Chr02	14608249	RchiOBHmChr2	14819848
RhMCRND_26585_543	2	1	0	Chr02	11660006	RchiOBHmChr2	11891709
RhMCRND_30213_1118	2	1	0	Chr02	14240154	RchiOBHmChr2	14451916
RhMCRND_30213_812	2	1	0	Chr02	14240460	RchiOBHmChr2	14452222
RhMCRND_3128_1956	2	1	0	Chr02	9760408	RchiOBHmChr2	9955349
RhMCRND_361_2795	2	1	0	Chr02	6995350	RchiOBHmChr2	7194269
RhMCRND_36192_225	2	1	0	Chr02	43101014
RhMCRND_5036_1030	2	1	0	Chr02	11400989	RchiOBHmChr2	11632717
RhMCRND_5360_1208	2	1	0	Chr02	16772470	RchiOBHmChr2	16984984
RhMCRND_5488_1041	2	1	0	Chr02	11564625	RchiOBHmChr2	11796345
RhMCRND_9686_825	2	1	0	Chr02	14736733	RchiOBHmChr2	14948330
RhMCRND_9932_921	2	1	0	Chr02	14611297	RchiOBHmChr2	14822896
Rh12GR_28671_630	2	1	2.07944	Chr02	9058424	RchiOBHmChr2	9257186
Rh12GR_26490_849	2	1	3.00111	Chr02	6982957	RchiOBHmChr2	7181878
Rh88_17614_594	2	1	3.02832	Chr02	7951256	RchiOBHmChr2	8150164
Rh12GR_4295_1815	2	1	4.32941	Chr02	5307531	RchiOBHmChr2	5505768
RhK5_991_1046	2	1	4.51165	Chr02	8088517	RchiOBHmChr2	8287399
Rh12GR_49470_701	2	1	4.51803	Chr02	6636488	RchiOBHmChr2	6835408
RhK5_4599_574	2	1	4.51803	Chr02	6661315	RchiOBHmChr2	6860236
RhK5_1960_1587	2	1	4.55956	Chr02	9493522	RchiOBHmChr2	9688474
Rh12GR_6196_659	2	1	4.74982	Chr02	6210249	RchiOBHmChr2	6408408
RhK5_13246_514	2	1	4.74982	Chr02	6346133	RchiOBHmChr2	6545063
RhK5_15390_581	2	1	4.74982	Chr02	6237519	RchiOBHmChr2	6436476
RhK5_984_377	2	1	4.74982	Chr02	9634325	RchiOBHmChr2	9829265
Rh12GR_3793_1296	2	1	4.83212	Chr02	6439415	RchiOBHmChr2	6638347
Rh12GR_11458_1374	2	1	5.06477	Chr02	4717467	RchiOBHmChr2	4828208
Rh12GR_5816_267	2	1	5.06477	Chr02	4706370	RchiOBHmChr2	4817111
RhK5_10126_181	2	1	5.22063	Chr02	6896759	RchiOBHmChr2	7095673
RhK5_98_3791	2	1	5.22063	Chr02	3709009	RchiOBHmChr2	3835423
RhK5_98_4088	2	1	5.22063	Chr02	3708536	RchiOBHmChr2	3834950
RhMCRND_16611_336	2	1	5.22063	Chr02	4574556	RchiOBHmChr2	4685302
RhK5_1579_1740	2	1	5.71402	Chr02	2083192	RchiOBHmChr2	2169444
RhK5_12041_419	2	1	6.4114	Chr02	1499151	RchiOBHmChr2	1585426
Rh12GR_19521_355	2	1	6.7749	Chr02	7538664	RchiOBHmChr2	7737638
Rh12GR_36198_243	2	1	7.02763	Chr02	6245320	RchiOBHmChr2	6444276
RhK5_854_2140	2	1	7.38983	Chr02	8075163	RchiOBHmChr2	8274045
Rh12GR_19514_105	2	1	14.0521	Chr02	19231393	RchiOBHmChr2	19443774
RhMCRND_6018_1152	2	1	14.2609	Chr02	15781169	RchiOBHmChr2	15993343
RhK5_1867_2659	2	1	16.0371	Chr02	23954248	RchiOBHmChr2	24168406
Rh12GR_31250_1231	2	1	20.2323	Chr02	24599183	RchiOBHmChr2	24813296
Rh12GR_4035_752	2	1	20.2323	Chr02	22527981	RchiOBHmChr2	22742147
Rh12GR_48050_1620	2	1	20.2323	Chr02	22977961	RchiOBHmChr2	23192131
RhK5_12504_308	2	1	20.2323	Chr02	22044131	RchiOBHmChr2	22258287
RhK5_1534_436	2	1	20.2323	Chr02	22531026	RchiOBHmChr2	22745192
RhK5_1867_2157	2	1	20.2323	Chr02	23953747	RchiOBHmChr2	24167905
RhK5_1867_250	2	1	20.2323	Chr02	23951231	RchiOBHmChr2	24165389
RhK5_2944_927	2	1	20.2323	Chr02	24008624	RchiOBHmChr2	24222778
RhK5_3114_745	2	1	20.2323	Chr02	22046250	RchiOBHmChr2	22260406
RhK5_4637_769	2	1	20.2323	Chr02	21757573	RchiOBHmChr2	21969696
RhK5_6024_172	2	1	20.2323	Chr02	24263171	RchiOBHmChr2	24477314
RhK5_8031_662	2	1	20.2323	Chr02	24196695	RchiOBHmChr2	24410830
RhK5_860_1515	2	1	20.2323	Chr02	22587256	RchiOBHmChr2	22801407
RhMCRND_12956_474	2	1	20.2323	Chr02	22435089	RchiOBHmChr2	22649232
RhMCRND_31545_461	2	1	20.2323	Chr02	23125321	RchiOBHmChr2	23339468
RhMCRND_32329_636	2	1	20.2323	Chr02	25355457	RchiOBHmChr2	25569486
RhMCRND_6549_185	2	1	20.2323	Chr02	23766243	RchiOBHmChr2	23980420
RhMCRND_814_1043	2	1	20.2323	Chr02	22060889	RchiOBHmChr2	22275042
Rh88_6682_1295	2	1	20.7166	Chr02	25408918	RchiOBHmChr2	25622934
RhK5_7984_365	2	1	21.0427	Chr02	26633110	RchiOBHmChr2	26847023
RhK5_7984_438	2	1	21.0427	Chr02	26633037	RchiOBHmChr2	26846950
RhK5_3876_591	2	1	21.1051	Chr02	39729067	RchiOBHmChr2	29286861
RhK5_4776_1023	2	1	21.921	Chr02	27278954	RchiOBHmChr2	27492820
RhK5_7219_129	2	1	22.1504	Chr02	27586708	RchiOBHmChr2	27800546
RhMCRND_27_6197	2	1	22.1504	Chr02	27451255	RchiOBHmChr2	27665107
RhMCRND_20910_1149	2	1	22.4362	Chr02	28380733	RchiOBHmChr2	28594529
RhMCRND_6687_1108	2	1	22.8546	Chr02	28615021	RchiOBHmChr2	28828774
Rh12GR_82305_3630	2	1	23.2222	Chr02	23818771	RchiOBHmChr2	24032940
RhMCRND_14788_415	2	1	23.6326	Chr02	39820052	RchiOBHmChr2	29377837
RhK5_6455_136	2	1	24.3523	Chr02	39951365	RchiOBHmChr2	29509142
Rh12GR_53327_9639	2	1	25.263	Chr02	40494418	RchiOBHmChr2	30052157
RhK5_4354_3407	2	1	25.263	Chr02	40485056	RchiOBHmChr2	30042795
RhMCRND_4957_1418	2	1	25.263	Chr02	40139556	RchiOBHmChr2	29697329
RhK5_5448_365	2	1	26.4665	Chr02	41629307	RchiOBHmChr2	31188113
RhK5_4013_765	2	1	26.907	Chr02	40643063	RchiOBHmChr2	30200768
RhK5_8860_1418	2	1	26.9522	Chr02	40630760	RchiOBHmChr2	30188466
Rh12GR_62784_393	2	1	27.0943	Chr02	41519649	RchiOBHmChr2	31078407
RhK5_9402_129	2	1	27.9303	Chr02	39797524	RchiOBHmChr2	29355315
Rh12GR_77017_491	2	1	27.9494			RchiOBHmChr2	34453055
Rh88_13565_398	2	1	27.9494	Chr02	29952254	RchiOBHmChr2	33598334
RhMCRND_1959_1706	2	1	27.9494	Chr02	30004626	RchiOBHmChr2	33653824
RhK5_10070_943	2	1	28.1291	Chr02	31124954	RchiOBHmChr2	35200114
Rh12GR_10384_1753	2	1	28.6484	Chr02	29917832	RchiOBHmChr2	33563913
Rh12GR_14431_1150	2	1	28.6484	Chr02	30061224	RchiOBHmChr2	33675801
RhK5_143_1687	2	1	28.6484	Chr02	29917958	RchiOBHmChr2	33564039
RhK5_2179_1162	2	1	28.6484	Chr02	30003688	RchiOBHmChr2	33652913
RhK5_5372_256	2	1	28.6484	Chr02	30621561	RchiOBHmChr2	34794740
RhK5_8912_133	2	1	28.6484	Chr02	30083652	RchiOBHmChr2	33713331
RhK5_8912_496	2	1	28.6484	Chr02	30084116	RchiOBHmChr2	33713795
RhMCRND_4121_1027	2	1	28.6484	Chr02	30085608	RchiOBHmChr2	33715291
Rh12GR_9276_1600	2	1	28.7804	Chr02	40663965	RchiOBHmChr2	30221669
RhMCRND_8424_129	2	1	28.7804	Chr02	40852933	RchiOBHmChr2	30410601
Rh12GR_6237_1542	2	1	29.1116	Chr02	31587612	RchiOBHmChr2	35647489
RhMCRND_4094_1486	2	1	29.1116	Chr02	31606607	RchiOBHmChr2	35673170
RhMCRND_4877_901	2	1	29.1116	Chr02	31574812	RchiOBHmChr2	35627287
Rh12GR_30231_1130	2	1	29.3833	Chr02	38838748	RchiOBHmChr2	41868149
RhK5_1332_405	2	1	29.3833	Chr02	42520410	RchiOBHmChr2	44203080
RhMCRND_3406_1511	2	1	29.3833	Chr02	38777959	RchiOBHmChr2	41949795
RhMCRND_9039_710	2	1	29.3833	Chr02	43644721	RchiOBHmChr2	45328310
RhK5_2778_1038	2	1	29.7837	Chr02	32199671	RchiOBHmChr2	36325872
RhMCRND_1340_1682	2	1	31.2975	Chr02	32957286	RchiOBHmChr2	36978793
Rh12GR_19571_788	2	1	32.5382	Chr02	44147975	RchiOBHmChr2	45906246
RhK5_1162_368	2	1	32.5382	Chr02	44147585	RchiOBHmChr2	45905856
RhMCRND_2520_1299	2	1	32.5382	Chr02	42331477	RchiOBHmChr2	43950164
RhMCRND_12327_647	2	1	33.0457	Chr02	45169248	RchiOBHmChr2	47186634
Rh12GR_15872_72	2	1	34.7627	Chr02	48365038	RchiOBHmChr2	50577206
Rh12GR_3111_1540	2	1	34.7627	Chr02	49398809	RchiOBHmChr2	51611462
Rh12GR_32509_798	2	1	34.7627	Chr02	51558582	RchiOBHmChr2	53774235
RhK5_315_537	2	1	34.7627
RhMCRND_11767_514	2	1	34.7627	Chr02	47701929	RchiOBHmChr2	49843843
RhMCRND_3950_288	2	1	34.7627	Chr02	47756126	RchiOBHmChr2	49898042
RhMCRND_3950_885	2	1	34.7627	Chr02	47756723	RchiOBHmChr2	49898639
RhMCRND_7101_1413	2	1	34.7627	Chr02	51616973	RchiOBHmChr2	53832626
RhMCRND_8330_828	2	1	34.7627	Chr02	47713700	RchiOBHmChr2	49855613
RhK5_2900_1016	2	1	36.6839	Chr02	53574327	RchiOBHmChr2	55789824
RhK5_9710_263	2	1	36.7351	Chr02	53557981	RchiOBHmChr2	55773479
RhK5_4623_929	2	1	37.9358	Chr02	54120886	RchiOBHmChr2	56336377
Rh12GR_62565_1103	2	1	38.1105	Chr02	53848885	RchiOBHmChr2	56064388
RhK5_2654_1139	2	1	38.2376	Chr02	52044863	RchiOBHmChr2	54260483
RhMCRND_2981_841	2	1	38.5941	Chr02	52045107	RchiOBHmChr2	54260727
RhMCRND_8556_1051	2	1	38.8479	Chr02	52046579	RchiOBHmChr2	54262199
RhMCRND_8575_310	2	1	38.9205	Chr02	51972413	RchiOBHmChr2	54188035
Rh12GR_4281_1507	2	1	40.0373	Chr02	52331129	RchiOBHmChr2	54546722
RhMCRND_7430_172	2	1	40.0373	Chr02	52331302	RchiOBHmChr2	54546895
RhK5_6208_688	2	1	40.444	Chr02	52766039	RchiOBHmChr2	54981603
RhMCRND_29982_116	2	1	40.444	Chr02	52692141	RchiOBHmChr2	54907717
Rh12GR_46951_116	2	1	40.4445	Chr02	52430409	RchiOBHmChr2	54646004
RhK5_11054_765	2	1	40.4445	Chr02	52404296	RchiOBHmChr2	54619879
RhK5_2168_468	2	1	40.4445	Chr02	52652534	RchiOBHmChr2	54868112
RhK5_2168_561	2	1	40.4445	Chr02	52652441	RchiOBHmChr2	54868019
RhK5_6208_229	2	1	40.4445	Chr02	52768785	RchiOBHmChr2	54984349
RhMCRND_9375_1135	2	1	40.4445	Chr02	52740516	RchiOBHmChr2	54956081
RhK5_1044_2372	2	1	40.8343	Chr02	53125046	RchiOBHmChr2	55340566
RhMCRND_1170_1006	2	1	40.8343	Chr02	53124540	RchiOBHmChr2	55340060
RhMCRND_1382_1341	2	1	40.8343	Chr02	53355762	RchiOBHmChr2	55571279
RhMCRND_16480_503	2	1	40.8343	Chr02	53132131	RchiOBHmChr2	55347649
Rh12GR_96163_2726	2	1	41.4847	Chr02	55650049	RchiOBHmChr2	57832785
RhK5_730_1445	2	1	41.4847			RchiOBHmChr2	58060957
RhMCRND_5729_1018	2	1	41.4847			RchiOBHmChr2	57929804
Rh12GR_65526_137	2	1	42.4618			RchiOBHmChr2	61571659
RhK5_12136_509	2	1	42.4618			RchiOBHmChr2	61292167
RhK5_17068_120	2	1	42.4618			RchiOBHmChr2	62286316
RhK5_18261_1707	2	1	42.4618			RchiOBHmChr2	62249657
RhK5_18261_922	2	1	42.4618			RchiOBHmChr2	62247785
RhK5_3323_1304	2	1	42.4618			RchiOBHmChr2	62027986
RhK5_3694_1019	2	1	42.4618			RchiOBHmChr2	62122883
RhK5_4226_201	2	1	42.4618			RchiOBHmChr2	61247206
RhK5_782_1545	2	1	42.4618			RchiOBHmChr2	62117679
RhK5_782_412	2	1	42.4618			RchiOBHmChr2	62119498
RhK5_8840_394	2	1	42.4618			RchiOBHmChr2	61327671
RhK5_8840_496	2	1	42.4618			RchiOBHmChr2	61328370
RhMCRND_10480_2036	2	1	42.4618			RchiOBHmChr2	62303834
Rh12GR_24377_1583	2	1	42.5295			RchiOBHmChr2	59863769
RhK5_5047_143	2	1	42.5295			RchiOBHmChr2	58679492
RhMCRND_9859_314	2	1	42.5295			RchiOBHmChr2	59557263
RhMCRND_12941_560	2	1	43.1229			RchiOBHmChr2	64352823
Rh12GR_66197_1085	2	1	43.1564			RchiOBHmChr2	62798447
RhK5_13426_567	2	1	43.1564			RchiOBHmChr2	63799506
RhK5_13669_293	2	1	43.1564			RchiOBHmChr2	62408595
RhK5_15583_204	2	1	43.1564			RchiOBHmChr2	64072961
RhK5_2094_683	2	1	43.1564			RchiOBHmChr2	63898417
RhK5_21889_1308	2	1	43.1564			RchiOBHmChr2	64281945
RhK5_2720_1141	2	1	43.1564			RchiOBHmChr2	63724695
RhK5_3848_1483	2	1	43.1564			RchiOBHmChr2	63949293
RhK5_4896_956	2	1	43.1564	Chr02	56132414	RchiOBHmChr2	64921688
RhMCRND_14156_141	2	1	43.1564			RchiOBHmChr2	62396580
RhMCRND_15769_418	2	1	43.1564			RchiOBHmChr2	64351888
RhK5_9412_347	2	1	43.5536			RchiOBHmChr2	67124223
Rh12GR_10077_3108	2	1	43.5561			RchiOBHmChr2	67126028
Rh12GR_10077_4240	2	1	43.5561			RchiOBHmChr2	67127888
Rh12GR_12501_611	2	1	43.5561			RchiOBHmChr2	66033756
Rh12GR_16850_122	2	1	43.5561			RchiOBHmChr2	67087362
Rh12GR_38047_158	2	1	43.5561			RchiOBHmChr2	66504431
Rh12GR_56_3631	2	1	43.5561	Chr02	57095303	RchiOBHmChr2	65884541
Rh12GR_56_441	2	1	43.5561	Chr02	57099768	RchiOBHmChr2	65889006
Rh12GR_56_5378	2	1	43.5561	Chr02	57091169	RchiOBHmChr2	65880407
Rh12GR_6518_6949	2	1	43.5561	Chr02	57150249	RchiOBHmChr2	65939477
Rh12GR_83058_459	2	1	43.5561			RchiOBHmChr2	66971214
Rh12GR_92891_1054	2	1	43.5561			RchiOBHmChr2	66029464
RhK5_10639_184	2	1	43.5561	Chr02	56644706	RchiOBHmChr2	65434095
RhK5_10917_1218	2	1	43.5561	Chr02	56639901	RchiOBHmChr2	65429290
RhK5_12273_1224	2	1	43.5561	Chr02	57155509	RchiOBHmChr2	65944737
RhK5_1584_463	2	1	43.5561	Chr02	56733753	RchiOBHmChr2	65523038
RhK5_176_2215	2	1	43.5561	Chr02	56712132	RchiOBHmChr2	65501505
RhK5_20495_459	2	1	43.5561	Chr02	56468009	RchiOBHmChr2	65257282
RhK5_2251_1893	2	1	43.5561	Chr02	57079512	RchiOBHmChr2	65868752
RhK5_36_3147	2	1	43.5561			RchiOBHmChr2	66022358
RhK5_3763_132	2	1	43.5561			RchiOBHmChr2	67087431
RhK5_5315_178	2	1	43.5561	Chr02	57089854	RchiOBHmChr2	65879092
RhK5_7493_696	2	1	43.5561	Chr02	56697318	RchiOBHmChr2	65486699
RhK5_8215_593	2	1	43.5561	Chr02	56642931	RchiOBHmChr2	65432320
RhK5_9412_2553	2	1	43.5561			RchiOBHmChr2	67127984
RhMCRND_2050_1098	2	1	43.5561			RchiOBHmChr2	66392556
RhMCRND_29373_1117	2	1	43.5561			RchiOBHmChr2	66104535
RhMCRND_35889_2770	2	1	43.5561			RchiOBHmChr2	67128922
RhMCRND_5762_121	2	1	43.5561	Chr02	57041757	RchiOBHmChr2	65831001
RhMCRND_8_6369	2	1	43.5561	Chr02	57159421	RchiOBHmChr2	65948649
RhK5_10338_71	2	1	43.6418	Chr02	55899614	RchiOBHmChr2	64688848
RhMCRND_2144_2133	2	1	43.6418			RchiOBHmChr2	63895697
RhMCRND_35775_1040	2	1	43.6418			RchiOBHmChr2	64113815
RhK5_4792_1065	2	1	43.7507	Chr02	58070687	RchiOBHmChr2	67873256
Rh12GR_5164_562	2	1	43.8453			RchiOBHmChr2	59554011
RhK5_212_1078	2	1	43.9793			RchiOBHmChr2	60026888
RhK5_3651_850	2	1	43.9793			RchiOBHmChr2	60552739
RhK5_838_932	2	1	43.9793			RchiOBHmChr2	60021477
RhMCRND_12025_697	2	1	43.9793			RchiOBHmChr2	60404062
RhMCRND_20311_340	2	1	43.9793			RchiOBHmChr2	60380161
RhMCRND_9228_209	2	1	43.9793			RchiOBHmChr2	60477092
Rh12GR_6518_8376	2	1	44.0188	Chr02	57148123	RchiOBHmChr2	65937351
RhK5_1404_1854	2	1	44.0475			RchiOBHmChr2	60871749
RhK5_1620_629	2	1	44.0475			RchiOBHmChr2	60932471
RhK5_509_1211	2	1	44.0475			RchiOBHmChr2	60668247
RhMCRND_17595_399	2	1	44.0475			RchiOBHmChr2	61105288
Rh12GR_51179_316	2	1	44.1827	Chr02	57630841	RchiOBHmChr2	68313072
Rh12GR_54837_262	2	1	44.1944	Chr02	58722317	RchiOBHmChr2	67221685
Rh12GR_7095_1232	2	1	44.1944	Chr02	58070768	RchiOBHmChr2	67873175
Rh12GR_93611_443	2	1	44.1944	Chr02	58615666	RchiOBHmChr2	67328325
RhK5_12952_1015	2	1	44.1944	Chr02	57629264	RchiOBHmChr2	68314649
RhK5_17410_191	2	1	44.1944	Chr02	58357398	RchiOBHmChr2	67586555
RhK5_439_832	2	1	44.1944	Chr02	58188872	RchiOBHmChr2	67755072
RhK5_4792_881	2	1	44.1944	Chr02	58070504	RchiOBHmChr2	67873439
RhK5_6199_434	2	1	44.1944	Chr02	58397802	RchiOBHmChr2	67546161
RhK5_7416_836	2	1	44.1944	Chr02	57897209	RchiOBHmChr2	68046710
RhK5_763_349	2	1	44.1944	Chr02	58013099	RchiOBHmChr2	67930841
RhK5_937_2239	2	1	44.1944	Chr02	58319202	RchiOBHmChr2	67624750
RhK5_9626_500	2	1	44.1944	Chr02	58523852	RchiOBHmChr2	67420126
RhMCRND_20554_754	2	1	44.1944	Chr02	58124462	RchiOBHmChr2	67819482
RhMCRND_2265_1278	2	1	44.1944	Chr02	57953210	RchiOBHmChr2	67990718
RhMCRND_8187_1305	2	1	44.1944	Chr02	58244078	RchiOBHmChr2	67699879
RhMCRND_9121_1122	2	1	44.1944	Chr02	58037713	RchiOBHmChr2	67906229
RhMCRND_9484_902	2	1	44.1944	Chr02	57934442	RchiOBHmChr2	68009485
RhK5_12952_217	2	1	44.1991
Rh12GR_30831_1286	2	1	44.2892			RchiOBHmChr2	61962090
Rh12GR_11967_601	2	1	44.5829	Chr02	67244804	RchiOBHmChr2	80203732
RhK5_838_416	2	1	44.6522			RchiOBHmChr2	60022476
Rh88_6495_2389	2	1	44.9009	Chr02	66971985	RchiOBHmChr2	79930937
RhK5_10792_5574	2	1	44.9009	Chr02	66892499	RchiOBHmChr2	79851456
RhK5_5585_109	2	1	44.9847	Chr02	57463571	RchiOBHmChr2	68480335
Rh12GR_27166_1533	2	1	45.0191			RchiOBHmChr2	68782412
RhK5_6328_817	2	1	45.0191			RchiOBHmChr2	68988887
Rh12GR_1550_1003	2	1	45.0224	Chr02	57266870	RchiOBHmChr2	68677023
Rh12GR_53166_3393	2	1	45.0224	Chr02	57310814	RchiOBHmChr2	68633076
Rh12GR_53166_3646	2	1	45.0224	Chr02	57310562	RchiOBHmChr2	68633328
Rh12GR_56931_79	2	1	45.0224			RchiOBHmChr2	69024375
RhK5_10005_149	2	1	45.0224			RchiOBHmChr2	69077776
RhK5_128_1041	2	1	45.0224	Chr02	57196649	RchiOBHmChr2	68715036
RhK5_128_265	2	1	45.0224	Chr02	57197532	RchiOBHmChr2	68714153
RhK5_1634_1427	2	1	45.0224			RchiOBHmChr2	69050406
RhK5_378_849	2	1	45.0224			RchiOBHmChr2	69083822
RhK5_6051_885	2	1	45.0224	Chr02	57431833	RchiOBHmChr2	68512073
RhK5_884_1816	2	1	45.0224			RchiOBHmChr2	68770906
RhMCRND_4797_1381	2	1	45.0224			RchiOBHmChr2	68783412
RhK5_6148_1047	2	1	45.076			RchiOBHmChr2	63889687
Rh88_37939_667	2	1	45.3819	Chr02	66472559	RchiOBHmChr2	79431558
RhK5_1536_1583	2	1	45.3819	Chr02	66296344	RchiOBHmChr2	79255367
RhK5_2852_754	2	1	45.3819	Chr02	66248978	RchiOBHmChr2	79208003
RhMCRND_202_4302	2	1	45.8411			RchiOBHmChr2	69292255
Rh12GR_2805_1674	2	1	45.8668	Chr02	59261862	RchiOBHmChr2	69814008
Rh12GR_34403_443	2	1	45.8668			RchiOBHmChr2	69289099
Rh12GR_57899_293	2	1	45.8668	Chr02	59128653	RchiOBHmChr2	69680802
Rh12GR_6050_342	2	1	45.8668	Chr02	58901373	RchiOBHmChr2	69453561
Rh12GR_63492_374	2	1	45.8668			RchiOBHmChr2	69312614
Rh12GR_63492_825	2	1	45.8668			RchiOBHmChr2	69313055
Rh12GR_7515_540	2	1	45.8668	Chr02	59163169	RchiOBHmChr2	69715318
Rh12GR_79795_330	2	1	45.8668	Chr02	59199539	RchiOBHmChr2	69751684
Rh12GR_8009_805	2	1	45.8668	Chr02	59257178	RchiOBHmChr2	69809326
RhK5_10521_2097	2	1	45.8668	Chr02	29955279	RchiOBHmChr2	69291812
RhK5_12833_838	2	1	45.8668	Chr02	58998500	RchiOBHmChr2	69550673
RhK5_14387_298	2	1	45.8668
RhK5_20492_125	2	1	45.8668	Chr02	59259735	RchiOBHmChr2	69811882
RhK5_386_306	2	1	45.8668			RchiOBHmChr2	69102230
RhK5_4872_1294	2	1	45.8668			RchiOBHmChr2	69222399
RhK5_5526_690	2	1	45.8668	Chr02	59122526	RchiOBHmChr2	69674677
RhK5_7226_207	2	1	45.8668			RchiOBHmChr2	69288954
RhMCRND_24922_1153	2	1	45.8668	Chr02	58981214	RchiOBHmChr2	69533388
RhMCRND_25110_167	2	1	45.8668	Chr02	59200887	RchiOBHmChr2	69753032
RhMCRND_30486_553	2	1	45.8668	Chr02	59264296	RchiOBHmChr2	69816445
RhMCRND_33440_1133	2	1	45.8668	Chr02	58927151	RchiOBHmChr2	69479336
RhMCRND_4194_1222	2	1	45.8668	Chr02	59199404	RchiOBHmChr2	69751549
RhMCRND_6839_1044	2	1	45.8668	Chr02	59277870	RchiOBHmChr2	69830016
RhMCRND_7290_305	2	1	45.8668	Chr02	58901599	RchiOBHmChr2	69453787
RhK5_2057_1196	2	1	46.2328	Chr02	57250137	RchiOBHmChr2	68693756
RhK5_5657_699	2	1	46.4752	Chr02	65753094	RchiOBHmChr2	78712170
RhK5_26_5331	2	1	46.7111	Chr02	65647853	RchiOBHmChr2	78606946
Rh12GR_1894_1777	2	1	46.7916	Chr02	59335837	RchiOBHmChr2	69887986
RhK5_11918_351	2	1	46.7916	Chr02	59339823	RchiOBHmChr2	69891972
RhK5_4518_811	2	1	46.7916	Chr02	59334386	RchiOBHmChr2	69886535
RhK5_5704_994	2	1	46.7916	Chr02	59312490	RchiOBHmChr2	69864640
RhMCRND_7081_534	2	1	46.7916	Chr02	59309415	RchiOBHmChr2	69861567
RhMCRND_9606_1162	2	1	46.7916	Chr02	59312631	RchiOBHmChr2	69864781
Rh12GR_5717_1522	2	1	47.5033			RchiOBHmChr2	69068647
RhMCRND_24207_1471	2	1	47.5033			RchiOBHmChr2	69050305
Rh12GR_1537_49	2	1	47.6715	Chr02	60343710	RchiOBHmChr2	70895820
Rh12GR_79921_294	2	1	47.6715	Chr02	60546013	RchiOBHmChr2	71098130
RhK5_108_1164	2	1	47.6715	Chr02	60395210	RchiOBHmChr2	70947320
RhK5_108_2549	2	1	47.6715	Chr02	60393825	RchiOBHmChr2	70945935
RhK5_108_2701	2	1	47.6715	Chr02	60393673	RchiOBHmChr2	70945783
RhK5_108_3359	2	1	47.6715	Chr02	60393015	RchiOBHmChr2	70945125
RhK5_17087_266	2	1	47.6715	Chr02	59805325	RchiOBHmChr2	70357448
RhK5_3525_1474	2	1	47.6715	Chr02	61060958	RchiOBHmChr2	71612751
RhK5_3565_996	2	1	47.6715	Chr02	61072026	RchiOBHmChr2	71623818
RhK5_5966_357	2	1	47.6715	Chr02	59798496	RchiOBHmChr2	70350619
RhK5_666_1037	2	1	47.6715	Chr02	60573481	RchiOBHmChr2	71125600
RhK5_666_1643	2	1	47.6715	Chr02	60572875	RchiOBHmChr2	71124994
RhK5_666_262	2	1	47.6715	Chr02	60574256	RchiOBHmChr2	71126375
RhK5_666_671	2	1	47.6715	Chr02	60573847	RchiOBHmChr2	71125966
RhK5_666_914	2	1	47.6715	Chr02	60573604	RchiOBHmChr2	71125723
RhK5_6811_251	2	1	47.6715	Chr02	59964991	RchiOBHmChr2	70517083
RhK5_6811_310	2	1	47.6715	Chr02	59964932	RchiOBHmChr2	70517024
RhK5_8398_290	2	1	47.6715	Chr02	59802697	RchiOBHmChr2	70354820
RhK5_921_398	2	1	47.6715	Chr02	60346512	RchiOBHmChr2	70898622
RhK5_9837_234	2	1	47.6715	Chr02	61058993	RchiOBHmChr2	71610786
RhMCRND_165_1787	2	1	47.6715	Chr02	60393239	RchiOBHmChr2	70945349
RhMCRND_5858_1264	2	1	47.6715	Chr02	60581067	RchiOBHmChr2	71133184
RhK5_554_2885	2	1	47.8453	Chr02	60515697	RchiOBHmChr2	71067816
RhK5_1892_1002	2	1	47.8986	Chr02	64793089	RchiOBHmChr2	77752024
Rh12GR_13783_996	2	1	48.1891	Chr02	59089937	RchiOBHmChr2	69642097
Rh12GR_10077_2745	2	1	48.6702			RchiOBHmChr2	67125665
Rh12GR_10077_7415	2	1	48.7102			RchiOBHmChr2	67135057
RhK5_176_2362	2	1	49.1035	Chr02	56711985	RchiOBHmChr2	65501358
RhMCRND_2079_592	2	1	49.3404	Chr02	59122569	RchiOBHmChr2	69674720
Rh12GR_15382_1031	2	1	49.5231			RchiOBHmChr2	72219606
Rh12GR_49307_424	2	1	49.5231			RchiOBHmChr2	72193410
Rh12GR_77093_404	2	1	49.5231	Chr02	61165203	RchiOBHmChr2	71716994
RhK5_1983_770	2	1	49.5231	Chr02	61276913	RchiOBHmChr2	71828685
RhK5_3024_1098	2	1	49.5231			RchiOBHmChr2	72160438
RhK5_4869_546	2	1	49.5231	Chr02	61258089	RchiOBHmChr2	71809863
RhK5_7726_294	2	1	49.5231	Chr02	61243163	RchiOBHmChr2	71794940
RhK5_829_2570	2	1	49.5231	Chr02	61274416	RchiOBHmChr2	71826188
RhMCRND_10724_511	2	1	49.5231			RchiOBHmChr2	72216357
RhMCRND_14089_463	2	1	49.5231	Chr02	61209295	RchiOBHmChr2	71761082
RhMCRND_6048_1323	2	1	49.5231	Chr02	61258517	RchiOBHmChr2	71810291
RhMCRND_7918_1004	2	1	49.5231			RchiOBHmChr2	72135463
Rh12GR_6320_761	2	1	49.9596			RchiOBHmChr2	72446853
RhMCRND_13688_504	2	1	50.1572	Chr02	63241587	RchiOBHmChr2	76200350
RhK5_15038_323	2	1	50.6988	Chr02	63675760	RchiOBHmChr2	76634474
RhK5_695_392	2	1	50.6988	Chr02	64113210	RchiOBHmChr2	77072083
Rh12GR_53987_167	2	1	50.8139	Chr02	63505264	RchiOBHmChr2	76464017
RhK5_702_2668	2	1	50.8139	Chr02	63369934	RchiOBHmChr2	76328692
RhK5_702_5097	2	1	50.8139	Chr02	63373452	RchiOBHmChr2	76332208
RhK5_7402_259	2	1	50.8139	Chr02	63511921	RchiOBHmChr2	76470674
Rh12GR_13432_1226	2	1	51.2301	Chr02	63514916	RchiOBHmChr2	76473669
Rh12GR_17840_118	2	1	51.2301	Chr02	63518699	RchiOBHmChr2	76477452
RhK5_702_3927	2	1	51.2301	Chr02	63371495	RchiOBHmChr2	76330251
RhK5_702_4690	2	1	51.2301	Chr02	63373045	RchiOBHmChr2	76331801
RhMCRND_19865_382	2	1	51.2301	Chr02	63517517	RchiOBHmChr2	76476270
RhMCRND_25060_251	2	1	51.3361	Chr02	60073718	RchiOBHmChr2	70625893
RhK5_9558_159	2	1	52.3218	Chr02	64278008	RchiOBHmChr2	77236851
Rh12GR_34574_254	2	1	52.3568	Chr02	64253411	RchiOBHmChr2	77212258
RhK5_695_2143	2	1	52.3568	Chr02	64115297	RchiOBHmChr2	77074170
Rh12GR_77288_1002	2	1	52.9895	Chr02	64834338	RchiOBHmChr2	77793276
RhMCRND_8811_591	2	1	52.9895	Chr02	64462701	RchiOBHmChr2	77421511
Rh12GR_59371_151	2	1	53.52	Chr02	65266010	RchiOBHmChr2	78224966
RhMCRND_11037_355	2	1	53.5253	Chr02	65269299	RchiOBHmChr2	78228246
RhK5_9322_473	2	1	53.7069	Chr02	65815167	RchiOBHmChr2	78774231
Rh12GR_51628_738	2	1	54.1812			RchiOBHmChr2	74353235
Rh12GR_34818_339	2	1	54.2526			RchiOBHmChr2	72460182
RhK5_1574_890	2	1	54.2526			RchiOBHmChr2	72457402
Rh12GR_12827_892	2	1	54.3317			RchiOBHmChr2	72748519
RhK5_3390_1024	2	1	54.4678	Chr02	65874430	RchiOBHmChr2	78833481
RhMCRND_1292_1502	2	1	54.4678	Chr02	65964566	RchiOBHmChr2	78923608
RhK5_1069_523	2	1	54.8881			RchiOBHmChr2	72562038
RhMCRND_34929_315	2	1	55.0287	Chr02	61665183	RchiOBHmChr2	74623806
Rh12GR_19559_2247	2	1	55.6104	Chr02	66974408	RchiOBHmChr2	79933360
Rh12GR_76589_252	2	1	55.6104	Chr02	67010281	RchiOBHmChr2	79969226
RhK5_10792_5019	2	1	55.6104	Chr02	66893054	RchiOBHmChr2	79852011
RhK5_10792_7450	2	1	55.6104	Chr02	66889840	RchiOBHmChr2	79848797
RhK5_12218_803	2	1	55.6104	Chr02	66695578	RchiOBHmChr2	79654555
RhK5_17618_993	2	1	55.6104	Chr02	66472381	RchiOBHmChr2	79431380
RhK5_535_1139	2	1	55.6104	Chr02	66977035	RchiOBHmChr2	79935987
RhMCRND_1847_1158	2	1	55.6104	Chr02	66723433	RchiOBHmChr2	79682409
Rh12GR_12827_782	2	1	55.6422			RchiOBHmChr2	72748628
RhK5_1112_1015	2	1	55.6422			RchiOBHmChr2	72668675
RhK5_3189_1045	2	1	55.6422			RchiOBHmChr2	72661170
Rh12GR_62457_1825	2	1	56.013	Chr02	67924277	RchiOBHmChr2	80883317
Rh12GR_62457_2365	2	1	56.013	Chr02	67924899	RchiOBHmChr2	80883939
RhK5_145_3304	2	1	56.013	Chr02	67537318	RchiOBHmChr2	80496216
RhK5_145_3451	2	1	56.013	Chr02	67537465	RchiOBHmChr2	80496363
RhK5_145_1950	2	1	56.0281	Chr02	67535796	RchiOBHmChr2	80494694
RhK5_876_1362	2	1	56.1061			RchiOBHmChr2	73233679
RhMCRND_11855_302	2	1	56.1061			RchiOBHmChr2	73360716
RhK5_145_1228	2	1	56.1485	Chr02	67535074	RchiOBHmChr2	80493972
RhK5_8399_906	2	1	56.167	Chr02	67824766	RchiOBHmChr2	80783819
RhK5_2161_952	2	1	56.2064	Chr02	67563560	RchiOBHmChr2	80522460
RhK5_13213_411	2	1	56.2557	Chr02	61901564	RchiOBHmChr2	74860162
Rh12GR_2465_1047	2	1	56.8922			RchiOBHmChr2	73404268
Rh12GR_36340_89	2	1	56.8922			RchiOBHmChr2	73673098
RhK5_12537_371	2	1	56.8922			RchiOBHmChr2	73214490
RhK5_1973_1674	2	1	56.8922			RchiOBHmChr2	73238772
RhK5_8968_119	2	1	56.8922			RchiOBHmChr2	73390348
RhMCRND_27167_1232	2	1	56.8922			RchiOBHmChr2	73069706
RhMCRND_6079_1046	2	1	56.8922			RchiOBHmChr2	73409280
RhMCRND_6464_1101	2	1	56.8922			RchiOBHmChr2	72882448
RhMCRND_6634_982	2	1	56.8922
RhK5_2769_972	2	1	56.9075	Chr02	7220837	RchiOBHmChr2	73678845
Rh12GR_57370_100	2	1	56.924			RchiOBHmChr2	73344232
RhK5_1033_661	2	1	57.271			RchiOBHmChr2	73811400
RhK5_3878_1059	2	1	57.271			RchiOBHmChr2	73794534
Rh12GR_14015_900	2	1	57.7196			RchiOBHmChr2	74267137
RhK5_2712_400	2	1	57.7196			RchiOBHmChr2	73894193
RhMCRND_2565_1274	2	1	57.7196			RchiOBHmChr2	74173018
RhMCRND_28383_99	2	1	57.7196			RchiOBHmChr2	74303719
Rh12GR_12187_848	2	1	57.7561			RchiOBHmChr2	74099607
Rh12GR_49960_1220	2	1	57.8729	Chr02	70356719	RchiOBHmChr2	83323805
RhK5_10126_181	2	2	0	Chr02	6896759	RchiOBHmChr2	7095673
Rh12GR_11458_1374	2	2	0.904894	Chr02	4717467	RchiOBHmChr2	4828208
Rh12GR_5816_267	2	2	0.904894	Chr02	4706370	RchiOBHmChr2	4817111
RhMCRND_16611_336	2	2	1.15388	Chr02	4574556	RchiOBHmChr2	4685302
RhMCRND_8838_1083	2	2	1.16352	Chr02	7596990	RchiOBHmChr2	7795960
Rh12GR_49470_701	2	2	1.45513	Chr02	6636488	RchiOBHmChr2	6835408
RhK5_4599_574	2	2	1.45513	Chr02	6661315	RchiOBHmChr2	6860236
RhK5_98_3791	2	2	1.62927	Chr02	3709009	RchiOBHmChr2	3835423
RhK5_98_4088	2	2	1.62927	Chr02	3708536	RchiOBHmChr2	3834950
Rh12GR_6196_659	2	2	1.79808	Chr02	6210249	RchiOBHmChr2	6408408
RhK5_13246_514	2	2	1.79808	Chr02	6346133	RchiOBHmChr2	6545063
RhK5_15390_581	2	2	1.79808	Chr02	6237519	RchiOBHmChr2	6436476
RhK5_991_1046	2	2	2.22252	Chr02	8088517	RchiOBHmChr2	8287399
RhK5_3604_1352	2	2	2.35816	Chr02	6665395	RchiOBHmChr2	6864316
Rh12GR_3793_1296	2	2	2.36807	Chr02	6439415	RchiOBHmChr2	6638347
RhK5_1960_1587	2	2	2.43131	Chr02	9493522	RchiOBHmChr2	9688474
RhK5_984_377	2	2	2.63261	Chr02	9634325	RchiOBHmChr2	9829265
Rh12GR_8507_1126	2	2	2.74962	Chr02	6568925	RchiOBHmChr2	6767842
Rh12GR_8507_829	2	2	2.74962	Chr02	6568502	RchiOBHmChr2	6767419
Rh12GR_11559_237	2	2	2.75104	Chr02	6939930	RchiOBHmChr2	7138848
Rh12GR_11559_571	2	2	2.75104	Chr02	6939596	RchiOBHmChr2	7138514
Rh12GR_1905_3662	2	2	2.75104	Chr02	6993599	RchiOBHmChr2	7192518
Rh12GR_26502_1564	2	2	2.75104	Chr02	6911033	RchiOBHmChr2	7109947
Rh12GR_61778_1008	2	2	2.75104	Chr02	6238691	RchiOBHmChr2	6437648
Rh12GR_73635_613	2	2	2.75104	Chr02	6202309	RchiOBHmChr2	6400468
RhK5_237_4132	2	2	2.75104	Chr02	6470914	RchiOBHmChr2	6669842
RhK5_2889_908	2	2	2.75104	Chr02	6763017	RchiOBHmChr2	6961944
RhK5_5459_1379	2	2	2.75104	Chr02	6753765	RchiOBHmChr2	6952693
RhK5_5891_1075	2	2	2.75104	Chr02	6701392	RchiOBHmChr2	6900321
RhMCRND_16832_421	2	2	2.75104	Chr02	7004528	RchiOBHmChr2	7203447
RhMCRND_20518_208	2	2	2.75104	Chr02	6471832	RchiOBHmChr2	6670760
RhMCRND_22919_219	2	2	2.75104	Chr02	7117326	RchiOBHmChr2	7316252
RhMCRND_36499_261	2	2	2.75104	Chr02	6941872	RchiOBHmChr2	7140790
RhMCRND_36499_924	2	2	2.75104	Chr02	6940421	RchiOBHmChr2	7139339
RhMCRND_4531_1065	2	2	2.75104	Chr02	7022270	RchiOBHmChr2	7221190
RhMCRND_7192_444	2	2	2.75104	Chr02	6661180	RchiOBHmChr2	6860101
Rh12GR_71507_335	2	2	3.1674	Chr02	6283769	RchiOBHmChr2	6482722
Rh12GR_10494_1052	2	2	3.30095
Rh12GR_11520_701	2	2	3.30095	Chr02	7927082	RchiOBHmChr2	8125993
Rh12GR_22274_3116	2	2	3.30095	Chr02	7282553	RchiOBHmChr2	7481472
Rh12GR_28678_664	2	2	3.30095	Chr02	7533900	RchiOBHmChr2	7732875
Rh12GR_29404_938	2	2	3.30095	Chr02	7551251	RchiOBHmChr2	7750225
RhK5_1565_946	2	2	3.30095	Chr02	7536269	RchiOBHmChr2	7735244
RhMCRND_1830_1957	2	2	3.30095	Chr02	7538181	RchiOBHmChr2	7737155
RhMCRND_7877_1196	2	2	3.30095	Chr02	7386161	RchiOBHmChr2	7585148
RhK5_15140_292	2	2	3.66699	Chr02	6516944	RchiOBHmChr2	6715865
Rh12GR_9327_215	2	2	4.35491	Chr02	8186484	RchiOBHmChr2	8385357
RhK5_1515_1069	2	2	4.35491	Chr02	8145360	RchiOBHmChr2	8344238
RhK5_1515_1892	2	2	4.35491	Chr02	8146183	RchiOBHmChr2	8345061
RhK5_1855_695	2	2	4.35491	Chr02	8193827	RchiOBHmChr2	8392700
RhK5_854_1368	2	2	4.35491	Chr02	8075934	RchiOBHmChr2	8274816
RhK5_854_1963	2	2	4.35491	Chr02	8075340	RchiOBHmChr2	8274222
RhMCRND_14687_1007	2	2	4.35491	Chr02	8188268	RchiOBHmChr2	8387141
RhMCRND_1874_1016	2	2	4.35491	Chr02	8148973	RchiOBHmChr2	8347850
RhMCRND_3692_1243	2	2	4.35491	Chr02	8145589	RchiOBHmChr2	8344467
RhK5_2771_332	2	2	6.17065	Chr02	9163692	RchiOBHmChr2	9358693
Rh12GR_85435_317	2	2	6.26938	Chr02	6216886	RchiOBHmChr2	6415856
Rh12GR_1905_3290	2	2	6.43567	Chr02	6993971	RchiOBHmChr2	7192890
RhK5_5761_1057	2	2	6.59385	Chr02	5537932	RchiOBHmChr2	5736155
RhK5_854_438	2	2	6.67451	Chr02	8077105	RchiOBHmChr2	8275987
RhMCRND_2124_1658	2	2	6.69529	Chr02	9644054	RchiOBHmChr2	9838994
RhK5_1649_665	2	2	7.01791	Chr02	5388329	RchiOBHmChr2	5586559
Rh12GR_1237_1524	2	2	7.13979	Chr02	8684809	RchiOBHmChr2	8883609
Rh12GR_36394_1155	2	2	7.13979	Chr02	9422568	RchiOBHmChr2	9617532
Rh12GR_52163_629	2	2	7.13979	Chr02	9398174	RchiOBHmChr2	9593138
Rh12GR_90438_1028	2	2	7.13979	Chr02	9604989	RchiOBHmChr2	9799926
Rh88_9910_845	2	2	7.13979	Chr02	9823676	RchiOBHmChr2	10013597
RhK5_11195_94	2	2	7.13979	Chr02	9855892	RchiOBHmChr2	10045813
RhK5_1503_489	2	2	7.13979	Chr02	9338008	RchiOBHmChr2	9532986
RhK5_2310_532	2	2	7.13979	Chr02	8768390	RchiOBHmChr2	8967167
RhK5_3875_997	2	2	7.13979	Chr02	9858925	RchiOBHmChr2	10048844
RhK5_3965_1619	2	2	7.13979	Chr02	9212364	RchiOBHmChr2	9407359
RhK5_3965_319	2	2	7.13979	Chr02	9218503	RchiOBHmChr2	9413498
RhK5_42_3523	2	2	7.13979	Chr02	9070087	RchiOBHmChr2	9268849
RhK5_4801_367	2	2	7.13979	Chr02	9247969	RchiOBHmChr2	9442960
RhK5_49_4165	2	2	7.13979	Chr02	8275905	RchiOBHmChr2	8474751
RhMCRND_13682_778	2	2	7.13979	Chr02	9221253	RchiOBHmChr2	9416246
RhMCRND_13834_578	2	2	7.13979	Chr02	9424429	RchiOBHmChr2	9619393
RhMCRND_1388_5275	2	2	7.13979	Chr02	8472487	RchiOBHmChr2	8671308
RhMCRND_14466_1145	2	2	7.13979	Chr02	9423310	RchiOBHmChr2	9618274
RhMCRND_16212_432	2	2	7.13979	Chr02	9328924	RchiOBHmChr2	9523903
RhMCRND_22599_250	2	2	7.13979	Chr02	9330359	RchiOBHmChr2	9525338
RhMCRND_2289_1440	2	2	7.13979	Chr02	8381131	RchiOBHmChr2	8579968
RhMCRND_258_418	2	2	7.13979	Chr02	9163624	RchiOBHmChr2	9358625
RhMCRND_3664_1563	2	2	7.13979	Chr02	8971840	RchiOBHmChr2	9170612
RhMCRND_5763_1070	2	2	7.13979	Chr02	9222423	RchiOBHmChr2	9417416
RhMCRND_7648_1084	2	2	7.13979	Chr02	9609357	RchiOBHmChr2	9804294
RhMCRND_8675_603	2	2	7.13979	Chr02	9630208	RchiOBHmChr2	9825147
RhK5_1722_1837	2	2	8.3862	Chr02	5075139	RchiOBHmChr2	5185849
RhK5_4779_234	2	2	8.3862	Chr02	5224505	RchiOBHmChr2	5422748
RhMCRND_25251_114	2	2	8.3862	Chr02	4984405	RchiOBHmChr2	5095149
Rh12GR_16806_780	2	2	9.00175	Chr02	11584174	RchiOBHmChr2	11815894
RhK5_17651_206	2	2	13.5418	Chr02	14672368	RchiOBHmChr2	14883973
RhK5_2391_1121	2	2	13.5418	Chr02	15242072	RchiOBHmChr2	15453974
RhK5_525_1123	2	2	13.5418	Chr02	14889236	RchiOBHmChr2	15100806
RhMCRND_9686_990	2	2	13.5418	Chr02	14736898	RchiOBHmChr2	14948495
RhK5_5079_1000	2	2	15.385	Chr02	15781038	RchiOBHmChr2	15993212
RhK5_1146_3676	2	2	15.615	Chr02	17527011	RchiOBHmChr2	17739394
Rh12GR_4007_1260	2	2	15.7228	Chr02	17648099	RchiOBHmChr2	17860478
Rh12GR_60492_492	2	2	15.7228	Chr02	17614256	RchiOBHmChr2	17826637
RhK5_4244_1208	2	2	15.7228	Chr02	17551548	RchiOBHmChr2	17763930
RhK5_4244_770	2	2	15.7228	Chr02	17551986	RchiOBHmChr2	17764368
RhK5_5280_185	2	2	15.7228	Chr02	17519518	RchiOBHmChr2	17731901
RhMCRND_22209_1266	2	2	15.7228	Chr02	17527086	RchiOBHmChr2	17739469
Rh12GR_27068_912	2	2	16.5384	Chr02	16006560	RchiOBHmChr2	16218757
RhK5_16748_1383	2	2	16.5384	Chr02	16214989	RchiOBHmChr2	16427142
RhK5_19181_931	2	2	16.5384	Chr02	16036996	RchiOBHmChr2	16249187
RhK5_5194_798	2	2	16.5384	Chr02	16228253	RchiOBHmChr2	16440403
RhK5_18892_113	2	2	16.5402	Chr02	18206942	RchiOBHmChr2	18419300
Rh12GR_33953_233	2	2	16.958	Chr02	16790380	RchiOBHmChr2	17002894
RhK5_15218_582	2	2	16.958	Chr02	16769995	RchiOBHmChr2	16982509
RhK5_20022_554	2	2	16.958	Chr02	17049309	RchiOBHmChr2	17261776
RhK5_3633_714	2	2	16.958	Chr02	16797458	RchiOBHmChr2	17009972
RhK5_3793_1280	2	2	16.958	Chr02	16974892	RchiOBHmChr2	17187356
RhK5_504_1438	2	2	16.958	Chr02	16451892	RchiOBHmChr2	16663993
RhK5_504_550	2	2	16.958	Chr02	16449680	RchiOBHmChr2	16661781
RhK5_674_1004	2	2	16.958	Chr02	17396983	RchiOBHmChr2	17609379
RhK5_674_689	2	2	16.958	Chr02	17396052	RchiOBHmChr2	17608448
RhK5_72_1923	2	2	16.958	Chr02	16445724	RchiOBHmChr2	16657825
RhK5_72_2011	2	2	16.958	Chr02	16445812	RchiOBHmChr2	16657913
RhK5_8303_123	2	2	16.958	Chr02	17038186	RchiOBHmChr2	17250654
RhMCRND_13759_526	2	2	16.958	Chr02	16421053	RchiOBHmChr2	16633160
RhMCRND_20849_1064	2	2	16.958	Chr02	16942921	RchiOBHmChr2	17155393
RhMCRND_23554_145	2	2	16.958	Chr02	16735403	RchiOBHmChr2	16947698
RhMCRND_2548_1256	2	2	16.958	Chr02	17530951	RchiOBHmChr2	17743334
RhMCRND_5152_1136	2	2	16.958	Chr02	17647661	RchiOBHmChr2	17860040
RhMCRND_633_2817	2	2	16.958	Chr02	17398772	RchiOBHmChr2	17611168
RhMCRND_7722_1088	2	2	16.958	Chr02	16769654	RchiOBHmChr2	16982168
RhK5_72_3284	2	2	17.3554	Chr02	16447085	RchiOBHmChr2	16659186
Rh12GR_32747_728	2	2	17.4706	Chr02	18224495	RchiOBHmChr2	18436853
Rh12GR_43551_214	2	2	17.4706	Chr02	19043458	RchiOBHmChr2	19255824
Rh12GR_78547_221	2	2	17.4706	Chr02	18739421	RchiOBHmChr2	18951831
RhK5_1079_224	2	2	17.4706	Chr02	18335172	RchiOBHmChr2	18547507
RhK5_1079_580	2	2	17.4706	Chr02	18334694	RchiOBHmChr2	18547029
RhK5_10952_173	2	2	17.4706	Chr02	18529149	RchiOBHmChr2	18741587
RhK5_1199_1205	2	2	17.4706	Chr02	19065202	RchiOBHmChr2	19277571
RhK5_18254_1334	2	2	17.4706	Chr02	18507065	RchiOBHmChr2	18719506
RhK5_2118_1653	2	2	17.4706	Chr02	18462570	RchiOBHmChr2	18675008
RhK5_2118_1815	2	2	17.4706	Chr02	18462316	RchiOBHmChr2	18674754
RhK5_2318_1058	2	2	17.4706	Chr02	18521259	RchiOBHmChr2	18733699
RhK5_319_226	2	2	17.4706	Chr02	18364204	RchiOBHmChr2	18576534
RhK5_319_2851	2	2	17.4706	Chr02	18372947	RchiOBHmChr2	18585278
RhK5_5876_455	2	2	17.4706	Chr02	19046900	RchiOBHmChr2	19259266
RhK5_7124_401	2	2	17.4706	Chr02	18454214	RchiOBHmChr2	18666642
RhK5_7514_371	2	2	17.4706	Chr02	18351649	RchiOBHmChr2	18563981
RhMCRND_12008_745	2	2	17.4706	Chr02	18453339	RchiOBHmChr2	18665767
RhMCRND_12053_852	2	2	17.4706	Chr02	18284742	RchiOBHmChr2	18497087
RhMCRND_6703_1113	2	2	18.2491	Chr02	18587990	RchiOBHmChr2	18800420
RhMCRND_6703_142	2	2	18.2491	Chr02	18587023	RchiOBHmChr2	18799453
RhK5_1199_998	2	2	18.6783	Chr02	19064880	RchiOBHmChr2	19277249
Rh12GR_57406_919	2	2	23.8916	Chr02	26935583	RchiOBHmChr2	27149480
RhMCRND_10036_145	2	2	23.9329	Chr02	26669231	RchiOBHmChr2	26883141
RhK5_2276_663	2	2	23.9906	Chr02	24566434	RchiOBHmChr2	24780544
RhK5_229_749	2	2	23.9906	Chr02	22740557	RchiOBHmChr2	22954683
Rh12GR_22090_1523	2	2	23.9971	Chr02	23112895	RchiOBHmChr2	23327042
RhK5_6864_989	2	2	26.7033	Chr02	25387670	RchiOBHmChr2	25601688
Rh12GR_44435_628	2	2	27.9074	Chr02	28648511	RchiOBHmChr2	28862262
RhK5_4354_2400	2	2	28.1458	Chr02	40487429	RchiOBHmChr2	30045168
RhK5_6502_535	2	2	28.1458	Chr02	40499569	RchiOBHmChr2	30057307
RhMCRND_9704_109	2	2	28.1458	Chr02	40500179	RchiOBHmChr2	30057917
Rh12GR_5038_1541	2	2	28.1475	Chr02	27938140	RchiOBHmChr2	28151968
RhK5_5343_1066	2	2	28.1475	Chr02	39778482	RchiOBHmChr2	29336276
RhK5_4013_765	2	2	28.9044	Chr02	40643063	RchiOBHmChr2	30200768
Rh12GR_45652_524	2	2	28.9748	Chr02	40796906	RchiOBHmChr2	30354580
Rh12GR_62784_393	2	2	29.4703	Chr02	41519649	RchiOBHmChr2	31078407
Rh12GR_77017_491	2	2	30.0953			RchiOBHmChr2	34453055
Rh88_13565_398	2	2	30.0953	Chr02	29952254	RchiOBHmChr2	33598334
RhMCRND_1959_1706	2	2	30.0953	Chr02	30004626	RchiOBHmChr2	33653824
RhK5_2379_932	2	2	32.4893	Chr02	49399060	RchiOBHmChr2	51611713
RhK5_4481_126	2	2	32.4893	Chr02	50240490	RchiOBHmChr2	52453091
RhK5_657_2673	2	2	32.4893	Chr02	49260421	RchiOBHmChr2	51472399
RhK5_7581_762	2	2	32.4893	Chr02	50806222	RchiOBHmChr2	53021887
RhMCRND_1890_1063	2	2	32.4893	Chr02	49970224	RchiOBHmChr2	52182834
RhMCRND_3520_1071	2	2	32.4893	Chr02	48174112	RchiOBHmChr2	50386294
Rh12GR_16417_668	2	2	32.6194	Chr02	51783406	RchiOBHmChr2	53999041
RhK5_5124_727	2	2	32.6194	Chr02	52047043	RchiOBHmChr2	54262663
RhK5_5375_600	2	2	32.6194	Chr02	51508500	RchiOBHmChr2	53724158
RhK5_6747_940	2	2	32.6194	Chr02	51835069	RchiOBHmChr2	54050697
RhMCRND_2135_1446	2	2	32.6194	Chr02	51939958	RchiOBHmChr2	54155582
RhK5_6787_631	2	2	34.8775	Chr02	49966160	RchiOBHmChr2	52178770
Rh12GR_29963_1360	2	2	42.5466			RchiOBHmChr2	69312065
RhMCRND_19398_1356	2	2	42.5714			RchiOBHmChr2	62274864
RhK5_2463_1010	2	2	42.8579	Chr02	59379721	RchiOBHmChr2	69931869
RhMCRND_8974_591	2	2	43.2832	Chr02	56401094	RchiOBHmChr2	65190367
Rh12GR_5724_1079	2	2	43.355	Chr02	59851783	RchiOBHmChr2	70403912
Rh12GR_5696_1279	2	2	43.5192			RchiOBHmChr2	64231982
RhMCRND_1965_1068	2	2	43.5192			RchiOBHmChr2	64031610
RhMCRND_444_1032	2	2	43.5192			RchiOBHmChr2	63569344
RhMCRND_4857_1314	2	2	43.5192			RchiOBHmChr2	62393723
RhMCRND_6846_1179	2	2	43.5192			RchiOBHmChr2	62408460
Rh12GR_30831_1286	2	2	44.2889			RchiOBHmChr2	61962090
RhK5_12391_1347	2	2	45.1159	Chr02	54504878	RchiOBHmChr2	56720509
Rh12GR_10077_6862	2	2	45.1552			RchiOBHmChr2	67132616
RhK5_8855_173	2	2	46.4536	Chr02	56513124	RchiOBHmChr2	65302393
Rh88_47733_901	2	2	46.5219	Chr02	57432853	RchiOBHmChr2	68511053
RhK5_9959_1955	2	2	46.5219	Chr02	57266724	RchiOBHmChr2	68677169
RhMCRND_4721_757	2	2	46.5219	Chr02	57628493	RchiOBHmChr2	68315420
Rh12GR_10077_7517	2	2	46.7355			RchiOBHmChr2	67135159
RhK5_2497_1143	2	2	46.9292			RchiOBHmChr2	64451449
RhMCRND_18238_1267	2	2	46.9292	Chr02	4722419	RchiOBHmChr2	4833160
Rh88_27747_688	2	2	47.6081			RchiOBHmChr2	63569337
Rh12GR_12827_892	2	2	47.8758			RchiOBHmChr2	72748519
RhMCRND_1113_419	2	2	47.9076	Chr02	60322880	RchiOBHmChr2	70874989
Rh12GR_104_3137	2	2	48.1546	Chr02	61072699	RchiOBHmChr2	71624491
Rh12GR_1537_1182	2	2	48.1546	Chr02	60342580	RchiOBHmChr2	70894690
Rh12GR_27076_224	2	2	48.1546	Chr02	60316919	RchiOBHmChr2	70869034
Rh12GR_43086_518	2	2	48.1546	Chr02	60375301	RchiOBHmChr2	70927412
Rh12GR_50444_402	2	2	48.1546	Chr02	61099771	RchiOBHmChr2	71651563
RhK5_10951_451	2	2	48.1546	Chr02	60343896	RchiOBHmChr2	70896006
RhK5_14621_296	2	2	48.1546	Chr02	60436672	RchiOBHmChr2	70988777
RhK5_666_2141	2	2	48.1546	Chr02	60572377	RchiOBHmChr2	71124496
RhK5_666_2672	2	2	48.1546	Chr02	60570233	RchiOBHmChr2	71122352
RhMCRND_14377_236	2	2	48.1546	Chr02	60343901	RchiOBHmChr2	70896011
RhMCRND_1658_365	2	2	48.1546	Chr02	60340605	RchiOBHmChr2	70892715
RhMCRND_17088_178	2	2	48.1546	Chr02	60871399	RchiOBHmChr2	71423227
RhMCRND_18307_285	2	2	48.1546	Chr02	60377729	RchiOBHmChr2	70929840
Rh12GR_14675_492	2	2	48.1667	Chr02	60769156	RchiOBHmChr2	71321004
RhK5_10792_3390	2	2	48.3011	Chr02	66894683	RchiOBHmChr2	79853640
RhK5_1419_1007	2	2	48.4868			RchiOBHmChr2	72203375
RhK5_1419_452	2	2	48.4868			RchiOBHmChr2	72204970
RhK5_1868_769	2	2	48.4868			RchiOBHmChr2	72213795
RhK5_4099_1092	2	2	48.4868			RchiOBHmChr2	72162150
RhK5_4099_751	2	2	48.4868			RchiOBHmChr2	72161809
RhK5_4869_774	2	2	48.4868	Chr02	61257095	RchiOBHmChr2	71808870
Rh12GR_24169_102	2	2	48.5005			RchiOBHmChr2	72379888
RhK5_9658_79	2	2	48.5105			RchiOBHmChr2	72527385
RhK5_1339_1392	2	2	48.582			RchiOBHmChr2	72525683
RhK5_1574_1294	2	2	48.582			RchiOBHmChr2	72455758
RhK5_1574_1505	2	2	48.582			RchiOBHmChr2	72455550
RhK5_17028_124	2	2	48.582			RchiOBHmChr2	72529445
RhK5_574_1592	2	2	48.582			RchiOBHmChr2	72545769
RhK5_3024_906	2	2	48.6095			RchiOBHmChr2	72160252
RhK5_876_1362	2	2	48.6588			RchiOBHmChr2	73233679
RhMCRND_11855_302	2	2	48.6588			RchiOBHmChr2	73360716
RhK5_1868_1029	2	2	48.8669			RchiOBHmChr2	72213445
RhMCRND_2448_2088	2	2	48.8669	Chr02	61259278	RchiOBHmChr2	71811052
Rh12GR_27038_128	2	2	48.9484			RchiOBHmChr2	72752864
Rh12GR_54159_1010	2	2	48.9484			RchiOBHmChr2	72610092
RhK5_1112_2146	2	2	48.9484			RchiOBHmChr2	72670905
RhK5_12286_2301	2	2	48.9484			RchiOBHmChr2	73342584
RhK5_3569_388	2	2	48.9484			RchiOBHmChr2	72752389
RhK5_4847_1047	2	2	48.9484			RchiOBHmChr2	72610115
RhK5_9418_208	2	2	48.9484			RchiOBHmChr2	72634149
RhK5_338_2632	2	2	49.279			RchiOBHmChr2	73312303
Rh12GR_201_3106	2	2	49.3814			RchiOBHmChr2	72805893
Rh12GR_21392_907	2	2	49.3814
Rh12GR_29034_296	2	2	49.3814			RchiOBHmChr2	73073947
Rh12GR_3059_1147	2	2	49.3814			RchiOBHmChr2	73392023
Rh12GR_38851_656	2	2	49.3814			RchiOBHmChr2	73214658
RhK5_139_3783	2	2	49.3814			RchiOBHmChr2	73145555
RhK5_139_604	2	2	49.3814			RchiOBHmChr2	73150908
RhK5_1944_779	2	2	49.3814			RchiOBHmChr2	72882917
RhK5_1944_986	2	2	49.3814			RchiOBHmChr2	72882568
RhK5_4432_405	2	2	49.3814			RchiOBHmChr2	73373247
RhK5_464_404	2	2	49.3814			RchiOBHmChr2	73110177
RhK5_8896_647	2	2	49.3814			RchiOBHmChr2	73307759
RhMCRND_2038_189	2	2	49.3814			RchiOBHmChr2	73217592
RhMCRND_261_1538	2	2	49.3814			RchiOBHmChr2	73148169
RhMCRND_3607_1084	2	2	49.3814			RchiOBHmChr2	72806258
Rh12GR_74558_120	2	2	49.4599	Chr02	61156922	RchiOBHmChr2	71708710
RhK5_3036_1303	2	2	49.8572			RchiOBHmChr2	74088557
RhK5_7838_609	2	2	49.8572			RchiOBHmChr2	74236218
RhMCRND_4073_304	2	2	49.8572			RchiOBHmChr2	73785854
RhMCRND_4288_1762	2	2	49.8572			RchiOBHmChr2	74265122
RhK5_10975_225	2	2	50.7018	Chr02	61774604	RchiOBHmChr2	74733224
RhMCRND_2227_958	2	2	50.7018	Chr02	61771362	RchiOBHmChr2	74729983
RhK5_2398_1239	2	2	52.2539	Chr02	62039022	RchiOBHmChr2	74997644
RhMCRND_4931_1427	2	2	52.2539	Chr02	62115777	RchiOBHmChr2	75074389
Rh12GR_57924_945	2	2	53.2649	Chr02	63078826	RchiOBHmChr2	76037571
Rh12GR_201_2376	2	2	53.6501			RchiOBHmChr2	72806616
Rh88_48186_199	2	2	54.1064	Chr02	63288666	RchiOBHmChr2	76247421
Rh12GR_4810_1428	2	2	54.173			RchiOBHmChr2	73819818
Rh12GR_53321_871	2	2	54.3478	Chr02	63258627	RchiOBHmChr2	76217387
Rh88_26733_680	2	2	56.0074	Chr02	63666836	RchiOBHmChr2	76625557
Rh12GR_23037_746	2	2	56.5835	Chr02	64108939	RchiOBHmChr2	77067811
RhMCRND_1721_1961	2	2	58.3046	Chr02	65119952	RchiOBHmChr2	78078896
Rh12GR_58086_2266	2	2	58.8703	Chr02	65562631	RchiOBHmChr2	78521730
Rh12GR_65382_391	2	2	59.8017	Chr02	65870727	RchiOBHmChr2	78829778
RhK5_17504_140	2	2	59.8017	Chr02	65962456	RchiOBHmChr2	78921498
RhMCRND_13912_142	2	2	59.8017	Chr02	65795117	RchiOBHmChr2	78754183
Rh12GR_77399_989	2	2	60.3443	Chr02	66166767	RchiOBHmChr2	79125791
Rh88_12206_657	2	2	60.3443	Chr02	66130529	RchiOBHmChr2	79089556
RhK5_6859_99	2	2	60.3443	Chr02	66118346	RchiOBHmChr2	79077373
RhK5_1594_672	2	2	60.9243	Chr02	66430760	RchiOBHmChr2	79389760
RhK5_10587_177	2	2	61.4596	Chr02	66711907	RchiOBHmChr2	79670884
RhK5_536_2512	2	2	61.4596	Chr02	66539228	RchiOBHmChr2	79498199
RhK5_7798_474	2	2	61.4596	Chr02	66666145	RchiOBHmChr2	79625122
RhK5_9559_1118	2	2	61.4596	Chr02	66594514	RchiOBHmChr2	79553494
Rh12GR_473_3328	2	2	62.3991	Chr02	66882633	RchiOBHmChr2	79841589
RhK5_10792_10879	2	2	62.3991	Chr02	66885201	RchiOBHmChr2	79844157
RhK5_535_1043	2	2	62.3991	Chr02	66977131	RchiOBHmChr2	79936083
RhK5_15653_230	2	2	63.5175	Chr02	67245002	RchiOBHmChr2	80203930
Rh12GR_11906_818	2	2	65.2385	Chr02	68108687	RchiOBHmChr2	81067731
RhMCRND_1835_555	2	2	65.2385	Chr02	68745524	RchiOBHmChr2	81704460
RhK5_970_2459	2	2	65.4387	Chr02	68138334	RchiOBHmChr2	81097382
RhMCRND_1167_1009	2	2	65.6749	Chr02	68720947	RchiOBHmChr2	81679888
RhMCRND_11866_325	2	2	65.9445	Chr02	68799532	RchiOBHmChr2	81758463
RhK5_1972_452	2	2	66.2885	Chr02	68757110	RchiOBHmChr2	81716042
RhK5_1058_2239	2	2	67.2927
Rh12GR_23266_912	2	2	67.577	Chr02	70159921	RchiOBHmChr2	83127060
RhK5_3122_150	2	2	68.6965	Chr02	70445012	RchiOBHmChr2	83412092
RhK5_9505_160	2	2	68.6965	Chr02	70438146	RchiOBHmChr2	83405226
RhMCRND_3150_286	2	2	71.4558	Chr02	70944837	RchiOBHmChr2	83911888
RhMCRND_4712_444	2	2	71.5555	Chr02	71063119	RchiOBHmChr2	84030190
RhK5_14720_1078	2	2	72.1304	Chr02	71149102	RchiOBHmChr2	84116176
RhMCRND_12677_548	2	2	72.1304			RchiOBHmChr2	84267260
RhK5_14601_1092	2	2	72.5087			RchiOBHmChr2	84638265
RhK5_19347_963	2	3	0	Chr02	448647	RchiOBHmChr2	463118
Rh12GR_16721_1628	2	3	0.044607	Chr02	765336	RchiOBHmChr2	779789
Rh12GR_60168_256	2	3	0.044607	Chr02	532151	RchiOBHmChr2	546613
RhK5_1619_875	2	3	0.044607	Chr02	928803	RchiOBHmChr2	943239
RhK5_1817_890	2	3	0.044607	Chr02	947968	RchiOBHmChr2	962405
RhK5_2499_1595	2	3	0.044607	Chr02	540341	RchiOBHmChr2	554803
RhK5_6600_846	2	3	0.044607	Chr02	60290	RchiOBHmChr2	74777
RhK5_69_1431	2	3	0.044607	Chr02	690228	RchiOBHmChr2	704690
RhK5_69_5084	2	3	0.044607	Chr02	696229	RchiOBHmChr2	710691
RhK5_7591_121	2	3	0.044607	Chr02	478338	RchiOBHmChr2	492807
RhMCRND_4262_1069	2	3	0.044607	Chr02	192918	RchiOBHmChr2	207410
RhMCRND_5054_1071	2	3	0.044607	Chr02	461761	RchiOBHmChr2	476233
RhMCRND_6544_1014	2	3	0.044607	Chr02	760825	RchiOBHmChr2	775281
RhK5_272_254	2	3	2.13003	Chr02	1203089	RchiOBHmChr2	1224262
RhK5_4037_1057	2	3	2.13003	Chr02	1614802	RchiOBHmChr2	1701076
RhK5_4856_741	2	3	2.13003	Chr02	1075762	RchiOBHmChr2	1090186
RhK5_8818_403	2	3	2.13003	Chr02	1543276	RchiOBHmChr2	1629558
Rh12GR_13595_1031	2	3	2.1837
Rh12GR_11019_704	2	3	3.25225	Chr02	1707855	RchiOBHmChr2	1794122
Rh12GR_15702_201	2	3	3.25225
RhMCRND_5102_1458	2	3	3.25225	Chr02	2002046	RchiOBHmChr2	2088298
RhK5_2645_836	2	3	3.93813	Chr02	2068381	RchiOBHmChr2	2154633
Rh12GR_49935_292	2	3	6.05111	Chr02	2314646	RchiOBHmChr2	2400900
RhK5_12094_355	2	3	6.05111	Chr02	2857700	RchiOBHmChr2	2944090
RhK5_5041_736	2	3	6.05111	Chr02	2672238	RchiOBHmChr2	2758664
RhK5_5273_958	2	3	6.05111	Chr02	2249926	RchiOBHmChr2	2336176
RhMCRND_5283_290	2	3	6.05111	Chr02	2664688	RchiOBHmChr2	2751113
RhMCRND_8905_1246	2	3	6.05111	Chr02	2506002	RchiOBHmChr2	2592229
RhMCRND_9989_976	2	3	6.05111	Chr02	2876476	RchiOBHmChr2	2962863
RhK5_3042_1023	2	3	6.49615	Chr02	3590127	RchiOBHmChr2	3716550
Rh12GR_78975_295	2	3	7.01455	Chr02	2899028	RchiOBHmChr2	2985416
RhK5_98_3005	2	3	7.04383	Chr02	3710250	RchiOBHmChr2	3836664
RhK5_2185_886	2	3	7.48622	Chr02	3561172	RchiOBHmChr2	3687594
RhK5_570_1898	2	3	7.48622	Chr02	3296504	RchiOBHmChr2	3422936
RhK5_1113_914	2	3	8.92732	Chr02	3729884	RchiOBHmChr2	3856295
Rh12GR_23202_2787	2	3	9.11804	Chr02	3710457	RchiOBHmChr2	3836871
RhK5_1048_395	2	3	9.11804	Chr02	3654534	RchiOBHmChr2	3780949
RhK5_18381_136	2	3	9.11804	Chr02	3923239	RchiOBHmChr2	4034033
RhK5_5021_1038	2	3	9.11804	Chr02	4605853	RchiOBHmChr2	4716596
RhK5_5021_933	2	3	9.11804	Chr02	4605748	RchiOBHmChr2	4716491
RhK5_618_1746	2	3	9.11804	Chr02	4595847	RchiOBHmChr2	4706591
RhK5_618_935	2	3	9.11804	Chr02	4597713	RchiOBHmChr2	4708457
RhMCRND_8333_917	2	3	9.11804
RhMCRND_9445_876	2	3	9.11804	Chr02	4620345	RchiOBHmChr2	4731089
RhMCRND_2784_1005	2	3	9.95324	Chr02	3079900	RchiOBHmChr2	3166293
RhMCRND_549_1138	2	3	10.1959	Chr02	4763436	RchiOBHmChr2	4874194
Rh12GR_19394_1395	2	3	12.916	Chr02	4266822	RchiOBHmChr2	4377593
RhK5_13246_290	2	3	14.835	Chr02	6346357	RchiOBHmChr2	6545287
RhK5_4353_898	2	3	15.0453	Chr02	8149893	RchiOBHmChr2	8348770
RhK5_1565_1396	2	3	15.0864	Chr02	7535617	RchiOBHmChr2	7734592
RhK5_6888_451	2	3	15.2194	Chr02	7601447	RchiOBHmChr2	7800417
Rh12GR_19521_355	2	3	15.2406	Chr02	7538664	RchiOBHmChr2	7737638
RhK5_1756_1527	2	3	15.5642	Chr02	8380550	RchiOBHmChr2	8579387
RhK5_6375_997	2	3	15.5642	Chr02	8521983	RchiOBHmChr2	8720791
RhK5_9457_480	2	3	15.5644	Chr02	8466298	RchiOBHmChr2	8665119
RhK5_10313_763	2	3	15.6629	Chr02	6594513	RchiOBHmChr2	6793429
RhK5_17213_75	2	3	15.6629	Chr02	6585109	RchiOBHmChr2	6784025
RhK5_5407_373	2	3	15.6629	Chr02	6610654	RchiOBHmChr2	6809569
RhK5_8004_604	2	3	15.6629	Chr02	6479305	RchiOBHmChr2	6678233
RhK5_822_1173	2	3	15.6657	Chr02	8684560	RchiOBHmChr2	8883360
RhK5_952_2110	2	3	15.6657	Chr02	8809192	RchiOBHmChr2	9007965
RhK5_19046_168	2	3	15.9454	Chr02	9256384	RchiOBHmChr2	9451371
RhK5_854_2140	2	3	16.081	Chr02	8075163	RchiOBHmChr2	8274045
RhK5_3317_205	2	3	16.3507	Chr02	8221066	RchiOBHmChr2	8419926
RhK5_4122_934	2	3	16.6529	Chr02	5619514	RchiOBHmChr2	5817725
RhK5_1722_1837	2	3	16.799	Chr02	5075139	RchiOBHmChr2	5185849
RhK5_4779_234	2	3	16.799	Chr02	5224505	RchiOBHmChr2	5422748
RhMCRND_25251_114	2	3	16.799	Chr02	4984405	RchiOBHmChr2	5095149
RhK5_8496_779	2	3	16.9459	Chr02	9189701	RchiOBHmChr2	9384699
Rh12GR_12261_825	2	3	16.9531	Chr02	5504203	RchiOBHmChr2	5702427
RhK5_18602_154	2	3	16.9531	Chr02	5522510	RchiOBHmChr2	5720733
RhK5_4122_1157	2	3	16.9531	Chr02	5619836	RchiOBHmChr2	5818047
RhK5_8554_732	2	3	16.9531	Chr02	5585854	RchiOBHmChr2	5784068
RhMCRND_6725_114	2	3	16.9531	Chr02	5565581	RchiOBHmChr2	5763799
Rh12GR_1905_2648	2	3	17.103	Chr02	6994612	RchiOBHmChr2	7193531
RhK5_10126_442	2	3	17.5224	Chr02	6895263	RchiOBHmChr2	7094177
RhK5_655_2230	2	3	17.6469	Chr02	9532075	RchiOBHmChr2	9727020
RhMCRND_9511_878	2	3	18.1891	Chr02	5427608	RchiOBHmChr2	5625841
Rh12GR_85435_317	2	3	18.4985	Chr02	6216886	RchiOBHmChr2	6415856
Rh12GR_1905_3290	2	3	18.5865	Chr02	6993971	RchiOBHmChr2	7192890
RhK5_5761_1057	2	3	18.9889	Chr02	5537932	RchiOBHmChr2	5736155
RhK5_2959_515	2	3	19.1156	Chr02	9647874	RchiOBHmChr2	9842814
RhMCRND_5757_154	2	3	19.1156	Chr02	9824230	RchiOBHmChr2	10014151
Rh12GR_23771_2808	2	3	19.1389	Chr02	9602653	RchiOBHmChr2	9797590
RhK5_10449_184	2	3	19.1389	Chr02	9644852	RchiOBHmChr2	9839792
RhK5_11654_859	2	3	19.1389	Chr02	9645270	RchiOBHmChr2	9840210
RhK5_14659_487	2	3	19.1389	Chr02	10146474	RchiOBHmChr2	10405467
RhK5_3875_1222	2	3	19.1389	Chr02	9859817	RchiOBHmChr2	10049736
RhK5_4213_1167	2	3	19.1389	Chr02	9597334	RchiOBHmChr2	9792271
RhK5_4213_861	2	3	19.1389	Chr02	9597028	RchiOBHmChr2	9791965
RhK5_4273_178	2	3	19.1389	Chr02	9889262	RchiOBHmChr2	10148291
RhK5_5737_443	2	3	19.1389	Chr02	9630479	RchiOBHmChr2	9825418
RhK5_6734_265	2	3	19.1389	Chr02	10360691	RchiOBHmChr2	10619650
RhK5_799_370	2	3	19.1389	Chr02	9885163	RchiOBHmChr2	10144193
RhK5_984_2293	2	3	19.1389	Chr02	9636690	RchiOBHmChr2	9831630
RhMCRND_28581_451	2	3	19.1389	Chr02	10148509	RchiOBHmChr2	10407502
Rh12GR_16806_780	2	3	21.858	Chr02	11584174	RchiOBHmChr2	11815894
RhMCRND_2124_1658	2	3	21.9011	Chr02	9644054	RchiOBHmChr2	9838994
Rh12GR_4664_1685	2	3	22.7466	Chr02	10836401	RchiOBHmChr2	11068161
Rh12GR_69135_381	2	3	22.7466	Chr02	10557287	RchiOBHmChr2	10816232
RhK5_17649_140	2	3	22.7466	Chr02	10500290	RchiOBHmChr2	10759236
RhK5_2812_856	2	3	22.7466	Chr02	11104434	RchiOBHmChr2	11336182
RhK5_503_2441	2	3	22.7466	Chr02	10512778	RchiOBHmChr2	10771724
RhMCRND_22380_1342	2	3	22.7466	Chr02	10877179	RchiOBHmChr2	11108938
RhMCRND_24626_159	2	3	22.7466	Chr02	10556477	RchiOBHmChr2	10815422
RhMCRND_2852_1275	2	3	22.7466	Chr02	10963360	RchiOBHmChr2	11195117
RhK5_2512_1287	2	3	23.5172	Chr02	11659098	RchiOBHmChr2	11890801
Rh12GR_7824_489	2	3	24.8319	Chr02	13152026	RchiOBHmChr2	13383590
Rh12GR_7824_702	2	3	24.8319	Chr02	13152239	RchiOBHmChr2	13383803
RhK5_10742_591	2	3	24.8319	Chr02	13083655	RchiOBHmChr2	13315225
RhK5_288_4295	2	3	24.8319	Chr02	13397086	RchiOBHmChr2	13628634
RhK5_3642_558	2	3	24.8319	Chr02	13095183	RchiOBHmChr2	13326752
RhK5_825_1694	2	3	24.8319	Chr02	13212038	RchiOBHmChr2	13443591
RhMCRND_1735_245	2	3	24.8319	Chr02	13234342	RchiOBHmChr2	13465893
RhMCRND_9116_199	2	3	24.8319	Chr02	13180385	RchiOBHmChr2	13411942
RhMCRND_9226_777	2	3	24.8319	Chr02	13089893	RchiOBHmChr2	13321462
RhK5_2005_1119	2	3	25.3114	Chr02	13938070	RchiOBHmChr2	14149857
RhK5_6808_440	2	3	25.3114	Chr02	14224813	RchiOBHmChr2	14436581
RhMCRND_3401_1316	2	3	25.3114	Chr02	14260245	RchiOBHmChr2	14472006
RhMCRND_11127_233	2	3	25.9958	Chr02	14750696	RchiOBHmChr2	14962290
RhK5_17651_206	2	3	25.9961	Chr02	14672368	RchiOBHmChr2	14883973
RhK5_2391_1121	2	3	25.9961	Chr02	15242072	RchiOBHmChr2	15453974
RhK5_525_1123	2	3	25.9961	Chr02	14889236	RchiOBHmChr2	15100806
RhMCRND_9686_990	2	3	25.9961	Chr02	14736898	RchiOBHmChr2	14948495
RhMCRND_3813_437	2	3	26.6994	Chr02	17542320	RchiOBHmChr2	17754703
RhK5_3482_1160	2	3	27.1548	Chr02	17621094	RchiOBHmChr2	17833475
RhK5_8666_693	2	3	27.1548	Chr02	17560272	RchiOBHmChr2	17772646
RhMCRND_7574_1014	2	3	27.1548	Chr02	17551815	RchiOBHmChr2	17764197
Rh12GR_36917_464	2	3	27.5801	Chr02	18359404	RchiOBHmChr2	18571734
Rh12GR_27068_912	2	3	28.1097	Chr02	16006560	RchiOBHmChr2	16218757
RhK5_16748_1383	2	3	28.1097	Chr02	16214989	RchiOBHmChr2	16427142
RhK5_19181_931	2	3	28.1097	Chr02	16036996	RchiOBHmChr2	16249187
RhK5_5194_798	2	3	28.1097	Chr02	16228253	RchiOBHmChr2	16440403
RhK5_6826_1205	2	3	28.2282	Chr02	18529963	RchiOBHmChr2	18742401
Rh12GR_39791_681	2	3	28.346	Chr02	18901689	RchiOBHmChr2	19114087
RhK5_18254_759	2	3	28.346	Chr02	18506490	RchiOBHmChr2	18718931
RhK5_2651_852	2	3	28.346	Chr02	18416877	RchiOBHmChr2	18629307
RhK5_7124_329	2	3	28.346	Chr02	18454039	RchiOBHmChr2	18666467
RhMCRND_1582_1973	2	3	28.346	Chr02	18340976	RchiOBHmChr2	18553313
RhK5_7646_92	2	3	28.4242	Chr02	19265890	RchiOBHmChr2	19478268
RhK5_2958_1146	2	3	28.7692	Chr02	19315508	RchiOBHmChr2	19527877
RhK5_12071_183	2	3	28.8065	Chr02	19482718	RchiOBHmChr2	19695068
RhMCRND_12818_248	2	3	28.8065	Chr02	19328630	RchiOBHmChr2	19540996
RhMCRND_6703_1113	2	3	29.093	Chr02	18587990	RchiOBHmChr2	18800420
RhMCRND_6703_142	2	3	29.093	Chr02	18587023	RchiOBHmChr2	18799453
RhMCRND_9768_739	2	3	29.2544	Chr02	19698556	RchiOBHmChr2	19910857
Rh12GR_11139_1314	2	3	29.3257	Chr02	19699404	RchiOBHmChr2	19911705
Rh12GR_47892_475	2	3	29.3257	Chr02	20167738	RchiOBHmChr2	20379628
Rh12GR_55341_1018	2	3	29.3257	Chr02	19677226	RchiOBHmChr2	19889530
RhK5_239_3185	2	3	29.3257	Chr02	20352606	RchiOBHmChr2	20564444
RhMCRND_16585_268	2	3	29.3257	Chr02	20493535	RchiOBHmChr2	20705345
RhMCRND_6119_1052	2	3	29.7917	Chr02	20709980	RchiOBHmChr2	20921822
RhMCRND_28832_157	2	3	30.0697	Chr02	20813263	RchiOBHmChr2	21025096
RhK5_8074_317	2	3	30.3096	Chr02	20820337	RchiOBHmChr2	21032167
RhK5_14908_353	2	3	31.9464	Chr02	20962009	RchiOBHmChr2	21174051
Rh12GR_36603_1239	2	3	31.9795	Chr02	22072242	RchiOBHmChr2	22286395
Rh12GR_43463_304	2	3	31.9795	Chr02	21882436	RchiOBHmChr2	22096594
RhK5_1064_247	2	3	31.9795	Chr02	21118570	RchiOBHmChr2	21330639
RhK5_560_901	2	3	31.9795	Chr02	21130972	RchiOBHmChr2	21343040
RhK5_850_1050	2	3	31.9795	Chr02	22062218	RchiOBHmChr2	22276371
RhK5_850_1623	2	3	31.9795	Chr02	22061456	RchiOBHmChr2	22275609
RhK5_957_1596	2	3	31.9795	Chr02	21219050	RchiOBHmChr2	21431095
Rh12GR_4960_347	2	3	33.1184	Chr02	22758744	RchiOBHmChr2	22972869
RhK5_1867_906	2	3	33.1184	Chr02	23951887	RchiOBHmChr2	24166045
RhK5_229_671	2	3	33.1184	Chr02	22740635	RchiOBHmChr2	22954761
RhK5_483_1266	2	3	33.1184	Chr02	23819505	RchiOBHmChr2	24033674
RhK5_483_869	2	3	33.1184	Chr02	23819902	RchiOBHmChr2	24034071
RhK5_9738_528	2	3	33.1184	Chr02	23700120	RchiOBHmChr2	23914302
RhMCRND_1119_1986	2	3	33.1184	Chr02	23607252	RchiOBHmChr2	23821423
RhMCRND_13281_181	2	3	33.1184	Chr02	22578836	RchiOBHmChr2	22792992
RhMCRND_16100_332	2	3	33.1184	Chr02	23428003	RchiOBHmChr2	23642176
RhMCRND_6829_388	2	3	33.1234	Chr02	24199497	RchiOBHmChr2	24413632
RhK5_1819_1052	2	3	33.1536	Chr02	24190123	RchiOBHmChr2	24404257
RhK5_15065_167	2	3	33.2447	Chr02	23118025	RchiOBHmChr2	23332172
RhMCRND_59_1474	2	3	33.3521	Chr02	23952353	RchiOBHmChr2	24166511
Rh12GR_77221_485	2	3	34.6836	Chr02	24269719	RchiOBHmChr2	24483859
RhK5_7743_229	2	3	34.6836	Chr02	24563609	RchiOBHmChr2	24777722
RhK5_836_1102	2	3	34.6836	Chr02	24284405	RchiOBHmChr2	24498544
RhK5_836_602	2	3	34.6836	Chr02	24285430	RchiOBHmChr2	24499569
RhMCRND_7194_1031	2	3	34.6836	Chr02	25025223	RchiOBHmChr2	25239294
RhK5_988_941	2	3	34.6854	Chr02	25028501	RchiOBHmChr2	25242574
Rh12GR_6963_126	2	3	34.7648	Chr02	25024326	RchiOBHmChr2	25238397
RhMCRND_15467_392	2	3	35.6002	Chr02	25407575	RchiOBHmChr2	25621591
RhMCRND_13906_268	2	3	35.9504	Chr02	25349564	RchiOBHmChr2	25563594
RhMCRND_24238_70	2	3	36.0493	Chr02	26169421	RchiOBHmChr2	26383378
RhMCRND_24238_254	2	3	36.0667	Chr02	26169237	RchiOBHmChr2	26383194
Rh12GR_14586_1582	2	3	36.4413	Chr02	26231264	RchiOBHmChr2	26445210
RhMCRND_10036_791	2	3	36.9705	Chr02	26668589	RchiOBHmChr2	26882499
RhMCRND_27_2447	2	3	37.794	Chr02	27447304	RchiOBHmChr2	27661156
RhK5_7219_894	2	3	38.1287	Chr02	27589119	RchiOBHmChr2	27802958
RhK5_10809_338	2	3	38.1622	Chr02	27675554	RchiOBHmChr2	27889416
RhK5_11896_468	2	3	38.5224	Chr02	27867637	RchiOBHmChr2	28081480
RhK5_8538_412	2	3	38.7618	Chr02	28306733	RchiOBHmChr2	28520538
Rh12GR_440_2101	2	3	39.4089	Chr02	28491891	RchiOBHmChr2	28705673
Rh12GR_5038_1541	2	3	39.8455	Chr02	27938140	RchiOBHmChr2	28151968
Rh12GR_58456_1757	2	3	40.5957	Chr02	28655457	RchiOBHmChr2	28869206
Rh12GR_44435_628	2	3	44.003	Chr02	28648511	RchiOBHmChr2	28862262
Rh12GR_53908_964	2	3	45.3616	Chr02	41894485	RchiOBHmChr2	31453270
RhMCRND_12683_680	2	3	45.4018	Chr02	29184178	RchiOBHmChr2	32830362
Rh12GR_4108_1582	2	3	45.438	Chr02	29648016	RchiOBHmChr2	33294147
Rh12GR_51378_231	2	3	45.438	Chr02	29227634	RchiOBHmChr2	32873810
RhMCRND_8145_499	2	3	45.438	Chr02	29360250	RchiOBHmChr2	33006416
RhK5_4013_241	2	3	45.8835	Chr02	40641218	RchiOBHmChr2	30198921
RhMCRND_23107_1738	2	3	47.7542	Chr02	29849397	RchiOBHmChr2	33495492
RhMCRND_19686_428	2	3	48.3001	Chr02	31435068	RchiOBHmChr2	35456209
Rh12GR_24154_2078	2	3	48.5112	Chr02	29958593	RchiOBHmChr2	33604673
RhK5_1307_1120	2	3	48.5112	Chr02	29952996	RchiOBHmChr2	33599076
RhK5_143_1427	2	3	48.5112	Chr02	29917698	RchiOBHmChr2	33563779
RhK5_17058_52	2	3	48.5112	Chr02	30619739	RchiOBHmChr2	34792922
RhK5_848_637	2	3	48.5112	Chr02	31439078	RchiOBHmChr2	35460188
RhK5_18463_1384	2	3	49.1735	Chr02	30864763	RchiOBHmChr2	34979161
RhMCRND_36027_63	2	3	49.1735	Chr02	31755164
Rh12GR_1275_1168	2	3	49.4822	Chr02	29144710	RchiOBHmChr2	32790899
Rh12GR_71806_462	2	3	50.0379	Chr02	33543079	RchiOBHmChr2	37489519
RhK5_8242_353	2	3	50.0379	Chr02	33871605	RchiOBHmChr2	37606044
RhK5_143_1132	2	3	50.0695	Chr02	29917403	RchiOBHmChr2	33563484
Rh12GR_807_1558	2	3	50.2736	Chr02	32927782	RchiOBHmChr2	36928805
RhK5_5023_1201	2	3	50.3715	Chr02	35358446	RchiOBHmChr2	38784000
RhK5_71_1934	2	3	50.3715	Chr02	36154461	RchiOBHmChr2	39217282
RhK5_8465_57	2	3	50.3715	Chr02	36964509	RchiOBHmChr2	40249129
RhK5_418_1927	2	3	50.509	Chr02	34664802	RchiOBHmChr2	38240241
RhK5_6379_727	2	3	50.7996	Chr02	32249159	RchiOBHmChr2	36390513
RhMCRND_6057_778	2	3	51.1901	Chr02	32965501	RchiOBHmChr2	37010084
RhK5_2432_81	2	3	51.4502	Chr02	32668491	RchiOBHmChr2	36864092
Rh12GR_17411_256	2	3	52.6162	Chr02	34404713	RchiOBHmChr2	38031324
Rh12GR_48901_1131	2	3	52.6162	Chr02	37844063	RchiOBHmChr2	41527973
RhK5_1159_1336	2	3	52.6162	Chr02	37564692	RchiOBHmChr2	41176313
RhK5_15454_699	2	3	52.6162	Chr02	37671670	RchiOBHmChr2	41316792
RhK5_418_2065	2	3	52.6162	Chr02	34664664	RchiOBHmChr2	38240103
RhK5_4884_828	2	3	52.6162	Chr02	37843445	RchiOBHmChr2	41527355
RhK5_5932_250	2	3	52.6162	Chr02	35252732	RchiOBHmChr2	38647313
RhK5_6320_80	2	3	52.6162	Chr02	36626549	RchiOBHmChr2	40062912
RhK5_94_821	2	3	52.6162	Chr02	37856156	RchiOBHmChr2	41540594
RhK5_9718_639	2	3	52.6162	Chr02	35050235	RchiOBHmChr2	38618676
RhMCRND_12693_379	2	3	52.6162	Chr02	36191496	RchiOBHmChr2	39301527
RhMCRND_1922_1030	2	3	52.6162	Chr02	36469510	RchiOBHmChr2	39818820
RhMCRND_28086_399	2	3	52.6162	Chr02	35013505	RchiOBHmChr2	38589425
RhMCRND_4964_1269	2	3	52.6162	Chr02	34224541	RchiOBHmChr2	37871812
RhMCRND_9599_238	2	3	52.6162	Chr02	33538881	RchiOBHmChr2	37485401
RhMCRND_9571_1050	2	3	52.625	Chr02	37671288	RchiOBHmChr2	41316398
Rh12GR_11434_340	2	3	52.9965	Chr02	37201365	RchiOBHmChr2	40631790
RhK5_21428_389	2	3	53.6915	Chr02	38650976	RchiOBHmChr2	42159583
RhK5_2982_1422	2	3	53.6915	Chr02	38540253	RchiOBHmChr2	42314030
RhK5_6962_351	2	3	53.6915	Chr02	38653195	RchiOBHmChr2	42157457
RhK5_21424_83	2	3	53.7252	Chr02	38650173	RchiOBHmChr2	42160384
RhK5_6159_1098	2	3	54.0108	Chr02	45617585	RchiOBHmChr2	47753703
Rh12GR_14402_196	2	3	54.4905	Chr02	44432104	RchiOBHmChr2	46358329
Rh12GR_31612_924	2	3	54.4905	Chr02	43645528	RchiOBHmChr2	45329118
Rh12GR_36029_104	2	3	54.4905	Chr02	43888663	RchiOBHmChr2	43460940
Rh12GR_5740_1360	2	3	54.4905	Chr02	39054120
RhK5_116_2220	2	3	54.4905	Chr02	43085802	RchiOBHmChr2	44945472
RhK5_12451_203	2	3	54.4905	Chr02	42527105	RchiOBHmChr2	44219339
RhK5_1465_1790	2	3	54.4905	Chr02	42311389	RchiOBHmChr2	43930771
RhK5_3312_667	2	3	54.4905	Chr02	42192727	RchiOBHmChr2	43152948
RhK5_4166_942	2	3	54.4905	Chr02	42416777	RchiOBHmChr2	44061336
RhK5_5435_985	2	3	54.4905	Chr02	39267107	RchiOBHmChr2	43733311
RhK5_550_2641	2	3	54.4905	Chr02	38713294	RchiOBHmChr2	41984198
RhK5_6824_315	2	3	54.4905	Chr02	38781509	RchiOBHmChr2	41946280
RhK5_741_1816	2	3	54.4905	Chr02	43894257	RchiOBHmChr2	45630064
RhK5_741_200	2	3	54.4905	Chr02	43883553	RchiOBHmChr2	43455855
RhK5_741_2073	2	3	54.4905	Chr02	43894639	RchiOBHmChr2	45630446
RhK5_7975_596	2	3	54.4905	Chr02	42445897	RchiOBHmChr2	44122429
RhMCRND_11707_195	2	3	54.4905	Chr02	44211814	RchiOBHmChr2	45931149
RhMCRND_15061_409	2	3	54.4905	Chr02	42663494	RchiOBHmChr2	44430608
RhMCRND_2116_1932	2	3	54.4905	Chr02	38798005	RchiOBHmChr2	41926176
RhMCRND_2280_1913	2	3	54.4905	Chr02	43881330	RchiOBHmChr2	43453690
RhMCRND_29330_455	2	3	54.4905	Chr02	42206569	RchiOBHmChr2	43163347
RhMCRND_34562_1367	2	3	54.4905	Chr02	38843621	RchiOBHmChr2	41863209
RhMCRND_3680_1440	2	3	54.4905	Chr02	44510718	RchiOBHmChr2	46578251
RhMCRND_3824_1313	2	3	54.4905	Chr02	42210680	RchiOBHmChr2	43167150
RhMCRND_6025_1124	2	3	54.4905	Chr02	42192725	RchiOBHmChr2	43152946
Rh12GR_16417_668	2	3	54.4995	Chr02	51783406	RchiOBHmChr2	53999041
RhK5_5124_727	2	3	54.4995	Chr02	52047043	RchiOBHmChr2	54262663
RhK5_5375_600	2	3	54.4995	Chr02	51508500	RchiOBHmChr2	53724158
RhK5_6747_940	2	3	54.4995	Chr02	51835069	RchiOBHmChr2	54050697
RhMCRND_2135_1446	2	3	54.4995	Chr02	51939958	RchiOBHmChr2	54155582
RhK5_8189_1291	2	3	54.5295	Chr02	42213848	RchiOBHmChr2	43170272
RhK5_2379_932	2	3	54.7972	Chr02	49399060	RchiOBHmChr2	51611713
RhK5_4481_126	2	3	54.7972	Chr02	50240490	RchiOBHmChr2	52453091
RhK5_657_2673	2	3	54.7972	Chr02	49260421	RchiOBHmChr2	51472399
RhK5_7581_762	2	3	54.7972	Chr02	50806222	RchiOBHmChr2	53021887
RhMCRND_1890_1063	2	3	54.7972	Chr02	49970224	RchiOBHmChr2	52182834
RhMCRND_3520_1071	2	3	54.7972	Chr02	48174112	RchiOBHmChr2	50386294
Rh12GR_2228_1013	2	3	54.8958
Rh12GR_40340_110	2	3	54.9458	Chr02	44762189	RchiOBHmChr2	46874013
Rh12GR_79240_136	2	3	54.9458
RhK5_1407_666	2	3	54.9458	Chr02	45142517	RchiOBHmChr2	47145431
RhK5_6036_505	2	3	54.9458	Chr02	45608957	RchiOBHmChr2	47731726
RhMCRND_15052_151	2	3	54.9458	Chr02	45846246	RchiOBHmChr2	48049482
RhMCRND_30674_462	2	3	54.9458	Chr02	44678171	RchiOBHmChr2	46746195
Rh12GR_29664_454	2	3	55.0315
Rh12GR_11680_820	2	3	55.8232	Chr02	46946186	RchiOBHmChr2	49082319
Rh12GR_20086_200	2	3	55.8232	Chr02	47886720	RchiOBHmChr2	50029108
Rh12GR_22292_551	2	3	55.8232	Chr02	46229603	RchiOBHmChr2	48323983
Rh12GR_47362_969	2	3	55.8232	Chr02	47323699	RchiOBHmChr2	49465563
Rh12GR_5461_769	2	3	55.8232	Chr02	46687701	RchiOBHmChr2	48823852
Rh12GR_55670_703	2	3	55.8232	Chr02	47457698	RchiOBHmChr2	49599645
Rh12GR_584_1780	2	3	55.8232	Chr02	47805643	RchiOBHmChr2	49948064
Rh12GR_83899_167	2	3	55.8232	Chr02	47153575	RchiOBHmChr2	49295437
Rh12GR_86938_171	2	3	55.8232	Chr02	46981247	RchiOBHmChr2	49117382
Rh12GR_98571_382	2	3	55.8232	Chr02	47885352	RchiOBHmChr2	50027743
RhK5_3096_787	2	3	55.8232	Chr02	47815610	RchiOBHmChr2	49958029
RhK5_5701_645	2	3	55.8232	Chr02	47756472	RchiOBHmChr2	49898388
RhK5_9570_141	2	3	55.8232	Chr02	47702547	RchiOBHmChr2	49844461
RhMCRND_16032_498	2	3	55.8232	Chr02	47916770	RchiOBHmChr2	50129013
RhMCRND_23155_376	2	3	55.8232	Chr02	46231247	RchiOBHmChr2	48325607
RhMCRND_31034_1029	2	3	55.8232	Chr02	47621188	RchiOBHmChr2	49763114
RhMCRND_3349_1088	2	3	55.8232	Chr02	47218075	RchiOBHmChr2	49359944
RhMCRND_3746_226	2	3	55.862	Chr02	47536616	RchiOBHmChr2	49678550
RhK5_6787_631	2	3	56.3716	Chr02	49966160	RchiOBHmChr2	52178770
RhK5_21889_2704	2	3	61.7337			RchiOBHmChr2	64280549
RhK5_12426_297	2	3	62.0988	Chr02	56643246	RchiOBHmChr2	65432635
RhK5_21889_1147	2	3	62.2638			RchiOBHmChr2	64282100
Rh12GR_29963_1360	2	3	62.7853			RchiOBHmChr2	69312065
Rh12GR_6518_9755	2	3	63.0366	Chr02	57141477	RchiOBHmChr2	65930705
RhMCRND_2215_1741	2	3	63.2094	Chr02	57351713	RchiOBHmChr2	68592188
Rh12GR_53166_363	2	3	63.3336	Chr02	57317166	RchiOBHmChr2	68626724
Rh12GR_53166_3235	2	3	63.3424	Chr02	57310972	RchiOBHmChr2	68632918
RhMCRND_8619_95	2	3	63.3479			RchiOBHmChr2	61309061
RhMCRND_4091_1661	2	3	63.402			RchiOBHmChr2	63948766
RhK5_18588_400	2	3	63.4129			RchiOBHmChr2	63025809
RhK5_8136_1115	2	3	63.4129			RchiOBHmChr2	62262093
Rh12GR_8063_279	2	3	63.5663			RchiOBHmChr2	62288323
RhMCRND_6304_1051	2	3	63.5663			RchiOBHmChr2	64235244
Rh12GR_15108_640	2	3	63.6146			RchiOBHmChr2	62396707
Rh12GR_20809_180	2	3	63.6146			RchiOBHmChr2	63935324
Rh12GR_22099_553	2	3	63.6146			RchiOBHmChr2	63375528
Rh12GR_36119_8038	2	3	63.6146
Rh12GR_54107_458	2	3	63.6146			RchiOBHmChr2	63949168
Rh12GR_60975_1033	2	3	63.6146			RchiOBHmChr2	62245550
RhK5_20495_1689	2	3	63.6146	Chr02	56469243	RchiOBHmChr2	65258516
RhK5_21889_1561	2	3	63.6146			RchiOBHmChr2	64281692
RhK5_2767_1399	2	3	63.6146			RchiOBHmChr2	62775080
RhK5_5302_575	2	3	63.6146			RchiOBHmChr2	62197881
RhK5_922_1333	2	3	63.6146			RchiOBHmChr2	64081067
RhMCRND_13043_769	2	3	63.6146			RchiOBHmChr2	63079766
RhMCRND_23671_162	2	3	63.6146			RchiOBHmChr2	64226016
RhMCRND_34218_1122	2	3	63.6146			RchiOBHmChr2	63880770
RhMCRND_921_1022	2	3	63.6146			RchiOBHmChr2	63721989
Rh12GR_36119_6223	2	3	63.6226			RchiOBHmChr2	62252240
Rh12GR_19056_416	2	3	63.6687			RchiOBHmChr2	62776303
RhMCRND_27475_145	2	3	63.6687			RchiOBHmChr2	62420307
Rh12GR_26464_1327	2	3	63.7796	Chr02	58375730	RchiOBHmChr2	67568234
RhK5_2463_1010	2	3	63.8375	Chr02	59379721	RchiOBHmChr2	69931869
RhK5_176_3075	2	3	64.5415	Chr02	56710904	RchiOBHmChr2	65500277
Rh12GR_6518_3342	2	3	64.7954	Chr02	57155596	RchiOBHmChr2	65944824
RhK5_36_1615	2	3	64.7954			RchiOBHmChr2	66020826
Rh12GR_56_3829	2	3	64.8282	Chr02	57094591	RchiOBHmChr2	65883829
RhMCRND_1763_1268	2	3	64.8282			RchiOBHmChr2	66030193
RhMCRND_5043_1547	2	3	64.8282	Chr02	57045449	RchiOBHmChr2	65834693
Rh12GR_45291_190	2	3	65.5469	Chr02	60978527	RchiOBHmChr2	71530342
RhK5_554_1795	2	3	65.5469	Chr02	60518088	RchiOBHmChr2	71070207
Rh12GR_78860_357	2	3	65.5816	Chr02	60316535	RchiOBHmChr2	70868650
RhMCRND_4969_1038	2	3	65.5816	Chr02	60240835	RchiOBHmChr2	70792962
RhK5_921_1264	2	3	65.5846	Chr02	60348044	RchiOBHmChr2	70900154
RhK5_8231_795	2	3	65.5921	Chr02	61153075	RchiOBHmChr2	71704863
RhK5_3525_1357	2	3	65.6153	Chr02	61061075	RchiOBHmChr2	71612868
Rh12GR_10077_1143	2	3	65.7331			RchiOBHmChr2	67123044
Rh12GR_10077_2480	2	3	65.7331			RchiOBHmChr2	67125400
RhMCRND_4025_1515	2	3	65.7331			RchiOBHmChr2	66974798
RhMCRND_1347_1169	2	3	66.063			RchiOBHmChr2	72383394
RhK5_6807_742	2	3	66.0698			RchiOBHmChr2	72154784
RhMCRND_1003_1172	2	3	66.0698			RchiOBHmChr2	72189069
Rh12GR_77636_195	2	3	66.0791			RchiOBHmChr2	72221723
Rh12GR_3123_1446	2	3	66.1173			RchiOBHmChr2	72183729
RhK5_9658_210	2	3	66.125			RchiOBHmChr2	72527516
RhK5_5925_99	2	3	66.1396			RchiOBHmChr2	72461324
RhMCRND_7815_1197	2	3	66.5463	Chr02	58723043	RchiOBHmChr2	67220959
RhK5_4479_344	2	3	68.0219			RchiOBHmChr2	72618339
Rh12GR_12827_2013	2	3	68.2271			RchiOBHmChr2	72746342
RhK5_1624_1065	2	3	68.2271			RchiOBHmChr2	72748036
RhK5_11849_1416	2	3	68.3467			RchiOBHmChr2	73344944
RhK5_139_1952	2	3	68.3467			RchiOBHmChr2	73147803
RhK5_1973_944	2	3	68.3467			RchiOBHmChr2	73239502
RhK5_1382_463	2	3	68.8019			RchiOBHmChr2	73403211
[truncated: 5,272 more rows]

## Sheet: Integrated_Map
Supplementary Table S3. The 'Morden Blush' x Brite EyesTM integrated consesus map and physical marker positions on each of the mapped chromosomes for the Hibrand Saint Oyant et al. (2018) assembly (HRA) and the Raymond et al. (2018) assembly (RRA).
Marker	Linkage_Group	Position_cM	HRA_chromosome	HRA_physical_position	RRA_chromosome	RRA_physical_position
RhK5_3844_792	1	0	Chr01	8668535	RchiOBHmChr1	9510399
Rh12GR_32205_328	1	0.415826	Chr01	12029823	RchiOBHmChr1	13300957
RhK5_203_115	1	0.827724	Chr01	12581459	RchiOBHmChr1	13852541
RhK5_203_2669	1	0.827724	Chr01	12586078	RchiOBHmChr1	13857160
RhK5_203_284	1	0.827724	Chr01	12581628	RchiOBHmChr1	13852710
RhK5_203_4136	1	0.827724	Chr01	12591116	RchiOBHmChr1	13862197
RhK5_203_674	1	0.827724	Chr01	12582018	RchiOBHmChr1	13853100
RhK5_3735_1046	1	0.827724	Chr01	12499315	RchiOBHmChr1	13770404
RhK5_3735_780	1	0.827724	Chr01	12499587	RchiOBHmChr1	13770676
RhK5_5866_296	1	0.827724	Chr01	12661241	RchiOBHmChr1	13932305
Rh12GR_57323_506	1	1.05408	Chr01	5602985	RchiOBHmChr1	6147669
Rh12GR_46917_683	1	1.61255	Chr01	8628908	RchiOBHmChr1	9470780
Rh12GR_2115_988	1	1.63393	Chr01	10419016	RchiOBHmChr1	11261754
RhMCRND_9549_1730	1	1.7562	Chr01	10418083	RchiOBHmChr1	11260821
Rh12GR_55519_124	1	1.76955	Chr01	9958498	RchiOBHmChr1	10801257
RhK5_12250_89	1	1.76955	Chr01	9956612	RchiOBHmChr1	10799375
RhK5_18204_188	1	1.76955	Chr01	9959973	RchiOBHmChr1	10802732
Rh12GR_2708_1597	1	1.88789	Chr01	5498479	RchiOBHmChr1	6043166
Rh12GR_6830_1201	1	1.88789	Chr01	5328480	RchiOBHmChr1	5873170
RhK5_228_1727	1	1.88789	Chr01	5445996	RchiOBHmChr1	5990687
RhMCRND_9909_1603	1	1.88789	Chr01	5499200	RchiOBHmChr1	6043887
RhMCRND_21811_359	1	1.98688	Chr01	6073264	RchiOBHmChr1	6619375
Rh12GR_17046_1073	1	2.00002	Chr01	13186911	RchiOBHmChr1	14474769
RhMCRND_13294_398	1	2.00002	Chr01	13197501	RchiOBHmChr1	14485360
RhK5_18744_386	1	2.0184	Chr01	4434821	RchiOBHmChr1	4979476
RhK5_660_1678	1	2.0184	Chr01	4059645	RchiOBHmChr1	4597622
RhK5_660_2072	1	2.0184	Chr01	4060039	RchiOBHmChr1	4598016
RhK5_660_729	1	2.0184	Chr01	4057912	RchiOBHmChr1	4595887
RhK5_6849_592	1	2.0184	Chr01	4111504	RchiOBHmChr1	4649485
RhK5_15556_155	1	2.22425	Chr01	260420	RchiOBHmChr1	265251
RhK5_1970_1042	1	2.22425	Chr01	256162	RchiOBHmChr1	260992
RhK5_7675_133	1	2.22425	Chr01	497201	RchiOBHmChr1	501995
RhMCRND_35715_440	1	2.22425	Chr01	482170	RchiOBHmChr1	486967
RhK5_1292_811	1	2.51875	Chr01	10426328	RchiOBHmChr1	11269066
RhK5_10462_838	1	2.59806	Chr01	1593964	RchiOBHmChr1	2132142
Rh12GR_19902_211	1	2.68504	Chr01	8665602	RchiOBHmChr1	9507466
Rh12GR_24509_561	1	2.7186	Chr01	6372329	RchiOBHmChr1	6918398
RhK5_12736_527	1	2.7186	Chr01	6427699	RchiOBHmChr1	6973751
Rh12GR_86070_300	1	2.92111
RhK5_8616_670	1	2.98849	Chr01	13758153	RchiOBHmChr1	15045930
RhMCRND_11582_199	1	2.98849	Chr01	13757192	RchiOBHmChr1	15044969
RhMCRND_2467_1652	1	2.98849	Chr01	13785611	RchiOBHmChr1	15073383
RhMCRND_3340_1384	1	2.98849	Chr01	13751773	RchiOBHmChr1	15039550
RhK5_652_2032	1	2.9938	Chr01	2762771	RchiOBHmChr1	3300894
RhMCRND_1547_1003	1	2.9938	Chr01	2762785	RchiOBHmChr1	3300908
RhK5_18937_107	1	3.05805	Chr01	10667724	RchiOBHmChr1	11510415
Rh12GR_5131_1094	1	3.32866	Chr01	10876993	RchiOBHmChr1	11719649
RhK5_102_4078	1	4.22237	Chr01	6857270	RchiOBHmChr1	7403424
RhK5_20872_1139	1	4.22237	Chr01	6843875	RchiOBHmChr1	7390030
RhK5_15858_309	1	4.62424	Chr01	10665528	RchiOBHmChr1	11508219
RhK5_18937_916	1	4.62424	Chr01	10666915	RchiOBHmChr1	11509606
RhMCRND_17018_442	1	5.05534	Chr01	6695660	RchiOBHmChr1	7241676
RhK5_17037_452	1	5.44316	Chr01	6431776	RchiOBHmChr1	6977828
Rh12GR_1952_1235	1	5.58706	Chr01	8037650	RchiOBHmChr1	8879669
RhK5_6217_835	1	5.99246	Chr01	8067838	RchiOBHmChr1	8909857
Rh12GR_10157_186	1	6.14498	Chr01	11429844	RchiOBHmChr1	12272565
Rh12GR_81436_227	1	6.19548	Chr01	10447465	RchiOBHmChr1	11290205
RhK5_694_1180	1	6.24155	Chr01	20067524	RchiOBHmChr1	23359783
RhMCRND_231_2781	1	6.56763	Chr01	10581192	RchiOBHmChr1	11423892
RhK5_4923_301	1	6.79643	Chr01	20894571	RchiOBHmChr1	24182028
RhK5_3329_366	1	6.80621	Chr01	6072788	RchiOBHmChr1	6618899
Rh12GR_64321_48	1	6.86175	Chr01	5401765	RchiOBHmChr1	5946453
RhMCRND_4443_1001	1	6.86175	Chr01	8037978	RchiOBHmChr1	8879997
RhMCRND_9558_314	1	6.86175	Chr01	5221132	RchiOBHmChr1	5765843
Rh12GR_18606_1118	1	7.00818	Chr01	2266281	RchiOBHmChr1	2804440
RhMCRND_18824_404	1	7.00944	Chr01	6403257	RchiOBHmChr1	6949314
RhK5_652_1823	1	7.08553	Chr01	2762562	RchiOBHmChr1	3300685
RhK5_17234_858	1	7.13734	Chr01	6436980	RchiOBHmChr1	6983030
RhK5_15786_218	1	7.16638	Chr01	1703330	RchiOBHmChr1	2241537
RhMCRND_8880_1485	1	7.1916	Chr01	13679202	RchiOBHmChr1	14967000
Rh12GR_17807_412	1	7.19258	Chr01	6740914	RchiOBHmChr1	7286935
RhK5_12736_1106	1	7.19258	Chr01	6427120	RchiOBHmChr1	6973172
RhK5_2938_206	1	7.19258	Chr01	5285608	RchiOBHmChr1	5830311
RhK5_4185_1516	1	7.19258	Chr01	4887172	RchiOBHmChr1	5431812
RhK5_5333_158	1	7.19258	Chr01	4367417	RchiOBHmChr1	4905361
RhK5_7700_1049	1	7.19258	Chr01	4746222	RchiOBHmChr1	5290872
RhMCRND_4198_641	1	7.19258	Chr01	6739857	RchiOBHmChr1	7285878
RhK5_2938_1180	1	7.22633	Chr01	5288594	RchiOBHmChr1	5833297
Rh12GR_58117_237	1	7.23499	Chr01	14030895	RchiOBHmChr1	16013290
Rh12GR_375_1050	1	7.24666	Chr01	5448515	RchiOBHmChr1	5993205
RhK5_12114_416	1	7.24666	Chr01	6739464	RchiOBHmChr1	7285485
RhK5_12114_949	1	7.24666	Chr01	6738931	RchiOBHmChr1	7284952
RhK5_660_849	1	7.24666	Chr01	4058032	RchiOBHmChr1	4596007
RhK5_660_982	1	7.24666	Chr01	4058165	RchiOBHmChr1	4596140
RhMCRND_4808_1343	1	7.24666	Chr01	4434532	RchiOBHmChr1	4979187
RhK5_9744_959	1	7.24698	Chr01	4433573	RchiOBHmChr1	4978228
RhMCRND_374_2052	1	7.24698	Chr01	4072669	RchiOBHmChr1	4610653
RhMCRND_7153_1152	1	7.29192	Chr01	6846022	RchiOBHmChr1	7392177
RhK5_13437_169	1	7.29817	Chr01	20074558	RchiOBHmChr1	23366814
RhK5_6718_1557	1	7.29817	Chr01	19569458	RchiOBHmChr1	21614348
RhK5_91_4625	1	7.29817	Chr01	19375045	RchiOBHmChr1	21419962
RhK5_102_2093	1	7.33887	Chr01	6859967	RchiOBHmChr1	7406121
RhMCRND_1229_1375	1	7.35849			RchiOBHmChr1	12875875
RhK5_2765_1135	1	7.36729	Chr01	11150556	RchiOBHmChr1	11993195
Rh12GR_55651_189	1	7.37075
RhMCRND_4764_122	1	7.39343	Chr01	11151291	RchiOBHmChr1	11993930
RhK5_282_1027	1	7.47162	Chr01	13629941	RchiOBHmChr1	14917748
RhK5_5708_1024	1	7.48304	Chr01	119511	RchiOBHmChr1	124332
RhMCRND_33614_1034	1	7.4896	Chr01	10873187	RchiOBHmChr1	11715846
RhK5_4640_422	1	7.53807	Chr01	3248772	RchiOBHmChr1	3786848
RhK5_11411_405	1	7.53962	Chr01	21758095	RchiOBHmChr1	25046201
RhMCRND_18876_1035	1	7.54896	Chr01	3062944	RchiOBHmChr1	3601039
RhMCRND_7616_1016	1	7.66373	Chr01	726554	RchiOBHmChr1	742790
RhMCRND_4845_1362	1	7.78039	Chr01	12385232	RchiOBHmChr1	13656327
RhK5_358_719	1	7.79377	Chr01	13879973	RchiOBHmChr1	15167724
RhK5_4252_1093	1	7.86064	Chr01	3395883	RchiOBHmChr1	3933938
RhK5_19997_1562	1	8.02977	Chr01	10580496	RchiOBHmChr1	11423196
RhK5_9179_202	1	8.09059			RchiOBHmChr1	1587864
RhK5_282_403	1	8.10914	Chr01	13632954	RchiOBHmChr1	14920761
RhMCRND_2439_1135	1	8.14276			RchiOBHmChr1	15809634
RhK5_1481_232	1	8.1516			RchiOBHmChr1	15813623
Rh12GR_71927_205	1	8.15377	Chr01	2236163	RchiOBHmChr1	2774323
RhMCRND_373_314	1	8.17955	Chr01	17576597	RchiOBHmChr1	19552543
Rh12GR_1856_510	1	8.40361	Chr01	168230	RchiOBHmChr1	173052
RhK5_20380_1003	1	8.41083	Chr01	17982997	RchiOBHmChr1	20028050
RhK5_445_1122	1	8.77595			RchiOBHmChr1	15704581
RhK5_445_588	1	8.77595			RchiOBHmChr1	15705948
RhK5_944_1305	1	8.94441	Chr01	18760393	RchiOBHmChr1	20805376
RhMCRND_1423_2150	1	8.95305	Chr01	15310284	RchiOBHmChr1	17292554
RhMCRND_19807_213	1	8.95305
RhMCRND_3753_435	1	8.95305	Chr01	17385401	RchiOBHmChr1	19361371
Rh12GR_21002_281	1	8.99981	Chr01	16728823	RchiOBHmChr1	18714383
Rh12GR_636_1026	1	9.15778	Chr01	15309416	RchiOBHmChr1	17291686
RhK5_9643_914	1	9.15778	Chr01	16162634	RchiOBHmChr1	18144818
RhK5_807_2406	1	9.16989	Chr01	19273854	RchiOBHmChr1	21318768
RhK5_4744_983	1	9.20137	Chr01	23816691	RchiOBHmChr1	27105683
RhMCRND_10025_206	1	9.21414	Chr01	16731938	RchiOBHmChr1	18717497
Rh12GR_86271_2328	1	9.26816	Chr01	19401905	RchiOBHmChr1	21446816
Rh12GR_2740_1963	1	9.27846	Chr01	17168980	RchiOBHmChr1	19144952
Rh12GR_2740_2262	1	9.27846	Chr01	17168568	RchiOBHmChr1	19144540
Rh12GR_2740_2445	1	9.27846	Chr01	17168386	RchiOBHmChr1	19144358
Rh12GR_3985_1217	1	9.27846	Chr01	17756614	RchiOBHmChr1	19732559
Rh12GR_56000_670	1	9.27846	Chr01	17761717	RchiOBHmChr1	19737662
Rh12GR_57869_1172	1	9.27846	Chr01	19135316	RchiOBHmChr1	21180252
Rh12GR_64385_939	1	9.27846	Chr01	21294954	RchiOBHmChr1	24582466
Rh12GR_66445_448	1	9.27846	Chr01	19997684	RchiOBHmChr1	23289964
RhK5_111_605	1	9.27846	Chr01	17164283	RchiOBHmChr1	19140255
RhMCRND_15172_652	1	9.27846	Chr01	18791405	RchiOBHmChr1	20836385
Rh12GR_2740_2507	1	9.33985	Chr01	17168324	RchiOBHmChr1	19144296
Rh12GR_56000_1552	1	9.33985	Chr01	17764066	RchiOBHmChr1	19740011
Rh12GR_2740_1623	1	9.38216	Chr01	17169319	RchiOBHmChr1	19145291
Rh12GR_56000_1711	1	9.38216	Chr01	17764225	RchiOBHmChr1	19740170
RhK5_10569_121	1	9.61361			RchiOBHmChr1	22957870
RhK5_6093_550	1	9.61361	Chr01	19586504	RchiOBHmChr1	21631398
RhK5_6259_936	1	9.61361			RchiOBHmChr1	22937846
RhK5_9191_569	1	9.61361	Chr01	19408625	RchiOBHmChr1	21453536
Rh12GR_21106_343	1	9.68529	Chr01	14208964	RchiOBHmChr1	16191357
Rh12GR_70921_191	1	9.7156	Chr01	19130133	RchiOBHmChr1	21175071
Rh12GR_81750_204	1	9.7156			RchiOBHmChr1	22785510
RhK5_11411_1602	1	9.77532	Chr01	21762383	RchiOBHmChr1	25050488
RhMCRND_6665_1287	1	9.83338	Chr01	17614161	RchiOBHmChr1	19590098
RhMCRND_3144_2135	1	9.87226	Chr01	6668289	RchiOBHmChr1	7214308
RhMCRND_532_760	1	10.0675	Chr01	19813880	RchiOBHmChr1	23106184
RhK5_3808_240	1	10.1362	Chr01	16751668	RchiOBHmChr1	18737220
Rh12GR_2206_1423	1	10.1832	Chr01	25359915	RchiOBHmChr1	28652872
Rh12GR_16488_936	1	10.2066	Chr01	18813599	RchiOBHmChr1	20858572
Rh12GR_16648_1901	1	10.3482	Chr01	23583005	RchiOBHmChr1	26871864
RhMCRND_2157_885	1	10.3482	Chr01	20697250	RchiOBHmChr1	23984720
RhMCRND_532_1217	1	10.3482	Chr01	19813189	RchiOBHmChr1	23105493
RhMCRND_9223_971	1	10.3482	Chr01	19586794	RchiOBHmChr1	21631688
Rh12GR_29840_1186	1	10.4309	Chr01	14906008	RchiOBHmChr1	16888308
RhK5_489_2120	1	10.4309	Chr01	16738214	RchiOBHmChr1	18723772
RhK5_489_363	1	10.4309	Chr01	16739971	RchiOBHmChr1	18725529
RhMCRND_17035_142	1	10.4309	Chr01	14754661	RchiOBHmChr1	16736974
RhMCRND_247_1042	1	10.4309	Chr01	17166594	RchiOBHmChr1	19142566
RhMCRND_373_144	1	10.4309	Chr01	17576091	RchiOBHmChr1	19552036
RhMCRND_8097_831	1	10.4309	Chr01	14905454	RchiOBHmChr1	16887754
RhK5_4321_1091	1	10.7552	Chr01	24169878	RchiOBHmChr1	27458846
Rh12GR_10131_766	1	10.981	Chr01	22680829	RchiOBHmChr1	25969704
Rh12GR_12088_453	1	11.0163			RchiOBHmChr1	21808302
Rh12GR_50638_367	1	11.0423	Chr01	22619618	RchiOBHmChr1	25908496
Rh12GR_63033_891	1	11.1212	Chr01	22908266	RchiOBHmChr1	26197121
RhK5_1946_218	1	11.1212	Chr01	23399952	RchiOBHmChr1	26688778
RhK5_5717_59	1	11.1212	Chr01	23046493	RchiOBHmChr1	26335348
RhK5_4788_372	1	11.1261	Chr01	25017528	RchiOBHmChr1	28310483
RhK5_4788_411	1	11.1483	Chr01	25017489	RchiOBHmChr1	28310444
RhMCRND_798_1109	1	11.1483	Chr01	24276197	RchiOBHmChr1	27565147
RhK5_1011_3044	1	11.1552	Chr01	24277065	RchiOBHmChr1	27566015
RhK5_1835_550	1	11.2784	Chr01	17457616	RchiOBHmChr1	19433580
Rh12GR_20512_647	1	11.3055	Chr01	16893657	RchiOBHmChr1	18869648
Rh12GR_31382_1036	1	11.3098	Chr01	23021749	RchiOBHmChr1	26310607
Rh12GR_23147_2129	1	11.3999	Chr01	25419139	RchiOBHmChr1	28712093
Rh12GR_42244_2795	1	11.3999	Chr01	24169113	RchiOBHmChr1	27458081
Rh12GR_61644_619	1	11.3999	Chr01	24287298	RchiOBHmChr1	27576246
Rh12GR_56000_204	1	11.4055	Chr01	17761089	RchiOBHmChr1	19737034
Rh12GR_20745_1024	1	11.4427	Chr01	17746922	RchiOBHmChr1	19722868
Rh12GR_4071_4428	1	11.4567	Chr01	29430959	RchiOBHmChr1	33821351
Rh12GR_12580_120	1	11.667	Chr01	14426653	RchiOBHmChr1	16408996
RhK5_4282_560	1	11.6817	Chr01	25152111	RchiOBHmChr1	28445084
RhMCRND_12762_716	1	11.7281	Chr01	24172252	RchiOBHmChr1	27461219
RhMCRND_798_1153	1	11.7281	Chr01	24276153	RchiOBHmChr1	27565103
RhK5_5803_750	1	11.7537	Chr01	15060705	RchiOBHmChr1	17042992
RhK5_6480_262	1	11.7537	Chr01	15584216	RchiOBHmChr1	17566465
RhMCRND_14647_880	1	11.7537	Chr01	14615611	RchiOBHmChr1	16597938
RhK5_2366_903	1	11.7555	Chr01	23776158	RchiOBHmChr1	27065154
RhK5_881_3072	1	11.8252	Chr01	25421200	RchiOBHmChr1	28714154
Rh12GR_11551_1471	1	11.8508	Chr01	30220466	RchiOBHmChr1	33031963
Rh12GR_55474_305	1	11.8508
Rh12GR_6795_1921	1	11.8508	Chr01	30264610	RchiOBHmChr1	32987824
RhK5_2477_1732	1	11.8508	Chr01	25236495	RchiOBHmChr1	28529467
RhK5_4809_987	1	11.8508	Chr01	25607392	RchiOBHmChr1	28875895
RhMCRND_10224_1303	1	11.8508	Chr01	26772778	RchiOBHmChr1	31530552
RhMCRND_10328_402	1	11.8508	Chr01	29452497	RchiOBHmChr1	33799811
RhMCRND_20956_236	1	11.8508	Chr01	25624236	RchiOBHmChr1	28892738
RhMCRND_5179_1635	1	11.8508	Chr01	28764240	RchiOBHmChr1	34487968
RhMCRND_5775_1137	1	11.8508	Chr01	30265749	RchiOBHmChr1	32986685
RhK5_559_802	1	11.9517	Chr01	24728757	RchiOBHmChr1	28021745
Rh12GR_17899_317	1	12.091	Chr01	21467286	RchiOBHmChr1	24755391
Rh12GR_1984_1708	1	12.091	Chr01	18760029	RchiOBHmChr1	20805012
Rh12GR_19942_298	1	12.091	Chr01	23548211	RchiOBHmChr1	26837076
Rh12GR_2773_640	1	12.091	Chr01	21303522	RchiOBHmChr1	24591036
Rh12GR_31539_229	1	12.091	Chr01	22191885	RchiOBHmChr1	25480792
Rh12GR_32459_770	1	12.091	Chr01	21302423	RchiOBHmChr1	24589937
Rh12GR_43144_1261	1	12.091	Chr01	19565560	RchiOBHmChr1	21610450
Rh12GR_48629_1214	1	12.091	Chr01	22471521	RchiOBHmChr1	25760414
Rh12GR_7423_949	1	12.091	Chr01	21317443	RchiOBHmChr1	24604954
RhK5_1671_768	1	12.091	Chr01	19402886	RchiOBHmChr1	21447797
RhK5_1946_1484	1	12.091	Chr01	23401218	RchiOBHmChr1	26690044
RhK5_1946_263	1	12.091	Chr01	23399997	RchiOBHmChr1	26688823
RhK5_20241_254	1	12.091	Chr01	18877994	RchiOBHmChr1	20922960
RhK5_20241_371	1	12.091	Chr01	18877877	RchiOBHmChr1	20922843
RhK5_3283_1329	1	12.091	Chr01	21876816	RchiOBHmChr1	25164914
RhK5_4744_145	1	12.091	Chr01	23820778	RchiOBHmChr1	27109771
RhK5_5748_170	1	12.091	Chr01	20088092	RchiOBHmChr1	23380343
RhK5_587_2252	1	12.091	Chr01	20231728	RchiOBHmChr1	23523976
RhK5_7006_903	1	12.091	Chr01	23527487	RchiOBHmChr1	26816347
RhK5_807_422	1	12.091	Chr01	19269749	RchiOBHmChr1	21314663
RhK5_8194_339	1	12.091	Chr01	23815672	RchiOBHmChr1	27104664
RhK5_91_3405	1	12.091	Chr01	19377417	RchiOBHmChr1	21422334
RhMCRND_1996_1122	1	12.091	Chr01	18760571	RchiOBHmChr1	20805554
RhMCRND_897_105	1	12.091	Chr01	21557080	RchiOBHmChr1	24845175
RhMCRND_1956_447	1	12.1207	Chr01	25340772	RchiOBHmChr1	28633735
Rh12GR_13079_1383	1	12.364	Chr01	24171588	RchiOBHmChr1	27460556
Rh12GR_1512_1260	1	12.4245	Chr01	30445701	RchiOBHmChr1	32806742
Rh12GR_87564_2451	1	12.4245	Chr01	30325772	RchiOBHmChr1	32926676
Rh12GR_254_132	1	12.4446	Chr01	19190855	RchiOBHmChr1	21235778
Rh12GR_6197_1190	1	12.4893	Chr01	24145542	RchiOBHmChr1	27434520
RhK5_1011_1129	1	12.4893	Chr01	24274696	RchiOBHmChr1	27563646
RhK5_1011_2438	1	12.4893	Chr01	24276004	RchiOBHmChr1	27564954
RhK5_4321_723	1	12.4893	Chr01	24171234	RchiOBHmChr1	27460202
Rh12GR_86167_185	1	12.5987
RhMCRND_17225_546	1	12.661	Chr01	25236552	RchiOBHmChr1	28529524
RhK5_19983_347	1	12.8867	Chr01	24984573	RchiOBHmChr1	28277530
Rh12GR_22535_1154	1	12.9045	Chr01	25372701	RchiOBHmChr1	28665658
Rh12GR_23147_2826	1	12.9045	Chr01	25419831	RchiOBHmChr1	28712785
Rh12GR_36891_787	1	12.9045	Chr01	24762173	RchiOBHmChr1	28055156
Rh12GR_5419_1134	1	12.9045
RhK5_1011_2692	1	12.9045	Chr01	24276258	RchiOBHmChr1	27565208
RhK5_1011_883	1	12.9045	Chr01	24274450	RchiOBHmChr1	27563400
RhK5_881_1821	1	12.9045	Chr01	25419949	RchiOBHmChr1	28712903
RhK5_881_2555	1	12.9045	Chr01	25420683	RchiOBHmChr1	28713637
RhK5_881_2700	1	12.9045	Chr01	25420828	RchiOBHmChr1	28713782
RhK5_881_3378	1	12.9045	Chr01	25421506	RchiOBHmChr1	28714460
RhK5_881_903	1	12.9045	Chr01	25419031	RchiOBHmChr1	28711985
RhMCRND_2597_1648	1	12.9045
RhMCRND_798_3190	1	12.9045	Chr01	24273919	RchiOBHmChr1	27562869
RhMCRND_798_544	1	12.9045	Chr01	24277206	RchiOBHmChr1	27566156
RhMCRND_884_3206	1	12.9045	Chr01	25421172	RchiOBHmChr1	28714126
RhK5_291_1163	1	13.0611	Chr01	25290309	RchiOBHmChr1	28583279
RhK5_1349_959	1	13.1279	Chr01	24662732	RchiOBHmChr1	27955739
RhK5_1349_2145	1	13.1951	Chr01	24660064	RchiOBHmChr1	27953071
Rh12GR_14429_241	1	13.1984	Chr01	31482725	RchiOBHmChr1	31769856
Rh12GR_5015_2143	1	13.2161	Chr01	54520117	RchiOBHmChr1	57944953
RhK5_1349_1575	1	13.2161	Chr01	24660634	RchiOBHmChr1	27953641
RhK5_559_1215	1	13.2161	Chr01	24729877	RchiOBHmChr1	28022865
RhK5_559_899	1	13.2161	Chr01	24729343	RchiOBHmChr1	28022331
RhK5_9488_194	1	13.2161	Chr01	24934106	RchiOBHmChr1	28227070
RhK5_9488_462	1	13.2161	Chr01	24934374	RchiOBHmChr1	28227338
Rh12GR_57498_1008	1	13.219
RhK5_13727_512	1	13.2509	Chr01	25221343	RchiOBHmChr1	28514316
Rh12GR_29310_1346	1	13.4288
RhK5_6339_530	1	13.4288	Chr01	29032351	RchiOBHmChr1	34219896
RhK5_2679_1162	1	13.5251	Chr01	27341412	RchiOBHmChr1	30961981
Rh12GR_48703_618	1	13.5308	Chr01	30028788	RchiOBHmChr1	33223618
Rh12GR_21513_1185	1	13.5401	Chr01	11151160	RchiOBHmChr1	11993799
RhK5_2765_432	1	13.5401	Chr01	11146480	RchiOBHmChr1	11989119
RhMCRND_3437_1991	1	13.8037	Chr01	37195817	RchiOBHmChr1	40612333
RhK5_203_3449	1	13.9309	Chr01	12590045	RchiOBHmChr1	13861126
RhK5_203_3793	1	13.9309	Chr01	12590465	RchiOBHmChr1	13861546
RhK5_3049_957	1	13.9309	Chr01	12386122	RchiOBHmChr1	13657217
RhK5_7721_457	1	13.9309	Chr01	12505006	RchiOBHmChr1	13776096
RhK5_9001_684	1	13.9309	Chr01	13184377	RchiOBHmChr1	14472237
RhK5_35_3683	1	13.9847	Chr01	33391771	RchiOBHmChr1	36829045
RhMCRND_15164_109	1	13.9847	Chr01	33445852	RchiOBHmChr1	36883112
RhK5_18258_178	1	13.9904	Chr01	28781264	RchiOBHmChr1	34470949
Rh12GR_59442_44	1	13.9946	Chr01	35356436	RchiOBHmChr1	38778884
RhK5_20561_782	1	14.0355	Chr01	27294707	RchiOBHmChr1	31008685
RhMCRND_521_4075	1	14.0355	Chr01	29032559	RchiOBHmChr1	34219688
RhK5_8865_358	1	14.1618	Chr01	32991009	RchiOBHmChr1	36428339
RhK5_2725_860	1	14.2588	Chr01	27593696	RchiOBHmChr1	29892740
Rh12GR_36605_1145	1	14.3935	Chr01	28285585	RchiOBHmChr1	34966560
RhK5_9376_549	1	14.5274	Chr01	30642176	RchiOBHmChr1	32610296
Rh12GR_71603_211	1	14.5902	Chr01	32354044	RchiOBHmChr1	35791499
RhK5_4341_1218	1	14.796	Chr01	29942028	RchiOBHmChr1	33310359
Rh12GR_2373_1492	1	14.965	Chr01	34830473	RchiOBHmChr1	38253052
RhK5_8518_746	1	15.1228	Chr01	28779357	RchiOBHmChr1	34472856
Rh12GR_80255_707	1	15.2544	Chr01	25785958	RchiOBHmChr1	29054437
RhK5_10761_420	1	15.2544	Chr01	25486044	RchiOBHmChr1	28778998
Rh12GR_23147_4811	1	15.2619	Chr01	25421812	RchiOBHmChr1	28714766
Rh12GR_77040_678	1	15.2619	Chr01	25716095	RchiOBHmChr1	28984589
RhK5_10761_294	1	15.2619	Chr01	25486170	RchiOBHmChr1	28779124
RhK5_10761_96	1	15.2619	Chr01	25486368	RchiOBHmChr1	28779322
RhK5_19408_416	1	15.2619	Chr01	25485006	RchiOBHmChr1	28777960
RhK5_881_1068	1	15.2619	Chr01	25419196	RchiOBHmChr1	28712150
Rh12GR_26821_1146	1	15.972	Chr01	30871244	RchiOBHmChr1	32381261
Rh12GR_8460_606	1	16.2494	Chr01	32898886	RchiOBHmChr1	36336229
Rh12GR_4024_1359	1	16.4268	Chr01	27354183	RchiOBHmChr1	30949213
Rh12GR_79510_203	1	16.4268	Chr01	28730439	RchiOBHmChr1	34521773
Rh12GR_80231_155	1	16.4268	Chr01	27351079	RchiOBHmChr1	30952317
RhK5_5795_1060	1	16.4268	Chr01	27352992	RchiOBHmChr1	30950404
Rh12GR_19454_313	1	16.4912	Chr01	37402042	RchiOBHmChr1	40818534
RhK5_10589_382	1	16.4912	Chr01	37425836	RchiOBHmChr1	40842319
Rh12GR_1248_6180	1	16.5075	Chr01	38276566	RchiOBHmChr1	41692971
RhK5_15480_178	1	16.5779	Chr01	38694979	RchiOBHmChr1	42111337
RhMCRND_14413_167	1	16.8358	Chr01	32349248	RchiOBHmChr1	35786703
RhK5_12983_194	1	17.1402	Chr01	30158413	RchiOBHmChr1	33094008
RhK5_13870_416	1	17.1402	Chr01	30634660	RchiOBHmChr1	32617812
RhK5_14731_182	1	17.1402	Chr01	30960708	RchiOBHmChr1	32291812
RhK5_2135_474	1	17.1402	Chr01	29883303	RchiOBHmChr1	33369061
RhK5_4341_593	1	17.1402	Chr01	29933522	RchiOBHmChr1	33318863
Rh12GR_35785_1029	1	17.1418	Chr01	34188481	RchiOBHmChr1	37625649
RhMCRND_8637_906	1	17.1588	Chr01	37349360	RchiOBHmChr1	40765856
RhK5_16_3576	1	17.3474	Chr01	38269791	RchiOBHmChr1	41686197
RhK5_16_225	1	17.3772	Chr01	38261156	RchiOBHmChr1	41677562
RhK5_3606_1042	1	17.3772	Chr01	38669059	RchiOBHmChr1	42085416
RhMCRND_16284_226	1	17.3772	Chr01	38293232	RchiOBHmChr1	41709634
RhMCRND_3662_475	1	17.3772	Chr01	37847560	RchiOBHmChr1	41264008
RhMCRND_8769_1201	1	17.3772	Chr01	38282270	RchiOBHmChr1	41698675
RhK5_1451_1547	1	17.4132	Chr01	37183839	RchiOBHmChr1	40600356
Rh12GR_37294_302	1	17.5572			RchiOBHmChr1	63448148
Rh12GR_10867_316	1	17.5718	Chr01	35979300	RchiOBHmChr1	39395672
Rh12GR_19855_570	1	17.5718	Chr01	36412012	RchiOBHmChr1	39828355
Rh12GR_23344_2698	1	17.5718	Chr01	36631786	RchiOBHmChr1	40048111
Rh12GR_49474_1856	1	17.5718	Chr01	33869927	RchiOBHmChr1	37307136
Rh12GR_54027_354	1	17.5718	Chr01	32346731	RchiOBHmChr1	35784190
Rh12GR_55317_852	1	17.5718	Chr01	32402735	RchiOBHmChr1	35840185
Rh12GR_56389_840	1	17.5718	Chr01	32337440	RchiOBHmChr1	35774901
Rh12GR_56806_692	1	17.5718	Chr01	37163870	RchiOBHmChr1	40580392
RhK5_10067_242	1	17.5718	Chr01	36193337	RchiOBHmChr1	39609684
RhK5_1103_1795	1	17.5718	Chr01	36629348	RchiOBHmChr1	40045673
RhK5_1103_2638	1	17.5718	Chr01	36628505	RchiOBHmChr1	40044830
RhK5_1103_979	1	17.5718	Chr01	36632945	RchiOBHmChr1	40049266
RhK5_11593_187	1	17.5718	Chr01	33233569	RchiOBHmChr1	36670886
RhK5_12783_1430	1	17.5718	Chr01	36598125	RchiOBHmChr1	40014449
RhK5_1991_92	1	17.5718	Chr01	32449658	RchiOBHmChr1	35887102
RhK5_20825_169	1	17.5718	Chr01	34020073	RchiOBHmChr1	37457259
RhK5_2740_948	1	17.5718	Chr01	31439909	RchiOBHmChr1	31812663
RhK5_2973_1284	1	17.5718	Chr01	33009995	RchiOBHmChr1	36447324
RhK5_35_2451	1	17.5718	Chr01	33390539	RchiOBHmChr1	36827813
RhK5_35_5881	1	17.5718	Chr01	33396294	RchiOBHmChr1	36833567
RhK5_444_3158	1	17.5718	Chr01	35404022	RchiOBHmChr1	38826436
RhK5_5270_611	1	17.5718	Chr01	32897994	RchiOBHmChr1	36335338
RhK5_549_1475	1	17.5718	Chr01	35017438	RchiOBHmChr1	38440013
RhK5_549_764	1	17.5718	Chr01	35016290	RchiOBHmChr1	38438865
RhK5_7039_1185	1	17.5718	Chr01	33871579	RchiOBHmChr1	37308788
RhK5_868_1774	1	17.5718	Chr01	31808339	RchiOBHmChr1	35245849
RhK5_7803_426	1	17.9576	Chr01	37323224	RchiOBHmChr1	40739725
RhK5_5074_81	1	17.9893	Chr01	38724145	RchiOBHmChr1	42140502
RhMCRND_9872_658	1	18.0866	Chr01	35022538	RchiOBHmChr1	38445113
Rh12GR_37819_780	1	18.2091	Chr01	37688082	RchiOBHmChr1	41104531
RhK5_8978_157	1	18.2108	Chr01	37411242	RchiOBHmChr1	40827730
RhMCRND_8465_306	1	18.4182	Chr01	38726616	RchiOBHmChr1	42142973
Rh12GR_2132_1549	1	18.5314	Chr01	38526862	RchiOBHmChr1	41943236
RhK5_325_2893	1	18.5964	Chr01	38665282	RchiOBHmChr1	42081639
RhK5_1740_830	1	18.6199	Chr01	37216663	RchiOBHmChr1	40633175
RhMCRND_33587_318	1	18.6385	Chr01	38715592	RchiOBHmChr1	42131948
Rh12GR_34338_1004	1	18.648	Chr01	33042870	RchiOBHmChr1	36480194
Rh12GR_16222_1603	1	18.7753	Chr01	36597453	RchiOBHmChr1	40013777
RhMCRND_25197_1071	1	18.7753	Chr01	32894613	RchiOBHmChr1	36331957
RhMCRND_29463_667	1	18.7797	Chr01	35982282	RchiOBHmChr1	39398654
RhK5_16_1570	1	18.9033	Chr01	38264127	RchiOBHmChr1	41680533
RhK5_3830_620	1	18.9033	Chr01	38310204	RchiOBHmChr1	41726603
RhMCRND_11330_682	1	18.9033	Chr01	38677983	RchiOBHmChr1	42094341
RhK5_3250_1142	1	18.994	Chr01	37465334	RchiOBHmChr1	40881833
RhK5_708_1124	1	19.1126	Chr01	37333591	RchiOBHmChr1	40750093
Rh12GR_56928_1734	1	19.1469	Chr01	31599147
Rh12GR_9061_1169	1	19.2344	Chr01	38175431	RchiOBHmChr1	41591848
RhK5_4025_382	1	19.2381	Chr01	38750317	RchiOBHmChr1	42166673
RhK5_4025_595	1	19.2381	Chr01	38750684	RchiOBHmChr1	42167040
RhK5_13037_140	1	19.5117	Chr01	38175782	RchiOBHmChr1	41592199
Rh12GR_56449_1419	1	19.586	Chr01	39079298	RchiOBHmChr1	42495599
RhK5_2476_970	1	19.586	Chr01	39350124	RchiOBHmChr1	42766340
Rh12GR_2826_1629	1	19.5993	Chr01	39748850	RchiOBHmChr1	43165020
Rh12GR_52200_1199	1	19.746	Chr01	37214255	RchiOBHmChr1	40630767
Rh12GR_8269_1826	1	19.7861	Chr01	37463481	RchiOBHmChr1	40879979
Rh12GR_11621_284	1	20.2304	Chr01	33205005	RchiOBHmChr1	36642314
Rh12GR_23274_1244	1	20.2304	Chr01	31667261	RchiOBHmChr1	31616972
Rh12GR_50221_908	1	20.2304	Chr01	36636070	RchiOBHmChr1	40052391
Rh12GR_5236_1722	1	20.2304	Chr01	33904268	RchiOBHmChr1	37341470
Rh12GR_56394_1340	1	20.2304	Chr01	31783916	RchiOBHmChr1	35221425
Rh12GR_59898_670	1	20.2304	Chr01	33245563	RchiOBHmChr1	36682883
Rh12GR_66209_951	1	20.2304	Chr01	32991069	RchiOBHmChr1	36428399
Rh12GR_7135_277	1	20.2304
RhK5_35_3604	1	20.2304	Chr01	33391692	RchiOBHmChr1	36828966
RhK5_35_4280	1	20.2304	Chr01	33392367	RchiOBHmChr1	36829641
RhK5_35_5579	1	20.2304	Chr01	33395862	RchiOBHmChr1	36833135
RhK5_507_1160	1	20.2304	Chr01	34256734	RchiOBHmChr1	37693898
RhK5_5834_1066	1	20.2304	Chr01	34265463	RchiOBHmChr1	37702625
RhK5_6953_334	1	20.2304	Chr01	34144250	RchiOBHmChr1	37581421
RhMCRND_11685_1027	1	20.2304	Chr01	34983775	RchiOBHmChr1	38406349
RhK5_5999_779	1	20.2751	Chr01	39094873	RchiOBHmChr1	42511176
RhK5_2314_573	1	20.2784	Chr01	40260680	RchiOBHmChr1	43676802
RhK5_62_4802	1	20.3258	Chr01	40485535	RchiOBHmChr1	43901612
RhK5_6471_504	1	20.3258
RhK5_6171_519	1	20.3894	Chr01	40313722	RchiOBHmChr1	43729834
Rh12GR_39161_289	1	20.4534	Chr01	38715126	RchiOBHmChr1	42131482
RhMCRND_4575_1151	1	20.4534	Chr01	38527623	RchiOBHmChr1	41943997
Rh12GR_17779_573	1	20.8234	Chr01	39875455	RchiOBHmChr1	43291608
RhK5_2803_203	1	20.8963	Chr01	40448976	RchiOBHmChr1	43865066
RhK5_5828_1052	1	20.8963	Chr01	38718453	RchiOBHmChr1	42134809
RhMCRND_4268_1507	1	20.9117	Chr01	40295393	RchiOBHmChr1	43711507
RhMCRND_2142_1352	1	21.2072	Chr01	40299365	RchiOBHmChr1	43715483
RhMCRND_29056_136	1	21.2072	Chr01	40213929	RchiOBHmChr1	43630050
RhK5_5899_754	1	21.2197	Chr01	40613138	RchiOBHmChr1	44029212
Rh12GR_38712_175	1	21.3266	Chr01	37894033	RchiOBHmChr1	41310477
Rh12GR_1248_1854	1	21.5404	Chr01	38264658	RchiOBHmChr1	41681064
Rh12GR_1248_2199	1	21.5404	Chr01	38265219	RchiOBHmChr1	41681625
Rh12GR_1248_3444	1	21.5404	Chr01	38269438	RchiOBHmChr1	41685844
Rh12GR_1248_6935	1	21.5404	Chr01	38278419	RchiOBHmChr1	41694824
Rh12GR_27962_549	1	21.5404	Chr01	37318066	RchiOBHmChr1	40734574
Rh12GR_55411_188	1	21.5404	Chr01	38225825	RchiOBHmChr1	41642241
Rh12GR_70694_121	1	21.5404	Chr01	38104759	RchiOBHmChr1	41521197
Rh12GR_89139_111	1	21.5404	Chr01	37909338	RchiOBHmChr1	41325782
RhMCRND_2071_1455	1	21.5404	Chr01	37215299	RchiOBHmChr1	40631811
RhMCRND_3437_1475	1	21.5404	Chr01	37197704	RchiOBHmChr1	40614220
RhMCRND_7520_664	1	21.5404	Chr01	37905308	RchiOBHmChr1	41321752
RhK5_7575_780	1	21.5742	Chr01	39016695	RchiOBHmChr1	42433003
RhK5_13918_409	1	21.6235	Chr01	40468392	RchiOBHmChr1	43884472
RhMCRND_17415_1326	1	21.7071	Chr01	40467993	RchiOBHmChr1	43884073
RhK5_14_2030	1	21.7246	Chr01	40942866	RchiOBHmChr1	44358918
RhK5_917_1174	1	21.8949	Chr01	39693814	RchiOBHmChr1	43109984
RhMCRND_10487_750	1	21.9542	Chr01	39145678	RchiOBHmChr1	42561967
RhMCRND_7057_1011	1	22.429	Chr01	38769833	RchiOBHmChr1	42186185
RhK5_3693_626	1	22.4812	Chr01	40947305	RchiOBHmChr1	44363357
RhK5_4705_274	1	22.4812	Chr01	41209060	RchiOBHmChr1	44625069
Rh12GR_49903_1969	1	22.5403	Chr01	38666856	RchiOBHmChr1	42083213
Rh12GR_60882_1329	1	22.5901	Chr01	38683267	RchiOBHmChr1	42099625
RhK5_62_1282	1	22.6407	Chr01	40480221	RchiOBHmChr1	43896298
RhK5_2902_1660	1	22.6586	Chr01	41840283	RchiOBHmChr1	45256237
Rh12GR_71821_213	1	22.6818	Chr01	41679357	RchiOBHmChr1	45095344
RhK5_62_1558	1	22.7171	Chr01	40480482	RchiOBHmChr1	43896559
RhK5_1396_871	1	23.0902	Chr01	41940967	RchiOBHmChr1	45356911
Rh12GR_21949_763	1	23.1133	Chr01	52237190	RchiOBHmChr1	55661845
RhK5_7202_804	1	23.1562	Chr01	41633877	RchiOBHmChr1	45049865
RhMCRND_12306_643	1	23.172	Chr01	39127460	RchiOBHmChr1	42543751
RhMCRND_2736_1842	1	23.172	Chr01	39079728	RchiOBHmChr1	42496029
Rh12GR_2826_1128	1	23.7712	Chr01	39749351	RchiOBHmChr1	43165521
Rh12GR_2826_642	1	23.7712	Chr01	39750147	RchiOBHmChr1	43166317
Rh12GR_63154_495	1	23.7712	Chr01	39130155	RchiOBHmChr1	42546446
Rh12GR_67589_194	1	23.7712	Chr01	39893818	RchiOBHmChr1	43309971
RhMCRND_79_2837	1	23.7712	Chr01	40481755	RchiOBHmChr1	43897832
RhMCRND_79_3879	1	23.7712	Chr01	40483577	RchiOBHmChr1	43899654
RhMCRND_79_3921	1	23.7712	Chr01	40483619	RchiOBHmChr1	43899696
RhK5_5728_947	1	23.8897	Chr01	42126716	RchiOBHmChr1	45542643
RhK5_6039_1057	1	23.8897	Chr01	42140246	RchiOBHmChr1	45556173
RhK5_8397_854	1	23.8897	Chr01	42091885	RchiOBHmChr1	45507814
Rh12GR_15559_1115	1	23.9008	Chr01	40284142	RchiOBHmChr1	43700261
Rh12GR_3512_1917	1	23.9008	Chr01	40604833	RchiOBHmChr1	44020906
Rh12GR_35800_1110	1	23.9008	Chr01	40449568	RchiOBHmChr1	43865658
Rh12GR_5395_621	1	23.9008	Chr01	40047913	RchiOBHmChr1	43464059
Rh88_40630_183	1	23.9008	Chr01	39750251	RchiOBHmChr1	43166421
RhMCRND_79_5682	1	23.9008	Chr01	40485993	RchiOBHmChr1	43902070
RhK5_14_3056	1	23.9416	Chr01	40937646	RchiOBHmChr1	44353698
RhK5_1329_272	1	23.9608
RhK5_14_2450	1	24.0261	Chr01	40940419	RchiOBHmChr1	44356471
RhK5_14_5516	1	24.0261	Chr01	40931641	RchiOBHmChr1	44347692
RhK5_14_7313	1	24.0261	Chr01	40927004	RchiOBHmChr1	44343055
RhK5_8706_726	1	24.0261	Chr01	41281218	RchiOBHmChr1	44697225
RhMCRND_5896_1108	1	24.0261	Chr01	41429662	RchiOBHmChr1	44845682
RhMCRND_604_2503	1	24.0261	Chr01	41605146	RchiOBHmChr1	45021134
RhMCRND_7367_1740	1	24.0261	Chr01	40612235	RchiOBHmChr1	44028309
RhK5_3693_827	1	24.312	Chr01	40947506	RchiOBHmChr1	44363558
RhMCRND_79_5149	1	24.396	Chr01	40485468	RchiOBHmChr1	43901545
RhK5_12156_795	1	24.6379	Chr01	42704638	RchiOBHmChr1	46108412
RhK5_12156_855	1	24.6379	Chr01	42704578	RchiOBHmChr1	46108352
RhK5_1328_776	1	24.6379	Chr01	42689159	RchiOBHmChr1	46092940
RhK5_10030_376	1	24.9527	Chr01	48886593	RchiOBHmChr1	52327592
RhMCRND_32853_471	1	25.0738	Chr01	41597291	RchiOBHmChr1	45013278
RhK5_11880_483	1	25.3422	Chr01	42756703	RchiOBHmChr1	46160470
RhK5_2277_1070	1	25.3422	Chr01	43034801	RchiOBHmChr1	46439947
Rh12GR_10443_228	1	26.0252	Chr01	41623588	RchiOBHmChr1	45039580
Rh12GR_21749_1314	1	26.2309	Chr01	42089889	RchiOBHmChr1	45505818
RhMCRND_17457_334	1	26.2309	Chr01	42080096	RchiOBHmChr1	45496026
RhK5_2538_214	1	26.3956	Chr01	44426515	RchiOBHmChr1	47861549
Rh12GR_12927_1121	1	26.5371	Chr01	45656930	RchiOBHmChr1	49091819
Rh12GR_26_3825	1	26.5371	Chr01	45642483	RchiOBHmChr1	49077374
RhK5_9641_562	1	26.7037
Rh12GR_87038_259	1	26.8268	Chr01	43649680	RchiOBHmChr1	47054721
RhK5_303_2741	1	26.8664	Chr01	44615261	RchiOBHmChr1	48050268
RhMCRND_12281_530	1	27.0133	Chr01	41623147	RchiOBHmChr1	45039139
RhK5_7961_149	1	27.1271	Chr01	46293665	RchiOBHmChr1	49728589
Rh12GR_26_522	1	27.1512	Chr01	45647154	RchiOBHmChr1	49082045
RhK5_11189_431	1	27.185	Chr01	44423976	RchiOBHmChr1	47859010
Rh12GR_13072_1168	1	27.2502	Chr01	48357506	RchiOBHmChr1	51795266
RhK5_1383_375	1	27.2618	Chr01	51091819	RchiOBHmChr1	54516381
RhK5_16397_708	1	27.2618	Chr01	51069934	RchiOBHmChr1	54494496
RhMCRND_20220_760	1	27.2618	Chr01	51093403	RchiOBHmChr1	54517965
Rh12GR_26_959	1	27.2672	Chr01	45646724	RchiOBHmChr1	49081615
Rh12GR_98790_411	1	27.2672	Chr01	44438281	RchiOBHmChr1	47873315
RhMCRND_98_1485	1	27.2672	Chr01	44513938	RchiOBHmChr1	47948977
RhMCRND_5335_1068	1	27.2772	Chr01	42685971	RchiOBHmChr1	46089753
RhMCRND_5727_1117	1	27.2772	Chr01	42703957	RchiOBHmChr1	46107731
RhMCRND_7287_878	1	27.2772	Chr01	42089283	RchiOBHmChr1	45505212
RhK5_1009_529	1	27.3418	Chr01	43756664	RchiOBHmChr1	47161707
RhK5_1736_551	1	27.3418	Chr01	44054759	RchiOBHmChr1	47508805
RhK5_5531_946	1	27.3418	Chr01	44415169	RchiOBHmChr1	47850203
RhMCRND_3132_1929	1	27.3418	Chr01	44055028	RchiOBHmChr1	47509074
RhK5_10631_470	1	27.4373	Chr01	51109518	RchiOBHmChr1	54534078
RhK5_9266_219	1	27.4995	Chr01	51021179	RchiOBHmChr1	54445748
RhMCRND_21194_291	1	27.4995	Chr01	50920499	RchiOBHmChr1	54345064
Rh12GR_50579_151	1	27.5403	Chr01	42951840	RchiOBHmChr1	46355603
RhMCRND_10297_315	1	27.5403	Chr01	43657888	RchiOBHmChr1	47062928
RhK5_9464_437	1	27.5404	Chr01	49102817	RchiOBHmChr1	52543795
Rh12GR_2248_646	1	27.6613	Chr01	46802911	RchiOBHmChr1	50242909
Rh12GR_41337_421	1	27.7618	Chr01	42097014	RchiOBHmChr1	45512942
RhMCRND_17587_282	1	27.7618	Chr01	41402189	RchiOBHmChr1	44818210
RhMCRND_4993_750	1	27.7618	Chr01	40923842	RchiOBHmChr1	44339893
RhMCRND_5896_827	1	27.7618	Chr01	41429072	RchiOBHmChr1	44845092
Rh12GR_43298_434	1	27.8334	Chr01	41161254	RchiOBHmChr1	44577272
Rh88_35130_1119	1	27.856	Chr01	46546647	RchiOBHmChr1	49981573
RhK5_328_1663	1	27.856	Chr01	46995156	RchiOBHmChr1	50435096
RhK5_328_1882	1	27.856	Chr01	46995375	RchiOBHmChr1	50435315
RhK5_10112_273	1	28.0458	Chr01	50487935	RchiOBHmChr1	53912479
RhMCRND_1042_1126	1	28.1155	Chr01	44617129	RchiOBHmChr1	48052136
Rh12GR_56386_124	1	28.1296	Chr01	43338902	RchiOBHmChr1	46743949
Rh12GR_495_1071	1	28.4203	Chr01	51077906	RchiOBHmChr1	54502467
RhK5_14572_238	1	28.4342	Chr01	45495056	RchiOBHmChr1	48929975
Rh12GR_34463_721	1	28.532	Chr01	47824770	RchiOBHmChr1	51264692
RhMCRND_7577_5355	1	28.5536
Rh12GR_50905_118	1	28.6829	Chr01	42781136	RchiOBHmChr1	46184901
Rh12GR_75370_476	1	28.6839	Chr01	45246074	RchiOBHmChr1	48681047
Rh12GR_12093_75	1	28.7458	Chr01	47528679	RchiOBHmChr1	50968640
Rh12GR_18487_190	1	29.071	Chr01	45170193	RchiOBHmChr1	48605170
Rh12GR_26_117	1	29.071	Chr01	45647551	RchiOBHmChr1	49082442
Rh12GR_26_3360	1	29.071	Chr01	45643529	RchiOBHmChr1	49078420
Rh12GR_26_4633	1	29.071	Chr01	45640913	RchiOBHmChr1	49075804
Rh12GR_26_4677	1	29.071	Chr01	45640869	RchiOBHmChr1	49075760
Rh12GR_4384_1793	1	29.071	Chr01	45994086	RchiOBHmChr1	49429002
Rh12GR_56447_374	1	29.071
RhK5_19_3592	1	29.071	Chr01	44494326	RchiOBHmChr1	47929365
RhK5_9209_2288	1	29.071	Chr01	45640499	RchiOBHmChr1	49075390
RhMCRND_25_6085	1	29.071	Chr01	45646016	RchiOBHmChr1	49080907
RhMCRND_28469_212	1	29.071	Chr01	43806659	RchiOBHmChr1	47211676
RhMCRND_98_3202	1	29.071	Chr01	44511820	RchiOBHmChr1	47946859
Rh12GR_19348_2608	1	29.0845
RhK5_8196_589	1	29.2257	Chr01	45249589	RchiOBHmChr1	48684562
RhK5_9209_2120	1	29.2257	Chr01	45640331	RchiOBHmChr1	49075222
RhK5_9209_2363	1	29.2257	Chr01	45640574	RchiOBHmChr1	49075465
RhK5_9209_2513	1	29.2257	Chr01	45640724	RchiOBHmChr1	49075615
RhK5_9209_2691	1	29.2257	Chr01	45640902	RchiOBHmChr1	49075793
RhK5_9209_4719	1	29.2257	Chr01	45644281	RchiOBHmChr1	49079172
RhK5_9209_5409	1	29.2257	Chr01	45645071	RchiOBHmChr1	49079962
RhK5_2609_842	1	29.3999	Chr01	50687619	RchiOBHmChr1	54112179
Rh12GR_50562_168	1	29.5534	Chr01	49625550	RchiOBHmChr1	53049632
Rh12GR_82508_304	1	29.5534	Chr01	49605867	RchiOBHmChr1	53029949
Rh12GR_82878_393	1	29.5534	Chr01	50174989	RchiOBHmChr1	53599220
Rh12GR_8359_1363	1	29.5534	Chr01	49291621	RchiOBHmChr1	52715595
RhK5_10728_372	1	29.5534	Chr01	48885652	RchiOBHmChr1	52326651
RhK5_15808_1498	1	29.5534	Chr01	49890367	RchiOBHmChr1	53314436
RhK5_1633_1745	1	29.5534	Chr01	49634145	RchiOBHmChr1	53058227
RhK5_1684_714	1	29.5534	Chr01	49392627	RchiOBHmChr1	52816591
RhK5_1931_737	1	29.5534	Chr01	49245838	RchiOBHmChr1	52669823
RhK5_1931_929	1	29.5534	Chr01	49245081	RchiOBHmChr1	52669066
RhK5_21384_277	1	29.5534	Chr01	49699319	RchiOBHmChr1	53123394
RhK5_2585_440	1	29.5534	Chr01	49326904	RchiOBHmChr1	52750873
RhK5_2731_757	1	29.5534	Chr01	49228782	RchiOBHmChr1	52652770
RhK5_5221_1361	1	29.5534	Chr01	49649084	RchiOBHmChr1	53073166
RhK5_5221_4575	1	29.5534	Chr01	49643314	RchiOBHmChr1	53067396
RhK5_5221_676	1	29.5534	Chr01	49650635	RchiOBHmChr1	53074717
RhK5_5777_648	1	29.5534	Chr01	48997540	RchiOBHmChr1	52438524
RhK5_5812_1054	1	29.5534	Chr01	49015164	RchiOBHmChr1	52456148
RhK5_6031_914	1	29.5534	Chr01	48956064	RchiOBHmChr1	52397058
RhK5_6593_761	1	29.5534	Chr01	49942041	RchiOBHmChr1	53366274
RhK5_9201_398	1	29.5534	Chr01	48983704	RchiOBHmChr1	52424691
RhK5_9464_204	1	29.5534	Chr01	49103050	RchiOBHmChr1	52544028
RhMCRND_17899_465	1	29.5534	Chr01	49393758	RchiOBHmChr1	52817722
RhK5_10146_1242	1	29.5778	Chr01	50478002	RchiOBHmChr1	53902547
RhMCRND_978_2622	1	29.5911	Chr01	50756753	RchiOBHmChr1	54181321
Rh12GR_12772_658	1	29.7446	Chr01	51176305	RchiOBHmChr1	54600859
RhMCRND_34804_166	1	29.8026	Chr01	46690410	RchiOBHmChr1	50125327
Rh12GR_2300_1821	1	29.822	Chr01	47604274	RchiOBHmChr1	51044221
Rh12GR_24836_7291	1	29.822	Chr01	48483589	RchiOBHmChr1	51924734
Rh12GR_26109_241	1	29.822	Chr01	49468762	RchiOBHmChr1	52892863
Rh12GR_30946_1028	1	29.822	Chr01	47409673	RchiOBHmChr1	50849568
Rh12GR_54632_1010	1	29.822	Chr01	48880083	RchiOBHmChr1	52321082
Rh12GR_58360_530	1	29.822	Chr01	46634291	RchiOBHmChr1	50069211
Rh12GR_61704_1050	1	29.822	Chr01	50244263	RchiOBHmChr1	53668814
Rh12GR_62055_565	1	29.822	Chr01	50360968	RchiOBHmChr1	53785524
Rh12GR_67273_2708	1	29.822	Chr01	48423689	RchiOBHmChr1	51861437
Rh12GR_71852_3962	1	29.822	Chr01	50213994	RchiOBHmChr1	53638536
Rh12GR_7252_1416	1	29.822	Chr01	48504014	RchiOBHmChr1	51945157
Rh12GR_7432_1124	1	29.822	Chr01	50227428	RchiOBHmChr1	53651981
Rh12GR_8381_888	1	29.822	Chr01	46872525	RchiOBHmChr1	50312517
Rh12GR_8381_924	1	29.822	Chr01	46872561	RchiOBHmChr1	50312553
RhMCRND_12300_1034	1	29.822	Chr01	47359883	RchiOBHmChr1	50799775
RhMCRND_15191_476	1	29.822	Chr01	47168588	RchiOBHmChr1	50608505
RhMCRND_19454_552	1	29.822	Chr01	47854973	RchiOBHmChr1	51294891
RhMCRND_20138_215	1	29.822	Chr01	47396656	RchiOBHmChr1	50836547
RhMCRND_2951_941	1	29.822
RhMCRND_31513_1188	1	29.822	Chr01	47228189	RchiOBHmChr1	50668102
RhMCRND_35171_189	1	29.822	Chr01	47907627	RchiOBHmChr1	51347543
RhMCRND_5313_1246	1	29.822	Chr01	46803652	RchiOBHmChr1	50243650
RhMCRND_7821_1169	1	29.822	Chr01	48051270	RchiOBHmChr1	51491182
RhMCRND_968_1196	1	29.822	Chr01	50490623	RchiOBHmChr1	53915167
RhMCRND_10023_106	1	29.8661	Chr01	51587368	RchiOBHmChr1	55012089
Rh12GR_24324_1051	1	29.8796	Chr01	51012342	RchiOBHmChr1	54436912
RhK5_11557_498	1	29.8796	Chr01	51024644	RchiOBHmChr1	54449213
RhK5_17773_1078	1	30.0234	Chr01	49331231	RchiOBHmChr1	52755198
Rh12GR_14136_1320	1	30.0743	Chr01	49885496	RchiOBHmChr1	53309566
Rh12GR_27513_1760	1	30.0743	Chr01	49323889	RchiOBHmChr1	52747861
RhK5_5221_4890	1	30.0743	Chr01	49642862	RchiOBHmChr1	53066944
Rh12GR_100335_579	1	30.2731	Chr01	44135248	RchiOBHmChr1	47589290
Rh12GR_26_291	1	30.2731	Chr01	45647379	RchiOBHmChr1	49082270
RhK5_14572_67	1	30.2731	Chr01	45200383	RchiOBHmChr1	48635361
RhK5_1184_934	1	30.338	Chr01	50809795	RchiOBHmChr1	54234348
RhK5_9266_168	1	30.338	Chr01	51021229	RchiOBHmChr1	54445798
Rh12GR_5695_2176	1	30.4728	Chr01	51290565	RchiOBHmChr1	54715122
Rh12GR_55773_122	1	30.5368	Chr01	50238735	RchiOBHmChr1	53663284
RhK5_17117_429	1	30.5368	Chr01	50234914	RchiOBHmChr1	53659464
RhK5_17117_955	1	30.5368	Chr01	50236317	RchiOBHmChr1	53660866
Rh12GR_12637_227	1	30.5513	Chr01	44423038	RchiOBHmChr1	47858072
Rh12GR_495_1744	1	30.6263	Chr01	51078930	RchiOBHmChr1	54503491
RhK5_10103_71	1	30.6263	Chr01	51153843	RchiOBHmChr1	54578404
Rh12GR_20969_189	1	30.6372	Chr01	49207348	RchiOBHmChr1	52631342
RhK5_658_1281	1	30.6509	Chr01	48476538	RchiOBHmChr1	51917682
RhMCRND_9416_989	1	30.7304	Chr01	51318769	RchiOBHmChr1	54743325
Rh12GR_4321_1215	1	30.7913	Chr01	51039276	RchiOBHmChr1	54463840
RhK5_7961_593	1	30.8708	Chr01	46294908	RchiOBHmChr1	49729832
RhMCRND_98_2422	1	30.8708	Chr01	44513002	RchiOBHmChr1	47948041
RhK5_437_3173	1	30.8765	Chr01	51915913	RchiOBHmChr1	55340589
RhMCRND_25905_207	1	30.8887	Chr01	45881271	RchiOBHmChr1	49316189
RhK5_8297_518	1	30.963	Chr01	48833488	RchiOBHmChr1	52274482
RhK5_7611_699	1	31.0076	Chr01	48501453	RchiOBHmChr1	51942596
Rh12GR_10151_1906	1	31.0823	Chr01	49293211	RchiOBHmChr1	52717185
Rh12GR_24836_5581	1	31.0823	Chr01	48481882	RchiOBHmChr1	51923027
Rh12GR_27304_1403	1	31.0823	Chr01	49274082	RchiOBHmChr1	52698055
Rh12GR_8277_211	1	31.0823	Chr01	49832695	RchiOBHmChr1	53256768
RhMCRND_31155_622	1	31.0823	Chr01	48012300	RchiOBHmChr1	51452210
RhMCRND_4147_1498	1	31.0823	Chr01	49392994	RchiOBHmChr1	52816958
RhMCRND_497_3441	1	31.1022	Chr01	48427690	RchiOBHmChr1	51865438
Rh12GR_32451_728	1	31.2049	Chr01	54896022	RchiOBHmChr1	58320860
RhK5_5427_962	1	31.2049	Chr01	54807460	RchiOBHmChr1	58232298
RhK5_13826_361	1	31.2393	Chr01	48067338	RchiOBHmChr1	51507249
RhK5_3474_3691	1	31.2393	Chr01	47924761	RchiOBHmChr1	51364677
RhMCRND_6922_1093	1	31.2393	Chr01	48360528	RchiOBHmChr1	51798288
RhK5_1684_843	1	31.2491	Chr01	49392406	RchiOBHmChr1	52816370
RhK5_15640_582	1	31.2761	Chr01	54582515	RchiOBHmChr1	58007359
RhK5_2352_474	1	31.2761	Chr01	55081780	RchiOBHmChr1	58506605
RhK5_4828_898	1	31.2761	Chr01	54859601	RchiOBHmChr1	58284436
RhK5_9530_1091	1	31.2761	Chr01	55293253	RchiOBHmChr1	58718106
RhK5_986_781	1	31.2761	Chr01	55202042	RchiOBHmChr1	58626908
RhMCRND_17455_190	1	31.2761	Chr01	55312574	RchiOBHmChr1	58737424
Rh12GR_80424_3351	1	31.2779	Chr01	43751103	RchiOBHmChr1	47156147
Rh12GR_24836_5534	1	31.2934	Chr01	48481835	RchiOBHmChr1	51922980
Rh12GR_24836_6515	1	31.2934	Chr01	48482813	RchiOBHmChr1	51923958
RhK5_2619_972	1	31.2934	Chr01	48467630	RchiOBHmChr1	51908780
RhMCRND_12067_299	1	31.2934	Chr01	48520524	RchiOBHmChr1	51961670
Rh12GR_2486_2027	1	31.4212	Chr01	50420868	RchiOBHmChr1	53845417
RhK5_1242_1023	1	31.4212	Chr01	50799845	RchiOBHmChr1	54224398
RhK5_1517_758	1	31.4212	Chr01	50242582	RchiOBHmChr1	53667133
RhK5_2154_1238	1	31.4212	Chr01	50265209	RchiOBHmChr1	53689760
RhK5_6984_99	1	31.4212	Chr01	50795122	RchiOBHmChr1	54219676
RhK5_7927_744	1	31.4212	Chr01	50484958	RchiOBHmChr1	53909503
RhK5_7927_900	1	31.4212	Chr01	50484802	RchiOBHmChr1	53909347
Rh12GR_81600_957	1	31.4491	Chr01	50379647	RchiOBHmChr1	53804201
RhMCRND_19997_268	1	31.498	Chr01	51395228	RchiOBHmChr1	54819778
RhK5_6236_849	1	31.5044	Chr01	52334094	RchiOBHmChr1	55758741
RhK5_3305_696	1	31.5921	Chr01	55502064	RchiOBHmChr1	58926920
Rh12GR_35084_791	1	31.6284	Chr01	51092445	RchiOBHmChr1	54517007
RhMCRND_3729_1365	1	31.6284	Chr01	51040657	RchiOBHmChr1	54465221
RhMCRND_978_2442	1	31.6284	Chr01	50756573	RchiOBHmChr1	54181141
RhMCRND_3785_132	1	31.6628
RhK5_296_2736	1	31.7904	Chr01	52613724	RchiOBHmChr1	56038527
Rh12GR_8880_921	1	31.9056	Chr01	47163546	RchiOBHmChr1	50603465
RhK5_1190_2358	1	32.0363	Chr01	51697675	RchiOBHmChr1	55122368
Rh12GR_12519_245	1	32.0395	Chr01	51024597	RchiOBHmChr1	54449166
Rh12GR_14199_1004	1	32.0395	Chr01	51032627	RchiOBHmChr1	54457196
Rh12GR_1430_1447	1	32.0395	Chr01	51156210	RchiOBHmChr1	54580771
Rh12GR_3065_613	1	32.0395	Chr01	51217411	RchiOBHmChr1	54641971
Rh12GR_4531_1566	1	32.0395	Chr01	51216597	RchiOBHmChr1	54641157
Rh12GR_81200_2174	1	32.0395	Chr01	50812790	RchiOBHmChr1	54237343
RhK5_10103_1258	1	32.0395	Chr01	51156032	RchiOBHmChr1	54580593
RhK5_1726_76	1	32.0395	Chr01	51291339	RchiOBHmChr1	54715896
RhMCRND_1808_1143	1	32.0395	Chr01	50811047	RchiOBHmChr1	54235600
RhMCRND_5242_1318	1	32.0395	Chr01	51274904	RchiOBHmChr1	54699464
RhMCRND_5314_1347	1	32.0395	Chr01	51225030	RchiOBHmChr1	54649590
RhK5_18471_964	1	32.0869	Chr01	51759412	RchiOBHmChr1	55184095
RhK5_5894_3819	1	32.0869	Chr01	51750815	RchiOBHmChr1	55175498
RhMCRND_7379_799	1	32.1264	Chr01	47268587	RchiOBHmChr1	50708491
Rh12GR_1301_2663	1	32.1496	Chr01	47923666	RchiOBHmChr1	51363582
Rh12GR_14141_324	1	32.1496	Chr01	48462852	RchiOBHmChr1	51904002
RhMCRND_26455_469	1	32.1496	Chr01	47881803	RchiOBHmChr1	51321718
RhMCRND_32150_1276	1	32.1496	Chr01	48926681	RchiOBHmChr1	52367678
RhMCRND_497_1102	1	32.1496	Chr01	48423766	RchiOBHmChr1	51861514
RhK5_14605_218	1	32.1988	Chr01	51373596	RchiOBHmChr1	54798145
RhK5_10937_260	1	32.2061	Chr01	51476971	RchiOBHmChr1	54901685
RhMCRND_19527_289	1	32.2688	Chr01	52096972	RchiOBHmChr1	55521630
Rh12GR_35665_257	1	32.3065			RchiOBHmChr1	51636797
Rh12GR_18745_847	1	32.4701	Chr01	53406413	RchiOBHmChr1	56831338
RhK5_3925_958	1	32.6176	Chr01	52085935	RchiOBHmChr1	55510597
RhK5_7426_261	1	32.6176	Chr01	52042597	RchiOBHmChr1	55467266
RhK5_11653_433	1	32.7792	Chr01	55606404	RchiOBHmChr1	59031290
RhMCRND_11154_172	1	32.8103	Chr01	52005891	RchiOBHmChr1	55430572
Rh12GR_10503_1045	1	32.8501	Chr01	51413403	RchiOBHmChr1	54837953
RhK5_1508_1108	1	32.9231	Chr01	52752503	RchiOBHmChr1	56177524
RhMCRND_1819_972	1	32.9708	Chr01	52869741	RchiOBHmChr1	56294745
Rh12GR_6572_1248	1	32.9859	Chr01	51631046	RchiOBHmChr1	55055764
Rh12GR_86514_1117	1	32.9859	Chr01	52329089	RchiOBHmChr1	55753736
RhK5_5095_1098	1	32.9859	Chr01	51475861	RchiOBHmChr1	54900410
RhK5_3202_1014	1	32.9861	Chr01	50312454	RchiOBHmChr1	53737013
RhMCRND_1898_1039	1	33.0029	Chr01	50214533	RchiOBHmChr1	53639075
RhK5_9181_702	1	33.1879	Chr01	56184214	RchiOBHmChr1	59609060
Rh12GR_27_2573	1	33.244	Chr01	49921811	RchiOBHmChr1	53345876
RhMCRND_4202_1219	1	33.544	Chr01	54852101	RchiOBHmChr1	58276939
Rh12GR_4594_1075	1	33.5717	Chr01	54840655	RchiOBHmChr1	58265493
Rh12GR_68535_763	1	33.5717	Chr01	55448579	RchiOBHmChr1	58873433
Rh12GR_7994_1028	1	33.5717	Chr01	55052501	RchiOBHmChr1	58477325
RhK5_1293_1047	1	33.5717	Chr01	54669156	RchiOBHmChr1	58093998
RhK5_15354_234	1	33.5717	Chr01	55425811	RchiOBHmChr1	58850667
RhMCRND_4170_1105	1	33.5717	Chr01	54627067	RchiOBHmChr1	58051909
RhMCRND_4725_1253	1	33.5717	Chr01	55082554	RchiOBHmChr1	58507379
RhMCRND_5533_94	1	33.5717	Chr01	55229474	RchiOBHmChr1	58654339
Rh12GR_19658_279	1	33.6668	Chr01	55312662	RchiOBHmChr1	58737512
Rh12GR_35924_603	1	33.7162	Chr01	53336494	RchiOBHmChr1	56761426
RhK5_767_394	1	33.7305	Chr01	51326234	RchiOBHmChr1	54750790
RhMCRND_31504_283	1	33.7976	Chr01	53286572	RchiOBHmChr1	56711519
Rh12GR_65832_299	1	33.8254	Chr01	53256539	RchiOBHmChr1	56681492
Rh12GR_53043_353	1	33.8629	Chr01	51791168	RchiOBHmChr1	55215851
RhMCRND_14521_557	1	33.8629	Chr01	52174571	RchiOBHmChr1	55599224
Rh12GR_12796_272	1	33.9683	Chr01	54177528	RchiOBHmChr1	57602319
RhMCRND_688_1314	1	34.3783	Chr01	51910493	RchiOBHmChr1	55335171
Rh12GR_4321_508	1	34.7253	Chr01	51040856	RchiOBHmChr1	54465420
RhK5_4677_388	1	34.9495	Chr01	54040514	RchiOBHmChr1	57465315
Rh12GR_10105_751	1	35.1406	Chr01	54052770	RchiOBHmChr1	57477567
Rh12GR_74237_613	1	35.1406	Chr01	54046411	RchiOBHmChr1	57471211
RhMCRND_17427_550	1	35.2538	Chr01	55201688	RchiOBHmChr1	58626554
RhMCRND_21905_173	1	35.2538	Chr01	55421323	RchiOBHmChr1	58846179
RhK5_11310_164	1	35.4222	Chr01	53551059	RchiOBHmChr1	56975963
RhMCRND_18484_348	1	35.4685	Chr01	51950227	RchiOBHmChr1	55374905
RhK5_6201_851	1	35.4707	Chr01	53562845	RchiOBHmChr1	56987749
RhMCRND_17681_339	1	35.4707	Chr01	53552388	RchiOBHmChr1	56977292
Rh12GR_11953_3700	1	35.4842	Chr01	53299293	RchiOBHmChr1	56724232
Rh12GR_18865_323	1	35.4842	Chr01	53265121	RchiOBHmChr1	56690073
Rh12GR_20020_348	1	35.4842	Chr01	55065280	RchiOBHmChr1	58490105
Rh12GR_217_1309	1	35.4842	Chr01	53436480	RchiOBHmChr1	56861397
Rh12GR_2216_1528	1	35.4842	Chr01	53379322	RchiOBHmChr1	56804248
Rh12GR_24336_1135	1	35.4842	Chr01	52639958	RchiOBHmChr1	56064762
Rh12GR_28165_107	1	35.4842	Chr01	52564857	RchiOBHmChr1	55989673
Rh12GR_28676_1526	1	35.4842	Chr01	52085022	RchiOBHmChr1	55509684
Rh12GR_36813_387	1	35.4842
Rh12GR_37114_529	1	35.4842	Chr01	53719939	RchiOBHmChr1	57144811
Rh12GR_39625_250	1	35.4842	Chr01	52888653	RchiOBHmChr1	56313658
Rh12GR_44880_236	1	35.4842	Chr01	51927554	RchiOBHmChr1	55352228
Rh12GR_491_746	1	35.4842	Chr01	56143264	RchiOBHmChr1	59568113
Rh12GR_51959_981	1	35.4842	Chr01	56089200	RchiOBHmChr1	59514050
Rh12GR_5210_1224	1	35.4842	Chr01	52891813	RchiOBHmChr1	56316818
Rh12GR_54215_1021	1	35.4842	Chr01	52009014	RchiOBHmChr1	55433695
Rh12GR_58409_379	1	35.4842	Chr01	52648433	RchiOBHmChr1	56073237
Rh12GR_6160_1024	1	35.4842	Chr01	54074928	RchiOBHmChr1	57499724
Rh12GR_6160_868	1	35.4842	Chr01	54075084	RchiOBHmChr1	57499880
Rh12GR_6995_178	1	35.4842	Chr01	55300408	RchiOBHmChr1	58725259
Rh12GR_77526_537	1	35.4842	Chr01	53218778	RchiOBHmChr1	56643737
Rh12GR_80119_224	1	35.4842	Chr01	55863901	RchiOBHmChr1	59288767
Rh12GR_89853_613	1	35.4842	Chr01	56041577	RchiOBHmChr1	59466431
Rh88_7937_2049	1	35.4842	Chr01	52627497	RchiOBHmChr1	56052299
RhK5_1016_503	1	35.4842	Chr01	55800741	RchiOBHmChr1	59225610
RhK5_1017_2362	1	35.4842	Chr01	54618174	RchiOBHmChr1	58043017
RhK5_10265_533	1	35.4842	Chr01	51904936	RchiOBHmChr1	55329615
RhK5_11642_507	1	35.4842	Chr01	55895894	RchiOBHmChr1	59320752
RhK5_1214_508	1	35.4842	Chr01	54605212	RchiOBHmChr1	58030054
RhK5_1214_851	1	35.4842	Chr01	54604248	RchiOBHmChr1	58029089
RhK5_13883_1056	1	35.4842	Chr01	53155279	RchiOBHmChr1	56580244
RhK5_13883_2023	1	35.4842	Chr01	53156655	RchiOBHmChr1	56581620
RhK5_13883_2911	1	35.4842	Chr01	53158005	RchiOBHmChr1	56582970
RhK5_13883_3319	1	35.4842	Chr01	53158413	RchiOBHmChr1	56583378
RhK5_13883_932	1	35.4842	Chr01	53155155	RchiOBHmChr1	56580120
RhK5_1508_1436	1	35.4842	Chr01	52753791	RchiOBHmChr1	56178812
RhK5_15733_762	1	35.4842	Chr01	55554016	RchiOBHmChr1	58978902
RhK5_16909_365	1	35.4842	Chr01	53595525	RchiOBHmChr1	57020422
RhK5_16909_559	1	35.4842	Chr01	53595331	RchiOBHmChr1	57020228
RhK5_17136_2150	1	35.4842	Chr01	53426590	RchiOBHmChr1	56851508
RhK5_2764_310	1	35.4842	Chr01	55676398	RchiOBHmChr1	59101279
RhK5_2873_900	1	35.4842	Chr01	53569541	RchiOBHmChr1	56994443
RhK5_2873_943	1	35.4842	Chr01	53569584	RchiOBHmChr1	56994486
RhK5_2912_637	1	35.4842	Chr01	54121223	RchiOBHmChr1	57546016
RhK5_296_4155	1	35.4842	Chr01	52612305	RchiOBHmChr1	56037108
RhK5_3764_1018	1	35.4842	Chr01	52327922	RchiOBHmChr1	55752569
RhK5_3910_1221	1	35.4842	Chr01	52152661	RchiOBHmChr1	55577315
RhK5_4006_686	1	35.4842	Chr01	55266953	RchiOBHmChr1	58691809
RhK5_4020_1100	1	35.4842	Chr01	52639314	RchiOBHmChr1	56064118
RhK5_4020_875	1	35.4842	Chr01	52639539	RchiOBHmChr1	56064343
RhK5_4804_862	1	35.4842	Chr01	53424984	RchiOBHmChr1	56849902
RhK5_524_109	1	35.4842	Chr01	52005828	RchiOBHmChr1	55430509
RhK5_524_1465	1	35.4842	Chr01	52007184	RchiOBHmChr1	55431865
RhK5_5266_135	1	35.4842	Chr01	55586253	RchiOBHmChr1	59011135
RhK5_5894_2548	1	35.4842	Chr01	51749551	RchiOBHmChr1	55174234
RhK5_5894_3675	1	35.4842	Chr01	51750677	RchiOBHmChr1	55175360
RhK5_5894_4056	1	35.4842	Chr01	51751052	RchiOBHmChr1	55175735
RhK5_5894_5265	1	35.4842	Chr01	51752258	RchiOBHmChr1	55176941
RhK5_6138_240	1	35.4842	Chr01	55537842	RchiOBHmChr1	58962728
RhK5_6138_728	1	35.4842	Chr01	55534458	RchiOBHmChr1	58959344
RhK5_6201_304	1	35.4842	Chr01	53563392	RchiOBHmChr1	56988296
RhK5_6438_634	1	35.4842	Chr01	55007336	RchiOBHmChr1	58432167
RhK5_7026_184	1	35.4842	Chr01	52343280	RchiOBHmChr1	55767924
RhK5_7658_413	1	35.4842	Chr01	52888127	RchiOBHmChr1	56313132
RhK5_8281_798	1	35.4842	Chr01	51592261	RchiOBHmChr1	55016981
RhK5_8516_244	1	35.4842	Chr01	53563880	RchiOBHmChr1	56988784
RhK5_9530_911	1	35.4842	Chr01	55294990	RchiOBHmChr1	58719842
RhK5_9623_110	1	35.4842	Chr01	53297045	RchiOBHmChr1	56721984
RhK5_9687_1472	1	35.4842	Chr01	53483172	RchiOBHmChr1	56908086
RhK5_986_1235	1	35.4842	Chr01	55203326	RchiOBHmChr1	58628192
RhK5_986_2553	1	35.4842
RhMCRND_12349_760	1	35.4842	Chr01	53504885	RchiOBHmChr1	56929795
RhMCRND_1318_2370	1	35.4842	Chr01	52641098	RchiOBHmChr1	56065902
RhMCRND_18563_96	1	35.4842	Chr01	53955882	RchiOBHmChr1	57380707
RhMCRND_22270_1982	1	35.4842	Chr01	52656275	RchiOBHmChr1	56081080
RhMCRND_26947_267	1	35.4842	Chr01	51843114	RchiOBHmChr1	55267800
RhMCRND_28053_150	1	35.4842	Chr01	51843981	RchiOBHmChr1	55268667
RhMCRND_29450_1053	1	35.4842	Chr01	51610288	RchiOBHmChr1	55035009
RhMCRND_3220_1734	1	35.4842	Chr01	51219073	RchiOBHmChr1	54643633
RhMCRND_33460_189	1	35.4842	Chr01	53264854	RchiOBHmChr1	56689806
RhMCRND_35850_450	1	35.4842
RhMCRND_4965_1359	1	35.4842	Chr01	51944693	RchiOBHmChr1	55369371
RhMCRND_5299_1067	1	35.4842	Chr01	56059858	RchiOBHmChr1	59484710
RhMCRND_5644_1060	1	35.4842	Chr01	51033842	RchiOBHmChr1	54458411
RhMCRND_6053_1132	1	35.4842	Chr01	51252723	RchiOBHmChr1	54677285
RhK5_3263_829	1	35.4868	Chr01	54578225	RchiOBHmChr1	58003067
Rh12GR_7916_360	1	35.5403	Chr01	52851547	RchiOBHmChr1	56276552
RhK5_3456_1801	1	35.5713	Chr01	53435007	RchiOBHmChr1	56859924
Rh12GR_49680_280	1	35.607	Chr01	53083734	RchiOBHmChr1	56508708
RhK5_13063_873	1	35.788	Chr01	56074469	RchiOBHmChr1	59499320
Rh12GR_57361_309	1	35.7922	Chr01	53224648	RchiOBHmChr1	56649610
RhMCRND_2649_1216	1	35.7922	Chr01	52753580	RchiOBHmChr1	56178601
RhK5_10901_518	1	35.8182	Chr01	54848252	RchiOBHmChr1	58273089
Rh12GR_66096_359	1	35.9758	Chr01	51465664	RchiOBHmChr1	54890213
RhK5_1214_1118	1	36.3677	Chr01	54603404	RchiOBHmChr1	58028245
RhK5_1088_1362	1	36.8386	Chr01	54864646	RchiOBHmChr1	58289480
RhK5_12102_854	1	36.8815	Chr01	54627920	RchiOBHmChr1	58052762
RhMCRND_10780_705	1	37.0611	Chr01	55007120	RchiOBHmChr1	58431951
RhMCRND_25488_624	1	37.2075	Chr01	53392873	RchiOBHmChr1	56817799
RhMCRND_3277_887	1	37.2075	Chr01	54849507	RchiOBHmChr1	58274344
RhMCRND_35606_1038	1	37.2075	Chr01	55185662	RchiOBHmChr1	58610531
RhMCRND_9869_449	1	37.402	Chr01	50312063	RchiOBHmChr1	53736622
RhMCRND_16698_164	1	37.5913	Chr01	55678387	RchiOBHmChr1	59103267
Rh12GR_17560_290	1	37.7301	Chr01	55678261	RchiOBHmChr1	59103141
RhK5_3062_832	1	37.7301	Chr01	55698658	RchiOBHmChr1	59123534
RhMCRND_10680_325	1	37.7301	Chr01	55802472	RchiOBHmChr1	59227340
RhMCRND_6919_447	1	37.7301	Chr01	55553550	RchiOBHmChr1	58978436
RhMCRND_9763_1040	1	37.7301	Chr01	55700810	RchiOBHmChr1	59125686
RhK5_4577_457	1	37.764	Chr01	55059126	RchiOBHmChr1	58483950
RhMCRND_14855_615	1	37.764	Chr01	55067497	RchiOBHmChr1	58492322
RhMCRND_17160_142	1	37.764
RhK5_10658_382	1	37.7689	Chr01	55078389	RchiOBHmChr1	58503214
RhK5_4828_954	1	37.7689	Chr01	54859657	RchiOBHmChr1	58284492
RhMCRND_3277_1392	1	37.7689	Chr01	54850007	RchiOBHmChr1	58274844
Rh12GR_77698_293	1	37.8568	Chr01	55910972	RchiOBHmChr1	59335830
RhK5_2580_1091	1	37.859	Chr01	55906922	RchiOBHmChr1	59331780
RhK5_5018_952	1	37.9898	Chr01	55911420	RchiOBHmChr1	59336278
Rh12GR_38987_230	1	38.1571	Chr01	55860839	RchiOBHmChr1	59285705
RhK5_10186_542	1	38.2915	Chr01	56059402	RchiOBHmChr1	59484254
RhK5_1552_1978	1	38.2915	Chr01	56143298	RchiOBHmChr1	59568147
RhK5_7237_830	1	38.3412	Chr01	63319038	RchiOBHmChr1	66988398
RhK5_8438_445	1	38.3412	Chr01	63310217	RchiOBHmChr1	66980318
RhK5_8438_634	1	38.3412	Chr01	63310028	RchiOBHmChr1	66980129
RhK5_4384_571	1	38.4198	Chr01	55807163	RchiOBHmChr1	59232031
RhMCRND_26756_86	1	38.4755	Chr01	56184766	RchiOBHmChr1	59609612
Rh12GR_14382_253	1	38.501	Chr01	63924710	RchiOBHmChr1	67431421
Rh12GR_4234_1011	1	38.501	Chr01	63944838	RchiOBHmChr1	67451746
Rh12GR_86633_1264	1	38.501	Chr01	63759015	RchiOBHmChr1	67282109
RhK5_4156_1306	1	38.501	Chr01	63782953	RchiOBHmChr1	67309219
RhMCRND_5986_984	1	38.501	Chr01	63763305	RchiOBHmChr1	67287144
Rh12GR_25044_1229	1	38.5672	Chr01	56074786	RchiOBHmChr1	59499637
RhK5_9117_470	1	38.6064	Chr01	55670025	RchiOBHmChr1	59094906
RhK5_15705_268	1	38.6184	Chr01	55077383	RchiOBHmChr1	58502208
RhK5_10077_476	1	38.6239	Chr01	63579294	RchiOBHmChr1	67065172
RhK5_10133_164	1	38.6239	Chr01	63419157	RchiOBHmChr1	67021490
RhK5_131_228	1	38.6239	Chr01	63563828	RchiOBHmChr1	67051303
RhK5_131_2549	1	38.6239	Chr01	63561508	RchiOBHmChr1	67048983
RhK5_2271_1099	1	38.6239	Chr01	63565440	RchiOBHmChr1	67052886
RhK5_1016_2040	1	38.791	Chr01	55796888	RchiOBHmChr1	59221757
Rh12GR_51820_581	1	38.8296	Chr01	56091285	RchiOBHmChr1	59516134
RhMCRND_7678_682	1	38.8296	Chr01	56177335	RchiOBHmChr1	59602182
RhMCRND_6724_822	1	39.501	Chr01	64584137	RchiOBHmChr1	68310028
RhK5_142_1035	1	39.5047	Chr01	64334825	RchiOBHmChr1	68033118
RhK5_247_2340	1	39.5047	Chr01	64363437	RchiOBHmChr1	68061975
RhK5_247_3219	1	39.5047	Chr01	64366018	RchiOBHmChr1	68064420
RhK5_723_892	1	39.5047	Chr01	64578271
RhK5_8965_841	1	39.5047	Chr01	64049141	RchiOBHmChr1	67583474
RhMCRND_13470_535	1	39.5047	Chr01	64547721	RchiOBHmChr1	68266646
RhMCRND_8117_1047	1	39.6468	Chr01	54071288	RchiOBHmChr1	57496085
Rh12GR_52196_494	1	39.7358	Chr01	56830857	RchiOBHmChr1	60255817
Rh12GR_58561_472	1	39.7358	Chr01	56459115	RchiOBHmChr1	59884110
Rh12GR_63191_964	1	39.7358	Chr01	56528208	RchiOBHmChr1	59953197
Rh12GR_73874_633	1	39.7358	Chr01	56768500	RchiOBHmChr1	60193464
RhMCRND_10238_231	1	39.7358	Chr01	56720248	RchiOBHmChr1	60145213
RhMCRND_17479_618	1	39.7358	Chr01	56448470	RchiOBHmChr1	59873467
RhMCRND_5702_1792	1	40.3175	Chr01	58735789	RchiOBHmChr1	61977143
RhMCRND_9451_124	1	40.4288	Chr01	55908363	RchiOBHmChr1	59333221
RhMCRND_19249_207	1	40.4996	Chr01	58033048	RchiOBHmChr1	61274425
RhMCRND_33566_109	1	40.5588	Chr01	56862300	RchiOBHmChr1	60287258
RhK5_437_1035	1	40.5841	Chr01	51910228	RchiOBHmChr1	55334906
Rh12GR_75858_1190	1	40.6006	Chr01	54928174	RchiOBHmChr1	58353010
RhMCRND_4725_790	1	40.6744	Chr01	55084512	RchiOBHmChr1	58509337
Rh12GR_11018_516	1	41.0769	Chr01	58274253	RchiOBHmChr1	61515631
Rh12GR_40598_454	1	41.1564	Chr01	60161241	RchiOBHmChr1	63552991
Rh12GR_71590_260	1	41.1564	Chr01	60187250	RchiOBHmChr1	63568541
RhK5_1171_122	1	41.1564	Chr01	60315405	RchiOBHmChr1	63791861
RhK5_14154_67	1	41.1564	Chr01	59942408	RchiOBHmChr1	63264045
RhK5_6193_358	1	41.1564	Chr01	60456113	RchiOBHmChr1	63956099
RhMCRND_13400_1011	1	41.1564	Chr01	60443924	RchiOBHmChr1	63936193
RhMCRND_4956_1281	1	41.2002	Chr01	55699046	RchiOBHmChr1	59123922
Rh12GR_4239_1291	1	41.2609	Chr01	64130359	RchiOBHmChr1	67660684
Rh12GR_28230_1179	1	41.2921	Chr01	59421274	RchiOBHmChr1	62666000
RhK5_6354_228	1	41.2921	Chr01	59850200	RchiOBHmChr1	63197687
Rh12GR_190_2353	1	41.4269	Chr01	57019812	RchiOBHmChr1	60444751
Rh12GR_190_2659	1	41.4269	Chr01	57020275	RchiOBHmChr1	60445214
Rh12GR_7115_1609	1	41.4986	Chr01	57133082	RchiOBHmChr1	60558009
Rh12GR_3484_1022	1	41.5075	Chr01	59937143	RchiOBHmChr1	63258758
RhK5_10124_398	1	42.1388	Chr01	63497526	RchiOBHmChr1	67005775
RhK5_131_2460	1	42.1388	Chr01	63561597	RchiOBHmChr1	67049072
RhK5_131_593	1	42.1388	Chr01	63563464	RchiOBHmChr1	67050939
RhK5_17268_982	1	42.1388	Chr01	62515118	RchiOBHmChr1	66199331
RhK5_17625_823	1	42.1388	Chr01	62610043	RchiOBHmChr1	66270861
RhK5_485_668	1	42.1388	Chr01	62613483	RchiOBHmChr1	66274308
RhK5_9370_793	1	42.1388	Chr01	62473915	RchiOBHmChr1	66160449
RhK5_4331_1026	1	42.1561	Chr01	62483036	RchiOBHmChr1	66170638
Rh12GR_58341_189	1	42.2582	Chr01	56517485	RchiOBHmChr1	59942475
Rh12GR_78677_245	1	42.2582	Chr01	56837394	RchiOBHmChr1	60262354
RhK5_6613_137	1	42.2582	Chr01	56832374	RchiOBHmChr1	60257334
Rh12GR_18123_1000	1	42.269	Chr01	56783119	RchiOBHmChr1	60208079
RhK5_15069_373	1	42.269	Chr01	56862645	RchiOBHmChr1	60287603
RhK5_12359_472	1	42.3419	Chr01	53226518	RchiOBHmChr1	56651480
RhK5_703_2318	1	42.344	Chr01	56443021	RchiOBHmChr1	59868015
Rh12GR_47801_73	1	42.3522	Chr01	57146810	RchiOBHmChr1	60571737
Rh12GR_70705_177	1	42.3522	Chr01	57658492	RchiOBHmChr1	60899899
RhK5_818_561	1	42.3522	Chr01	57705389	RchiOBHmChr1	60946795
RhMCRND_5333_1273	1	42.3522	Chr01	57206911	RchiOBHmChr1	60631830
Rh12GR_17036_698	1	42.4127	Chr01	64452558	RchiOBHmChr1	68185455
Rh12GR_38587_212	1	42.4127	Chr01	64407948
RhK5_101_3637	1	42.4127	Chr01	64655446	RchiOBHmChr1	68369343
RhK5_11775_315	1	42.4127	Chr01	64429609	RchiOBHmChr1	68141716
RhK5_142_225	1	42.4127	Chr01	64333616	RchiOBHmChr1	68031912
RhK5_2937_831	1	42.4127	Chr01	64705703	RchiOBHmChr1	68416198
RhMCRND_1469_1196	1	42.4127	Chr01	64603329	RchiOBHmChr1	68328976
Rh12GR_10676_1068	1	42.4318	Chr01	64648907	RchiOBHmChr1	68362824
Rh12GR_48747_537	1	42.4734	Chr01	55894331	RchiOBHmChr1	59319189
RhK5_9984_573	1	42.6386	Chr01	53233492	RchiOBHmChr1	56658454
Rh12GR_719_3117	1	42.7207
RhK5_10949_743	1	42.7207	Chr01	53431320	RchiOBHmChr1	56856238
RhK5_13883_1261	1	42.7207	Chr01	53155611	RchiOBHmChr1	56580576
RhK5_13883_1483	1	42.7207	Chr01	53155945	RchiOBHmChr1	56580910
RhK5_13883_1715	1	42.7207	Chr01	53156355	RchiOBHmChr1	56581320
RhK5_13883_2236	1	42.7207	Chr01	53156868	RchiOBHmChr1	56581833
RhK5_13883_3463	1	42.7207	Chr01	53158557	RchiOBHmChr1	56583522
RhK5_13883_645	1	42.7207	Chr01	53154750	RchiOBHmChr1	56579715
RhK5_20551_187	1	42.7207	Chr01	52608555	RchiOBHmChr1	56033358
RhK5_314_2966	1	42.7207	Chr01	52621652	RchiOBHmChr1	56046454
RhK5_314_3082	1	42.7207	Chr01	52621536	RchiOBHmChr1	56046338
Rh12GR_17066_439	1	42.8931	Chr01	56184640	RchiOBHmChr1	59609486
Rh12GR_25352_752	1	43.0994	Chr01	57984189	RchiOBHmChr1	61225571
RhK5_8885_440	1	43.3154	Chr01	53552437	RchiOBHmChr1	56977341
Rh12GR_12677_556	1	43.442	Chr01	53527265	RchiOBHmChr1	56952170
Rh12GR_38685_373	1	43.442
Rh12GR_55911_184	1	43.442
RhK5_7332_1028	1	43.442	Chr01	54019092	RchiOBHmChr1	57443888
RhK5_3831_2025	1	43.4756	Chr01	58568565	RchiOBHmChr1	61809928
RhK5_3831_2642	1	43.4756	Chr01	58567032	RchiOBHmChr1	61808395
RhK5_2955_692	1	43.4939	Chr01	53517282	RchiOBHmChr1	56942189
Rh12GR_1335_2727	1	43.6781	Chr01	58072243	RchiOBHmChr1	61313624
Rh12GR_2772_3090	1	43.9938	Chr01	58850369	RchiOBHmChr1	62091727
Rh12GR_4059_956	1	43.9938	Chr01	58555147	RchiOBHmChr1	61796511
RhMCRND_36071_1120	1	44.2068	Chr01	60089525	RchiOBHmChr1	63482364
Rh12GR_74273_535	1	44.2099	Chr01	57012581	RchiOBHmChr1	60437521
RhMCRND_28602_1237	1	44.2101	Chr01	56839136	RchiOBHmChr1	60264096
Rh12GR_71298_183	1	44.2781	Chr01	57621558	RchiOBHmChr1	60862967
RhK5_4562_918	1	44.4454	Chr01	57559328	RchiOBHmChr1	60800727
RhMCRND_6160_1009	1	44.4712	Chr01	55924314	RchiOBHmChr1	59349171
Rh12GR_136_2731	1	44.5629	Chr01	56584647	RchiOBHmChr1	60009634
Rh12GR_54183_631	1	44.5629	Chr01	56793983	RchiOBHmChr1	60218943
Rh12GR_6563_1121	1	44.5629	Chr01	56375145	RchiOBHmChr1	59799987
RhK5_1203_1274	1	44.5629	Chr01	56380335	RchiOBHmChr1	59805175
RhK5_1203_1626	1	44.5629	Chr01	56379521	RchiOBHmChr1	59804361
RhK5_1203_2242	1	44.5629	Chr01	56378375	RchiOBHmChr1	59803216
RhK5_1203_239	1	44.5629	Chr01	56382153	RchiOBHmChr1	59806992
RhK5_1203_949	1	44.5629	Chr01	56380961	RchiOBHmChr1	59805801
RhK5_14117_440	1	44.5629	Chr01	56828446	RchiOBHmChr1	60253406
RhK5_15119_773	1	44.5629	Chr01	56586983	RchiOBHmChr1	60011970
RhK5_15119_824	1	44.5629	Chr01	56586817	RchiOBHmChr1	60011804
RhK5_15402_126	1	44.5629	Chr01	56572637	RchiOBHmChr1	59997624
RhK5_16856_110	1	44.5629
RhK5_20263_454	1	44.5629	Chr01	56642900	RchiOBHmChr1	60067888
RhK5_20263_740	1	44.5629
RhK5_4578_961	1	44.5629	Chr01	56837080	RchiOBHmChr1	60262040
RhK5_6613_98	1	44.5629	Chr01	56832413	RchiOBHmChr1	60257373
RhK5_703_1931	1	44.5629	Chr01	56443894	RchiOBHmChr1	59868886
RhK5_703_2630	1	44.5629	Chr01	56441858	RchiOBHmChr1	59866852
RhMCRND_10238_167	1	44.5629	Chr01	56720184	RchiOBHmChr1	60145149
Rh12GR_6208_1382	1	44.6201	Chr01	57258325	RchiOBHmChr1	60683244
Rh12GR_678_998	1	44.7001	Chr01	58076383	RchiOBHmChr1	61317764
RhMCRND_12775_490	1	44.7096	Chr01	59466156	RchiOBHmChr1	62710845
RhMCRND_5712_897	1	44.7096	Chr01	59433954	RchiOBHmChr1	62678624
Rh12GR_60117_201	1	44.7421	Chr01	57319403	RchiOBHmChr1	60744316
RhK5_4080_1049	1	44.7421	Chr01	57144718	RchiOBHmChr1	60569645
RhK5_513_2371	1	44.7421	Chr01	57627216	RchiOBHmChr1	60868625
RhMCRND_6757_472	1	44.7421	Chr01	57557677	RchiOBHmChr1	60799076
RhMCRND_9256_914	1	44.7421	Chr01	57305382	RchiOBHmChr1	60730291
Rh12GR_2577_1918	1	44.9447	Chr01	58002923	RchiOBHmChr1	61244302
Rh12GR_38510_539	1	45.0392	Chr01	59874845	RchiOBHmChr1	63218021
Rh12GR_10175_1292	1	45.0643	Chr01	60167992	RchiOBHmChr1	63558478
Rh12GR_2416_1284	1	45.0643	Chr01	60172700	RchiOBHmChr1	63563135
Rh12GR_85120_1222	1	45.0643	Chr01	60117364	RchiOBHmChr1	63508647
Rh12GR_85575_1236	1	45.1018	Chr01	59535562
Rh12GR_6620_1308	1	45.1707	Chr01	58030874	RchiOBHmChr1	61272251
Rh12GR_10057_1354	1	45.1889	Chr01	58281669	RchiOBHmChr1	61523047
RhMCRND_27481_1063	1	45.1982	Chr01	58028776	RchiOBHmChr1	61270153
Rh12GR_2212_1395	1	45.2252	Chr01	58023501	RchiOBHmChr1	61264878
RhK5_15898_1011	1	45.2252	Chr01	57888926	RchiOBHmChr1	61130317
RhK5_279_1580	1	45.2252	Chr01	57840527	RchiOBHmChr1	61081921
RhK5_279_620	1	45.2252	Chr01	57839567	RchiOBHmChr1	61080961
RhK5_279_806	1	45.2252	Chr01	57839753	RchiOBHmChr1	61081147
RhK5_7766_536	1	45.2252	Chr01	57726611	RchiOBHmChr1	60968021
RhK5_7770_372	1	45.2252	Chr01	58023938	RchiOBHmChr1	61265315
RhK5_818_846	1	45.2252	Chr01	57705104	RchiOBHmChr1	60946510
RhMCRND_21744_1464	1	45.2252	Chr01	57817890	RchiOBHmChr1	61059289
RhMCRND_31684_1408	1	45.2252	Chr01	57702987	RchiOBHmChr1	60944393
RhMCRND_8489_1017	1	45.2252	Chr01	57709855	RchiOBHmChr1	60951261
RhK5_2099_1067	1	45.6812	Chr01	58821183	RchiOBHmChr1	62062543
RhK5_3713_1071	1	45.6812	Chr01	58537923	RchiOBHmChr1	61779288
RhMCRND_8067_699	1	45.6861	Chr01	58245370	RchiOBHmChr1	61486750
RhK5_6638_530	1	45.6997	Chr01	58480535	RchiOBHmChr1	61721903
RhK5_8585_712	1	45.6997	Chr01	58073085	RchiOBHmChr1	61314466
Rh12GR_33882_301	1	45.7111	Chr01	58208288	RchiOBHmChr1	61449661
Rh12GR_34604_573	1	45.7111	Chr01	58246730	RchiOBHmChr1	61488110
RhK5_11452_759	1	45.7111	Chr01	58845717	RchiOBHmChr1	62087075
RhK5_13300_183	1	45.7111	Chr01	58528621	RchiOBHmChr1	61769986
RhK5_1380_1040	1	45.7111	Chr01	59067512	RchiOBHmChr1	62308835
RhK5_18943_1121	1	45.7111	Chr01	58349236	RchiOBHmChr1	61590611
RhK5_3713_253	1	45.7111	Chr01	58536083	RchiOBHmChr1	61777448
RhK5_6345_60	1	45.7111	Chr01	58604966	RchiOBHmChr1	61846332
RhK5_760_2525	1	45.7111	Chr01	58914854	RchiOBHmChr1	62156199
RhK5_8947_201	1	45.7111	Chr01	59203398	RchiOBHmChr1	62444718
RhMCRND_10398_338	1	45.7111	Chr01	58074311	RchiOBHmChr1	61315692
RhMCRND_29756_1583	1	45.7111	Chr01	58828031	RchiOBHmChr1	62069391
RhK5_19601_126	1	45.716	Chr01	58745568	RchiOBHmChr1	61986922
Rh12GR_6213_1073	1	46.1444	Chr01	59259702	RchiOBHmChr1	62501019
Rh12GR_6219_1570	1	46.1444	Chr01	57977802	RchiOBHmChr1	61219184
RhK5_8084_801	1	46.1444	Chr01	58449291	RchiOBHmChr1	61690661
RhK5_818_906	1	46.1444	Chr01	57705044	RchiOBHmChr1	60946450
RhK5_7631_662	1	46.1697	Chr01	59341684	RchiOBHmChr1	62582987
Rh12GR_14762_219	1	46.174	Chr01	59317595	RchiOBHmChr1	62558899
RhMCRND_10248_299	1	46.174	Chr01	59338684	RchiOBHmChr1	62579987
RhMCRND_11216_252	1	46.174	Chr01	59417029	RchiOBHmChr1	62661748
RhMCRND_5424_1050	1	46.174	Chr01	59410313	RchiOBHmChr1	62654949
RhMCRND_11495_129	1	46.2351	Chr01	61006023	RchiOBHmChr1	64537809
RhK5_3686_730	1	46.2522	Chr01	62104560	RchiOBHmChr1	65915048
RhMCRND_27922_375	1	46.2522	Chr01	61665624	RchiOBHmChr1	65178771
Rh12GR_62617_1206	1	46.2529	Chr01	60702813	RchiOBHmChr1	64176999
RhK5_7631_241	1	46.5443	Chr01	59340235	RchiOBHmChr1	62581538
RhMCRND_15008_132	1	46.5443	Chr01	59933482	RchiOBHmChr1	63254716
RhK5_11374_1196	1	46.6647	Chr01	59433816	RchiOBHmChr1	62678491
Rh12GR_334_3380	1	46.6705	Chr01	60648157	RchiOBHmChr1	64122160
RhMCRND_4540_1038	1	46.7406			RchiOBHmChr1	64093867
Rh12GR_1829_1013	1	47.124	Chr01	60127100	RchiOBHmChr1	63518315
RhK5_14154_157	1	47.124	Chr01	59942498	RchiOBHmChr1	63264135
RhMCRND_10236_407	1	47.124	Chr01	59942670	RchiOBHmChr1	63264307
RhMCRND_2036_1300	1	47.2547	Chr01	58377589	RchiOBHmChr1	61618965
Rh12GR_6339_1263	1	47.5697	Chr01	60146832	RchiOBHmChr1	63538092
RhK5_13472_194	1	47.7632	Chr01	63160456	RchiOBHmChr1	66833623
RhMCRND_30358_679	1	47.8491	Chr01	60951117	RchiOBHmChr1	64482811
RhK5_4821_445	1	47.8783	Chr01	60319011	RchiOBHmChr1	63795492
Rh12GR_28074_266	1	48.0333	Chr01	61338275	RchiOBHmChr1	64847805
RhMCRND_10909_856	1	48.0333	Chr01	60697186	RchiOBHmChr1	64167077
RhK5_4240_976	1	48.0704	Chr01	60295966	RchiOBHmChr1	63768932
RhMCRND_3942_103	1	48.0704	Chr01	60327284	RchiOBHmChr1	63803821
RhK5_1171_708	1	48.0775	Chr01	60314822	RchiOBHmChr1	63791276
Rh12GR_25667_1220	1	48.5832	Chr01	60418707	RchiOBHmChr1	63908224
Rh12GR_60193_147	1	48.5832	Chr01	60567648	RchiOBHmChr1	64019539
RhMCRND_11621_412	1	48.6014	Chr01	64134847	RchiOBHmChr1	67664984
RhMCRND_9249_476	1	48.6014	Chr01	62379031	RchiOBHmChr1	66103288
Rh12GR_27708_1125	1	48.6223	Chr01	64370330	RchiOBHmChr1	68068800
RhMCRND_801_614	1	48.6223	Chr01	64590017	RchiOBHmChr1	68315727
RhMCRND_9868_263	1	48.6223	Chr01	64371647	RchiOBHmChr1	68070130
RhK5_17_3603	1	48.6375	Chr01	62805904	RchiOBHmChr1	66423276
RhK5_423_1217	1	48.6375	Chr01	62766638	RchiOBHmChr1	66380453
RhK5_158_2674	1	48.6392	Chr01	60921211	RchiOBHmChr1	64449127
RhK5_158_339	1	48.6392	Chr01	60913179	RchiOBHmChr1	64441093
Rh12GR_334_2272	1	48.8982	Chr01	60647052	RchiOBHmChr1	64121055
Rh12GR_60193_3045	1	48.8982	Chr01	60572746	RchiOBHmChr1	64024600
RhK5_4674_1612	1	48.9135	Chr01	60541579	RchiOBHmChr1	63991970
RhK5_4326_1006	1	48.917	Chr01	60572471	RchiOBHmChr1	64024325
Rh12GR_334_3063	1	48.9606	Chr01	60647841	RchiOBHmChr1	64121844
Rh12GR_334_3296	1	48.9606	Chr01	60648073	RchiOBHmChr1	64122076
RhK5_1249_804	1	49.0082	Chr01	63573777	RchiOBHmChr1	67059651
RhMCRND_33208_111	1	49.0297	Chr01	62614533	RchiOBHmChr1	66275377
RhK5_2681_764	1	49.0298	Chr01	60661022	RchiOBHmChr1	64129757
RhK5_975_866	1	49.1004	Chr01	63266197	RchiOBHmChr1	66928521
RhMCRND_9931_1068	1	49.1195	Chr01	61730178	RchiOBHmChr1	65531328
RhK5_17_5926	1	49.2934	Chr01	62802815	RchiOBHmChr1	66420189
RhK5_19700_488	1	49.3617	Chr01	60696314	RchiOBHmChr1	64166212
RhK5_413_580	1	49.3617	Chr01	60797948	RchiOBHmChr1	64276412
Rh12GR_51381_210	1	49.4662	Chr01	63928634	RchiOBHmChr1	67434120
RhK5_131_2602	1	49.4662	Chr01	63561455	RchiOBHmChr1	67048930
RhMCRND_7200_557	1	49.4662	Chr01	63783231	RchiOBHmChr1	67309497
RhK5_131_2284	1	49.5361	Chr01	63561773	RchiOBHmChr1	67049248
RhK5_131_3421	1	49.5361	Chr01	63560373	RchiOBHmChr1	67047848
RhMCRND_14349_367	1	49.5361	Chr01	63813142	RchiOBHmChr1	67341614
RhMCRND_7644_1013	1	49.5361	Chr01	63954012	RchiOBHmChr1	67460905
RhK5_158_1828	1	49.5514	Chr01	60918249	RchiOBHmChr1	64446133
RhMCRND_14349_440	1	49.6341	Chr01	63813069	RchiOBHmChr1	67341541
Rh12GR_63307_171	1	49.6938	Chr01	60860156	RchiOBHmChr1	64386342
RhK5_12064_335	1	49.6938	Chr01	60843678	RchiOBHmChr1	64369770
RhK5_158_1172	1	49.6938	Chr01	60916441	RchiOBHmChr1	64444319
RhK5_1803_918	1	49.6938	Chr01	61066674	RchiOBHmChr1	64590639
RhMCRND_12017_149	1	49.6938	Chr01	60862483	RchiOBHmChr1	64388666
RhMCRND_7224_1584	1	49.6938	Chr01	61002369	RchiOBHmChr1	64534135
RhMCRND_22942_1115	1	49.7242	Chr01	63581342	RchiOBHmChr1	67067253
RhK5_158_1075	1	49.7562	Chr01	60916241
RhMCRND_23586_320	1	49.7562	Chr01	60830227	RchiOBHmChr1	64341254
RhK5_10753_427	1	49.8497	Chr01	61550932	RchiOBHmChr1	65005725
Rh12GR_12574_954	1	49.9549	Chr01	61225909	RchiOBHmChr1	64725094
Rh12GR_17367_1011	1	49.9549	Chr01	62741093	RchiOBHmChr1	66354377
Rh12GR_19014_2676	1	49.9549	Chr01	62768287	RchiOBHmChr1	66382104
Rh12GR_66061_346	1	49.9549	Chr01	61657115	RchiOBHmChr1	65170307
Rh12GR_7912_1401	1	49.9549	Chr01	61557792	RchiOBHmChr1	65012849
RhK5_11503_582	1	49.9549	Chr01	61557415	RchiOBHmChr1	65012306
RhK5_1279_1306	1	49.9549	Chr01	61801147	RchiOBHmChr1	65663133
RhK5_1279_700	1	49.9549	Chr01	61799906	RchiOBHmChr1	65661890
RhK5_13376_120	1	49.9549	Chr01	62777610	RchiOBHmChr1	66391359
RhK5_770_1004	1	49.9549	Chr01	62578248	RchiOBHmChr1	66264414
RhK5_9931_229	1	49.9549	Chr01	61663997	RchiOBHmChr1	65177149
RhMCRND_20100_242	1	49.9549	Chr01	63157421	RchiOBHmChr1	66830589
RhMCRND_637_3199	1	49.9549	Chr01	61887289	RchiOBHmChr1	65741857
RhMCRND_7168_140	1	49.9549	Chr01	62821916	RchiOBHmChr1	66438136
RhMCRND_9870_400	1	49.9549	Chr01	61717882	RchiOBHmChr1	65506487
Rh12GR_11689_672	1	49.9782	Chr01	61504668	RchiOBHmChr1	64956225
RhK5_890_533	1	49.9782	Chr01	61211574	RchiOBHmChr1	64709223
RhMCRND_1260_1032	1	49.9782	Chr01	62578308	RchiOBHmChr1	66264474
Rh12GR_19014_1799	1	49.9832	Chr01	62767070	RchiOBHmChr1	66380885
RhMCRND_8406_141	1	49.9917	Chr01	61774455	RchiOBHmChr1	65637087
RhK5_960_1986	1	49.9945	Chr01	62181201	RchiOBHmChr1	65975805
RhK5_218_1556	1	50.1897	Chr01	61025153	RchiOBHmChr1	64559510
Rh12GR_48670_2095	1	50.3186	Chr01	64708925	RchiOBHmChr1	68418184
RhMCRND_801_1005	1	50.3186	Chr01	64589320	RchiOBHmChr1	68315051
Rh12GR_72049_327	1	50.3498	Chr01	64241964	RchiOBHmChr1	67807609
Rh12GR_26910_1361	1	50.4571	Chr01	64048350	RchiOBHmChr1	67582678
Rh12GR_63066_162	1	50.4571	Chr01	64476889	RchiOBHmChr1	68210564
RhK5_101_1906	1	50.4571	Chr01	64653189	RchiOBHmChr1	68367091
RhK5_1105_1543	1	50.4571	Chr01	64293535	RchiOBHmChr1	68002319
RhK5_1105_2347	1	50.4571	Chr01	64294430	RchiOBHmChr1	68003214
RhK5_1105_631	1	50.4571	Chr01	64291899	RchiOBHmChr1	68000681
RhK5_142_828	1	50.4571	Chr01	64334341	RchiOBHmChr1	68032634
RhK5_247_3612	1	50.4571	Chr01	64367578	RchiOBHmChr1	68065979
RhK5_723_1894	1	50.4571	Chr01	64577269	RchiOBHmChr1	68297632
RhMCRND_1566_1002	1	50.4571	Chr01	64293653	RchiOBHmChr1	68002437
RhMCRND_2581_1068	1	50.4571	Chr01	64328370	RchiOBHmChr1	68023934
RhMCRND_3858_301	1	50.4571	Chr01	63791755	RchiOBHmChr1	67318042
RhMCRND_4068_307	1	50.4571	Chr01	64348770	RchiOBHmChr1	68047473
RhMCRND_8661_1056	1	50.4571	Chr01	64018451	RchiOBHmChr1	67553133
Rh12GR_65422_657	1	50.474	Chr01	63935182	RchiOBHmChr1	67441788
RhMCRND_284_2607	1	50.474	Chr01	64023364	RchiOBHmChr1	67558058
RhMCRND_9893_970	1	50.474	Chr01	63793506	RchiOBHmChr1	67319793
Rh12GR_15814_365	1	50.481	Chr01	64323386	RchiOBHmChr1	68018946
Rh12GR_100191_2243	1	50.4974	Chr01	64138351	RchiOBHmChr1	67667032
RhMCRND_5986_1022	1	51.135	Chr01	63763267	RchiOBHmChr1	67287106
Rh12GR_13572_619	2	0	Chr02	684621	RchiOBHmChr2	699083
Rh12GR_19183_1298	2	0	Chr02	699779	RchiOBHmChr2	714240
Rh12GR_20303_510	2	0	Chr02	1046639	RchiOBHmChr2	1061067
Rh12GR_33694_902	2	0	Chr02	182576	RchiOBHmChr2	197067
Rh12GR_36548_839	2	0	Chr02	1016640	RchiOBHmChr2	1031071
Rh12GR_52578_550	2	0	Chr02	85001	RchiOBHmChr2	99488
RhK5_13474_574	2	0	Chr02	80406	RchiOBHmChr2	94893
RhK5_2393_212	2	0	Chr02	215538	RchiOBHmChr2	230031
RhK5_2705_1032	2	0	Chr02	121522	RchiOBHmChr2	136010
RhK5_2832_681	2	0	Chr02	997522	RchiOBHmChr2	1011960
RhK5_3132_410	2	0	Chr02	227243	RchiOBHmChr2	241738
RhK5_3973_1003	2	0	Chr02	955823	RchiOBHmChr2	970262
RhK5_408_106	2	0	Chr02	1032894	RchiOBHmChr2	1047321
RhK5_408_1116	2	0	Chr02	1034508	RchiOBHmChr2	1048935
RhK5_408_1300	2	0	Chr02	1034776	RchiOBHmChr2	1049203
RhK5_4856_2451	2	0	Chr02	1073670	RchiOBHmChr2	1088094
RhK5_5170_1046	2	0	Chr02	209203	RchiOBHmChr2	223696
RhK5_5170_905	2	0	Chr02	209704	RchiOBHmChr2	224197
RhK5_69_2141	2	0	Chr02	691099	RchiOBHmChr2	705561
RhK5_7340_1485	2	0	Chr02	239954	RchiOBHmChr2	254446
RhK5_7604_179	2	0	Chr02	991245	RchiOBHmChr2	1005684
RhK5_7604_458	2	0	Chr02	990245	RchiOBHmChr2	1004684
RhK5_8003_644	2	0	Chr02	514721	RchiOBHmChr2	529186
RhK5_9195_706	2	0	Chr02	477159	RchiOBHmChr2	491628
RhMCRND_10278_1448	2	0	Chr02	476766	RchiOBHmChr2	491235
RhMCRND_18103_344	2	0	Chr02	118265	RchiOBHmChr2	132754
RhMCRND_23017_250	2	0	Chr02	767075	RchiOBHmChr2	781528
RhK5_1579_1740	2	2.41118	Chr02	2083192	RchiOBHmChr2	2169444
RhMCRND_22932_282	2	2.83128	Chr02	1623478	RchiOBHmChr2	1709750
RhK5_16132_1112	2	2.95158	Chr02	944382	RchiOBHmChr2	958819
RhK5_10914_330	2	3.27272	Chr02	1653590	RchiOBHmChr2	1739863
RhK5_2489_962	2	3.27272	Chr02	1681470	RchiOBHmChr2	1767741
RhMCRND_16611_336	2	3.65908	Chr02	4574556	RchiOBHmChr2	4685302
Rh12GR_11458_1374	2	3.99647	Chr02	4717467	RchiOBHmChr2	4828208
Rh12GR_5816_267	2	3.99647	Chr02	4706370	RchiOBHmChr2	4817111
RhK5_98_3791	2	4.2305	Chr02	3709009	RchiOBHmChr2	3835423
RhK5_98_4088	2	4.2305	Chr02	3708536	RchiOBHmChr2	3834950
RhK5_19347_963	2	4.62607	Chr02	448647	RchiOBHmChr2	463118
RhK5_12274_234	2	4.64385	Chr02	1183292	RchiOBHmChr2	1204467
Rh12GR_16721_1628	2	4.69096	Chr02	765336	RchiOBHmChr2	779789
Rh12GR_60168_256	2	4.69096	Chr02	532151	RchiOBHmChr2	546613
RhK5_1619_875	2	4.69096	Chr02	928803	RchiOBHmChr2	943239
RhK5_1817_890	2	4.69096	Chr02	947968	RchiOBHmChr2	962405
RhK5_2499_1595	2	4.69096	Chr02	540341	RchiOBHmChr2	554803
RhK5_6600_846	2	4.69096	Chr02	60290	RchiOBHmChr2	74777
RhK5_69_1431	2	4.69096	Chr02	690228	RchiOBHmChr2	704690
RhK5_69_5084	2	4.69096	Chr02	696229	RchiOBHmChr2	710691
RhK5_7591_121	2	4.69096	Chr02	478338	RchiOBHmChr2	492807
RhMCRND_4262_1069	2	4.69096	Chr02	192918	RchiOBHmChr2	207410
RhMCRND_5054_1071	2	4.69096	Chr02	461761	RchiOBHmChr2	476233
RhMCRND_6544_1014	2	4.69096	Chr02	760825	RchiOBHmChr2	775281
RhMCRND_4157_1458	2	4.85437	Chr02	1795957	RchiOBHmChr2	1882215
Rh12GR_33358_325	2	4.93547	Chr02	2001208	RchiOBHmChr2	2087460
RhK5_2645_836	2	5.18111	Chr02	2068381	RchiOBHmChr2	2154633
RhK5_272_254	2	5.18236	Chr02	1203089	RchiOBHmChr2	1224262
RhK5_4037_1057	2	5.18236	Chr02	1614802	RchiOBHmChr2	1701076
RhK5_4856_741	2	5.18236	Chr02	1075762	RchiOBHmChr2	1090186
RhK5_8818_403	2	5.18236	Chr02	1543276	RchiOBHmChr2	1629558
Rh12GR_13595_1031	2	5.2416
RhK5_1421_233	2	5.27857	Chr02	3132119	RchiOBHmChr2	3316116
RhK5_20187_698	2	5.27857	Chr02	3300364	RchiOBHmChr2	3426796
Rh88_8063_350	2	5.29553	Chr02	3100736	RchiOBHmChr2	3187127
Rh12GR_11019_704	2	5.31165	Chr02	1707855	RchiOBHmChr2	1794122
Rh12GR_15702_201	2	5.31165
RhMCRND_5102_1458	2	5.31165	Chr02	2002046	RchiOBHmChr2	2088298
RhK5_9560_84	2	5.37316	Chr02	2173759	RchiOBHmChr2	2260010
RhK5_785_938	2	5.3754	Chr02	2226847	RchiOBHmChr2	2313100
RhK5_470_1031	2	5.72897	Chr02	2253549	RchiOBHmChr2	2339799
RhK5_835_586	2	5.94868	Chr02	2504577	RchiOBHmChr2	2590805
Rh12GR_84228_1020	2	6.02213	Chr02	3359046	RchiOBHmChr2	3485477
RhK5_8293_524	2	6.02213	Chr02	3366647	RchiOBHmChr2	3493077
RhK5_8293_698	2	6.02213	Chr02	3366821	RchiOBHmChr2	3493251
Rh12GR_49935_292	2	6.2425	Chr02	2314646	RchiOBHmChr2	2400900
RhK5_12094_355	2	6.2425	Chr02	2857700	RchiOBHmChr2	2944090
RhK5_5041_736	2	6.2425	Chr02	2672238	RchiOBHmChr2	2758664
RhK5_5273_958	2	6.2425	Chr02	2249926	RchiOBHmChr2	2336176
RhMCRND_5283_290	2	6.2425	Chr02	2664688	RchiOBHmChr2	2751113
RhMCRND_8905_1246	2	6.2425	Chr02	2506002	RchiOBHmChr2	2592229
RhMCRND_9989_976	2	6.2425	Chr02	2876476	RchiOBHmChr2	2962863
RhK5_977_1943	2	6.32433	Chr02	3917444	RchiOBHmChr2	4028238
Rh12GR_13865_343	2	6.36424	Chr02	2833325	RchiOBHmChr2	2919719
RhK5_2717_917	2	6.36424	Chr02	2793816	RchiOBHmChr2	2880224
Rh12GR_18257_334	2	6.86345	Chr02	3559186	RchiOBHmChr2	3685608
Rh12GR_27137_195	2	6.86345	Chr02	3589216	RchiOBHmChr2	3715639
RhK5_14159_191	2	6.86345	Chr02	3424192	RchiOBHmChr2	3550625
Rh12GR_5910_287	2	6.91803
RhMCRND_8838_1083	2	7.10163	Chr02	7596990	RchiOBHmChr2	7795960
Rh12GR_11559_237	2	7.21348	Chr02	6939930	RchiOBHmChr2	7138848
Rh12GR_11559_571	2	7.21348	Chr02	6939596	RchiOBHmChr2	7138514
Rh12GR_1905_3662	2	7.21348	Chr02	6993599	RchiOBHmChr2	7192518
Rh12GR_26502_1564	2	7.21348	Chr02	6911033	RchiOBHmChr2	7109947
Rh12GR_61778_1008	2	7.21348	Chr02	6238691	RchiOBHmChr2	6437648
Rh12GR_73635_613	2	7.21348	Chr02	6202309	RchiOBHmChr2	6400468
RhK5_237_4132	2	7.21348	Chr02	6470914	RchiOBHmChr2	6669842
RhK5_2889_908	2	7.21348	Chr02	6763017	RchiOBHmChr2	6961944
RhK5_5459_1379	2	7.21348	Chr02	6753765	RchiOBHmChr2	6952693
RhK5_5891_1075	2	7.21348	Chr02	6701392	RchiOBHmChr2	6900321
RhMCRND_16832_421	2	7.21348	Chr02	7004528	RchiOBHmChr2	7203447
RhMCRND_20518_208	2	7.21348	Chr02	6471832	RchiOBHmChr2	6670760
RhMCRND_22919_219	2	7.21348	Chr02	7117326	RchiOBHmChr2	7316252
RhMCRND_36499_261	2	7.21348	Chr02	6941872	RchiOBHmChr2	7140790
RhMCRND_36499_924	2	7.21348	Chr02	6940421	RchiOBHmChr2	7139339
RhMCRND_4531_1065	2	7.21348	Chr02	7022270	RchiOBHmChr2	7221190
RhMCRND_7192_444	2	7.21348	Chr02	6661180	RchiOBHmChr2	6860101
Rh12GR_78975_295	2	7.30297	Chr02	2899028	RchiOBHmChr2	2985416
RhK5_2185_886	2	7.34674	Chr02	3561172	RchiOBHmChr2	3687594
RhK5_570_1898	2	7.34674	Chr02	3296504	RchiOBHmChr2	3422936
RhK5_1962_1349	2	7.40785	Chr02	4950758	RchiOBHmChr2	5061505
RhK5_1048_1857	2	7.44718	Chr02	3652459	RchiOBHmChr2	3778876
RhK5_8_1491	2	7.44718	Chr02	3793168	RchiOBHmChr2	3919579
RhK5_8_5520	2	7.44718	Chr02	3799749	RchiOBHmChr2	3926160
RhK5_8_6508	2	7.44718	Chr02	3800737	RchiOBHmChr2	3927148
RhK5_8_7997	2	7.44718	Chr02	3803758	RchiOBHmChr2	3930169
RhK5_977_1159	2	7.44718	Chr02	3915785	RchiOBHmChr2	4026579
RhK5_98_3966	2	7.44718	Chr02	3708746	RchiOBHmChr2	3835160
RhMCRND_17546_487	2	7.44718	Chr02	3857548	RchiOBHmChr2	3968341
Rh12GR_6196_659	2	7.62374	Chr02	6210249	RchiOBHmChr2	6408408
RhK5_13246_514	2	7.62374	Chr02	6346133	RchiOBHmChr2	6545063
RhK5_15390_581	2	7.62374	Chr02	6237519	RchiOBHmChr2	6436476
Rh12GR_3793_1296	2	7.83328	Chr02	6439415	RchiOBHmChr2	6638347
Rh12GR_10494_1052	2	7.87526
Rh12GR_11520_701	2	7.87526	Chr02	7927082	RchiOBHmChr2	8125993
Rh12GR_22274_3116	2	7.87526	Chr02	7282553	RchiOBHmChr2	7481472
Rh12GR_28678_664	2	7.87526	Chr02	7533900	RchiOBHmChr2	7732875
Rh12GR_29404_938	2	7.87526	Chr02	7551251	RchiOBHmChr2	7750225
RhK5_1565_946	2	7.87526	Chr02	7536269	RchiOBHmChr2	7735244
RhMCRND_1830_1957	2	7.87526	Chr02	7538181	RchiOBHmChr2	7737155
RhMCRND_7877_1196	2	7.87526	Chr02	7386161	RchiOBHmChr2	7585148
RhK5_3604_1352	2	8.02538	Chr02	6665395	RchiOBHmChr2	6864316
Rh12GR_4295_1815	2	8.02708	Chr02	5307531	RchiOBHmChr2	5505768
RhK5_1113_914	2	8.30716	Chr02	3729884	RchiOBHmChr2	3856295
RhK5_11506_1455	2	8.35686	Chr02	4045639	RchiOBHmChr2	4156424
RhK5_11506_811	2	8.35686
RhK5_8343_504	2	8.35686	Chr02	4007334	RchiOBHmChr2	4118120
Rh12GR_23202_2787	2	8.40936	Chr02	3710457	RchiOBHmChr2	3836871
RhK5_1048_395	2	8.40936	Chr02	3654534	RchiOBHmChr2	3780949
RhK5_18381_136	2	8.40936	Chr02	3923239	RchiOBHmChr2	4034033
RhK5_5021_1038	2	8.40936	Chr02	4605853	RchiOBHmChr2	4716596
RhK5_5021_933	2	8.40936	Chr02	4605748	RchiOBHmChr2	4716491
RhK5_618_1746	2	8.40936	Chr02	4595847	RchiOBHmChr2	4706591
RhK5_618_935	2	8.40936	Chr02	4597713	RchiOBHmChr2	4708457
RhMCRND_8333_917	2	8.40936
RhMCRND_9445_876	2	8.40936	Chr02	4620345	RchiOBHmChr2	4731089
Rh12GR_49470_701	2	8.58716	Chr02	6636488	RchiOBHmChr2	6835408
RhK5_4599_574	2	8.58716	Chr02	6661315	RchiOBHmChr2	6860236
Rh12GR_8507_1126	2	8.72615	Chr02	6568925	RchiOBHmChr2	6767842
Rh12GR_8507_829	2	8.72615	Chr02	6568502	RchiOBHmChr2	6767419
RhK5_13229_214	2	8.72918	Chr02	4764659	RchiOBHmChr2	4875417
RhK5_2971_537	2	8.73885	Chr02	2002411	RchiOBHmChr2	2088663
Rh12GR_9327_215	2	8.75026	Chr02	8186484	RchiOBHmChr2	8385357
RhK5_1515_1069	2	8.75026	Chr02	8145360	RchiOBHmChr2	8344238
RhK5_1515_1892	2	8.75026	Chr02	8146183	RchiOBHmChr2	8345061
RhK5_1855_695	2	8.75026	Chr02	8193827	RchiOBHmChr2	8392700
RhK5_854_1368	2	8.75026	Chr02	8075934	RchiOBHmChr2	8274816
RhK5_854_1963	2	8.75026	Chr02	8075340	RchiOBHmChr2	8274222
RhMCRND_14687_1007	2	8.75026	Chr02	8188268	RchiOBHmChr2	8387141
RhMCRND_1874_1016	2	8.75026	Chr02	8148973	RchiOBHmChr2	8347850
RhMCRND_3692_1243	2	8.75026	Chr02	8145589	RchiOBHmChr2	8344467
RhK5_12041_419	2	8.77795	Chr02	1499151	RchiOBHmChr2	1585426
Rh12GR_71507_335	2	9.04877	Chr02	6283769	RchiOBHmChr2	6482722
Rh12GR_49679_297	2	9.12031	Chr02	4310976	RchiOBHmChr2	4421744
RhK5_618_1322	2	9.12031	Chr02	4596363	RchiOBHmChr2	4707107
RhK5_758_1128	2	9.12031	Chr02	4617302	RchiOBHmChr2	4728044
RhK5_758_2439	2	9.12031	Chr02	4618706	RchiOBHmChr2	4729448
RhMCRND_549_1138	2	9.14644	Chr02	4763436	RchiOBHmChr2	4874194
RhK5_8_2904	2	9.2239	Chr02	3795575	RchiOBHmChr2	3921986
RhK5_8_3663	2	9.2239	Chr02	3796807	RchiOBHmChr2	3923218
RhK5_8_6985	2	9.2239	Chr02	3801329	RchiOBHmChr2	3927740
Rh12GR_26250_3466	2	9.28607
RhK5_15140_292	2	9.30776	Chr02	6516944	RchiOBHmChr2	6715865
RhK5_300_325	2	9.31493	Chr02	4945230	RchiOBHmChr2	5055975
RhK5_3055_1929	2	9.31493	Chr02	4843312	RchiOBHmChr2	4954059
RhMCRND_3330_1582	2	9.31493
RhK5_9930_503	2	9.33751	Chr02	4111272	RchiOBHmChr2	4222059
RhMCRND_2784_1005	2	9.4623	Chr02	3079900	RchiOBHmChr2	3166293
RhK5_1960_1587	2	9.69024	Chr02	9493522	RchiOBHmChr2	9688474
RhK5_991_1046	2	9.69901	Chr02	8088517	RchiOBHmChr2	8287399
RhMCRND_6863_1112	2	9.96327	Chr02	3633075	RchiOBHmChr2	3759497
RhK5_984_377	2	10.0039	Chr02	9634325	RchiOBHmChr2	9829265
RhK5_3042_1023	2	10.0511	Chr02	3590127	RchiOBHmChr2	3716550
RhK5_785_2288	2	10.0671	Chr02	2225497	RchiOBHmChr2	2311750
RhMCRND_13815_1018	2	10.0671	Chr02	2800151	RchiOBHmChr2	2886560
Rh12GR_3382_1062	2	10.1014	Chr02	3283781	RchiOBHmChr2	3410212
RhMCRND_13685_193	2	10.1356	Chr02	4978750	RchiOBHmChr2	5089494
RhK5_2771_332	2	10.2467	Chr02	9163692	RchiOBHmChr2	9358693
RhMCRND_3721_1066	2	10.3443	Chr02	3600767	RchiOBHmChr2	3727188
Rh12GR_46163_877	2	10.3592	Chr02	4229988	RchiOBHmChr2	4340760
RhK5_934_1057	2	10.3592	Chr02	4216930	RchiOBHmChr2	4327702
Rh12GR_6145_1303	2	10.4012	Chr02	2732371	RchiOBHmChr2	2818799
RhMCRND_12297_848	2	10.4393	Chr02	2673427	RchiOBHmChr2	2759853
Rh12GR_17968_2427	2	10.4964	Chr02	2801572	RchiOBHmChr2	2887981
Rh12GR_30791_387	2	10.4964	Chr02	2315931	RchiOBHmChr2	2402185
Rh12GR_788_717	2	10.4964	Chr02	2251898	RchiOBHmChr2	2338148
RhMCRND_10254_863	2	10.4964	Chr02	2481024	RchiOBHmChr2	2567251
Rh12GR_8474_713	2	10.6264	Chr02	3299884	RchiOBHmChr2	3426316
Rh12GR_8976_1034	2	10.8041	Chr02	1492137	RchiOBHmChr2	1578412
Rh12GR_25630_1283	2	10.9257	Chr02	3908845	RchiOBHmChr2	4019639
RhK5_300_3076	2	10.9897	Chr02	4938553	RchiOBHmChr2	5049298
Rh12GR_1237_1524	2	11.1188	Chr02	8684809	RchiOBHmChr2	8883609
Rh12GR_36394_1155	2	11.1188	Chr02	9422568	RchiOBHmChr2	9617532
Rh12GR_52163_629	2	11.1188	Chr02	9398174	RchiOBHmChr2	9593138
Rh12GR_90438_1028	2	11.1188	Chr02	9604989	RchiOBHmChr2	9799926
Rh88_9910_845	2	11.1188	Chr02	9823676	RchiOBHmChr2	10013597
RhK5_11195_94	2	11.1188	Chr02	9855892	RchiOBHmChr2	10045813
RhK5_1503_489	2	11.1188	Chr02	9338008	RchiOBHmChr2	9532986
RhK5_2310_532	2	11.1188	Chr02	8768390	RchiOBHmChr2	8967167
RhK5_3875_997	2	11.1188	Chr02	9858925	RchiOBHmChr2	10048844
RhK5_3965_1619	2	11.1188	Chr02	9212364	RchiOBHmChr2	9407359
RhK5_3965_319	2	11.1188	Chr02	9218503	RchiOBHmChr2	9413498
RhK5_42_3523	2	11.1188	Chr02	9070087	RchiOBHmChr2	9268849
RhK5_4801_367	2	11.1188	Chr02	9247969	RchiOBHmChr2	9442960
RhK5_49_4165	2	11.1188	Chr02	8275905	RchiOBHmChr2	8474751
RhMCRND_13682_778	2	11.1188	Chr02	9221253	RchiOBHmChr2	9416246
RhMCRND_13834_578	2	11.1188	Chr02	9424429	RchiOBHmChr2	9619393
RhMCRND_1388_5275	2	11.1188	Chr02	8472487	RchiOBHmChr2	8671308
RhMCRND_14466_1145	2	11.1188	Chr02	9423310	RchiOBHmChr2	9618274
RhMCRND_16212_432	2	11.1188	Chr02	9328924	RchiOBHmChr2	9523903
RhMCRND_22599_250	2	11.1188	Chr02	9330359	RchiOBHmChr2	9525338
RhMCRND_2289_1440	2	11.1188	Chr02	8381131	RchiOBHmChr2	8579968
RhMCRND_258_418	2	11.1188	Chr02	9163624	RchiOBHmChr2	9358625
RhMCRND_3664_1563	2	11.1188	Chr02	8971840	RchiOBHmChr2	9170612
RhMCRND_5763_1070	2	11.1188	Chr02	9222423	RchiOBHmChr2	9417416
RhMCRND_7648_1084	2	11.1188	Chr02	9609357	RchiOBHmChr2	9804294
RhMCRND_8675_603	2	11.1188	Chr02	9630208	RchiOBHmChr2	9825147
Rh12GR_15947_412	2	11.2772	Chr02	2045677	RchiOBHmChr2	2131929
RhK5_6241_592	2	11.3497	Chr02	4340342	RchiOBHmChr2	4451106
RhK5_8844_700	2	11.3497	Chr02	4242513	RchiOBHmChr2	4353285
RhMCRND_12736_1003	2	11.3497	Chr02	4341659	RchiOBHmChr2	4452423
Rh88_26113_521	2	11.8309	Chr02	1740625	RchiOBHmChr2	1826883
RhMCRND_5423_526	2	12.0517	Chr02	5494596	RchiOBHmChr2	5692819
RhK5_4122_934	2	12.0641	Chr02	5619514	RchiOBHmChr2	5817725
Rh12GR_19394_1395	2	12.0797	Chr02	4266822	RchiOBHmChr2	4377593
Rh12GR_19384_540	2	12.144	Chr02	4270290	RchiOBHmChr2	4381059
Rh12GR_12261_825	2	12.2826	Chr02	5504203	RchiOBHmChr2	5702427
RhK5_18602_154	2	12.2826	Chr02	5522510	RchiOBHmChr2	5720733
RhK5_4122_1157	2	12.2826	Chr02	5619836	RchiOBHmChr2	5818047
RhK5_8554_732	2	12.2826	Chr02	5585854	RchiOBHmChr2	5784068
RhMCRND_6725_114	2	12.2826	Chr02	5565581	RchiOBHmChr2	5763799
Rh12GR_16360_480	2	12.3095	Chr02	4353860	RchiOBHmChr2	4464624
RhK5_14983_1051	2	12.3095	Chr02	4395553	RchiOBHmChr2	4506314
RhK5_680_1925	2	12.3095	Chr02	4564991	RchiOBHmChr2	4675737
RhK5_680_424	2	12.3095	Chr02	4566508	RchiOBHmChr2	4677254
RhMCRND_15278_454	2	12.3095	Chr02	4371159	RchiOBHmChr2	4481921
RhK5_3746_440	2	12.3216	Chr02	4648207	RchiOBHmChr2	4758953
Rh12GR_7917_1247	2	12.3376	Chr02	4641837	RchiOBHmChr2	4752579
Rh12GR_1654_1830	2	12.3485	Chr02	3916942	RchiOBHmChr2	4027736
Rh12GR_56512_525	2	12.3724	Chr02	1619518	RchiOBHmChr2	1705791
Rh12GR_4367_1502	2	12.4913	Chr02	1560827	RchiOBHmChr2	1647109
RhK5_837_2146	2	12.4913	Chr02	1576134	RchiOBHmChr2	1662410
RhMCRND_8130_1128	2	12.4913	Chr02	1485348	RchiOBHmChr2	1571624
Rh12GR_13535_1488	2	12.6798	Chr02	6186799	RchiOBHmChr2	6384961
Rh88_17614_594	2	12.694	Chr02	7951256	RchiOBHmChr2	8150164
Rh12GR_25349_1255	2	12.7667	Chr02	1666133	RchiOBHmChr2	1752405
RhK5_1722_1837	2	12.8306	Chr02	5075139	RchiOBHmChr2	5185849
RhK5_4779_234	2	12.8306	Chr02	5224505	RchiOBHmChr2	5422748
RhMCRND_25251_114	2	12.8306	Chr02	4984405	RchiOBHmChr2	5095149
RhK5_15431_775	2	12.9129	Chr02	4032751	RchiOBHmChr2	4143536
RhMCRND_9501_821	2	12.9129	Chr02	4037693	RchiOBHmChr2	4148478
Rh12GR_5215_1450	2	13.0809	Chr02	4947484	RchiOBHmChr2	5058229
RhMCRND_9445_498	2	13.0809	Chr02	4621430	RchiOBHmChr2	4732174
RhMCRND_5447_1174	2	13.1063	Chr02	4931929	RchiOBHmChr2	5042675
RhK5_1722_1157	2	13.119	Chr02	5075819	RchiOBHmChr2	5186529
Rh12GR_14378_1041	2	13.161	Chr02	4991949	RchiOBHmChr2	5102693
Rh12GR_4424_83	2	13.161	Chr02	4776593	RchiOBHmChr2	4887350
RhK5_11993_174	2	13.161	Chr02	4886313	RchiOBHmChr2	4997058
RhK5_11993_231	2	13.161	Chr02	4886370	RchiOBHmChr2	4997115
RhK5_1962_65	2	13.161	Chr02	4953151	RchiOBHmChr2	5063900
RhK5_300_2226	2	13.161	Chr02	4940299	RchiOBHmChr2	5051044
RhK5_3055_1490	2	13.161	Chr02	4842042	RchiOBHmChr2	4952789
RhK5_4931_446	2	13.161	Chr02	4931571	RchiOBHmChr2	5042317
RhMCRND_12040_500	2	13.161	Chr02	4993116	RchiOBHmChr2	5103860
RhMCRND_12040_686	2	13.161	Chr02	4992422	RchiOBHmChr2	5103166
RhMCRND_8227_1081	2	13.161	Chr02	4704699	RchiOBHmChr2	4815440
RhK5_3321_648	2	13.1796	Chr02	4827639	RchiOBHmChr2	4938388
RhK5_3768_955	2	13.1824	Chr02	4717469	RchiOBHmChr2	4828210
RhMCRND_9511_878	2	13.2585	Chr02	5427608	RchiOBHmChr2	5625841
RhK5_98_3005	2	13.3061	Chr02	3710250	RchiOBHmChr2	3836664
RhK5_5761_1057	2	13.3294	Chr02	5537932	RchiOBHmChr2	5736155
Rh12GR_30172_1153	2	13.3466	Chr02	701569	RchiOBHmChr2	716029
Rh12GR_6052_1174	2	13.3466	Chr02	739033	RchiOBHmChr2	753492
Rh12GR_50761_79	2	13.3783	Chr02	2226902	RchiOBHmChr2	2313155
RhK5_13246_290	2	13.3977	Chr02	6346357	RchiOBHmChr2	6545287
RhMCRND_14471_279	2	13.41	Chr02	3059429	RchiOBHmChr2	3145821
RhK5_12930_145	2	13.55	Chr02	2830915	RchiOBHmChr2	2917309
Rh12GR_55135_511	2	13.6443	Chr02	5340280	RchiOBHmChr2	5538513
RhMCRND_2702_2020	2	13.7993	Chr02	2470609	RchiOBHmChr2	2556838
Rh12GR_81278_186	2	13.9426	Chr02	1479722	RchiOBHmChr2	1565998
RhK5_1722_1463	2	13.981	Chr02	5075513	RchiOBHmChr2	5186223
RhK5_1722_451	2	13.981	Chr02	5076524	RchiOBHmChr2	5187233
RhK5_1722_685	2	13.981	Chr02	5076290	RchiOBHmChr2	5186999
RhK5_20748_1070	2	13.981	Chr02	5061363	RchiOBHmChr2	5172096
RhK5_3225_1033	2	13.981	Chr02	5063427	RchiOBHmChr2	5174160
RhK5_784_936	2	13.981	Chr02	5134108	RchiOBHmChr2	5332351
RhMCRND_1390_1027	2	13.981	Chr02	5066821	RchiOBHmChr2	5177550
RhK5_4026_424	2	13.9847	Chr02	5077511	RchiOBHmChr2	5188218
RhK5_6078_453	2	14.003	Chr02	5088114	RchiOBHmChr2	5286394
Rh12GR_4295_3892	2	14.0929	Chr02	5310593	RchiOBHmChr2	5508830
Rh12GR_6196_1483	2	14.1431	Chr02	6209125	RchiOBHmChr2	6407284
RhK5_784_2125	2	14.1489	Chr02	5137831	RchiOBHmChr2	5336074
RhK5_3959_96	2	14.1634	Chr02	2522063	RchiOBHmChr2	2608292
RhK5_10126_181	2	14.2364	Chr02	6896759	RchiOBHmChr2	7095673
RhMCRND_12698_281	2	14.2754	Chr02	1403841	RchiOBHmChr2	1425038
RhK5_17213_75	2	14.3574	Chr02	6585109	RchiOBHmChr2	6784025
RhK5_5407_373	2	14.3574	Chr02	6610654	RchiOBHmChr2	6809569
RhK5_8004_604	2	14.3574	Chr02	6479305	RchiOBHmChr2	6678233
RhK5_10313_763	2	14.3788	Chr02	6594513	RchiOBHmChr2	6793429
RhMCRND_361_2795	2	14.4313	Chr02	6995350	RchiOBHmChr2	7194269
RhK5_1649_665	2	14.4433	Chr02	5388329	RchiOBHmChr2	5586559
Rh12GR_22170_614	2	14.5734	Chr02	1708632	RchiOBHmChr2	1794899
Rh12GR_4801_665	2	14.6041	Chr02	513861	RchiOBHmChr2	528326
Rh12GR_61744_574	2	14.6041	Chr02	914944	RchiOBHmChr2	929384
RhK5_69_4787	2	14.6041	Chr02	695932	RchiOBHmChr2	710394
Rh12GR_85435_317	2	14.6495	Chr02	6216886	RchiOBHmChr2	6415856
RhMCRND_9548_969	2	14.7671	Chr02	3052233	RchiOBHmChr2	3138625
RhMCRND_4753_337	2	14.7796	Chr02	7280337	RchiOBHmChr2	7479256
Rh12GR_26490_849	2	14.8501	Chr02	6982957	RchiOBHmChr2	7181878
Rh12GR_1320_151	2	14.8583	Chr02	6055055	RchiOBHmChr2	6253216
Rh12GR_51416_301	2	14.8583	Chr02	5401525	RchiOBHmChr2	5599755
Rh12GR_6788_148	2	14.8583	Chr02	5443210	RchiOBHmChr2	5641440
Rh12GR_7789_533	2	14.8583	Chr02	5321472	RchiOBHmChr2	5519706
RhK5_10444_147	2	14.8583	Chr02	5524191	RchiOBHmChr2	5722414
RhK5_1288_407	2	14.8583	Chr02	5339676	RchiOBHmChr2	5537909
RhK5_15138_304	2	14.8583	Chr02	5178409	RchiOBHmChr2	5376657
RhK5_15238_135	2	14.8583	Chr02	5844339	RchiOBHmChr2	6042547
RhK5_1649_1269	2	14.8583	Chr02	5387011	RchiOBHmChr2	5585241
RhK5_1730_1793	2	14.8583	Chr02	5471644	RchiOBHmChr2	5669869
RhK5_193_2327	2	14.8583	Chr02	5877955	RchiOBHmChr2	6076163
RhK5_193_3362	2	14.8583	Chr02	5876069	RchiOBHmChr2	6074277
RhK5_2183_882	2	14.8583	Chr02	6118764	RchiOBHmChr2	6316915
RhK5_2596_919	2	14.8583	Chr02	5366989	RchiOBHmChr2	5565220
RhK5_4473_668	2	14.8583	Chr02	5531881	RchiOBHmChr2	5730104
RhK5_6332_64	2	14.8583	Chr02	6008296	RchiOBHmChr2	6206474
RhK5_6833_883	2	14.8583	Chr02	5603855	RchiOBHmChr2	5802068
RhK5_6860_819	2	14.8583	Chr02	5494957	RchiOBHmChr2	5693180
RhK5_7670_271	2	14.8583	Chr02	5225517	RchiOBHmChr2	5423760
RhK5_9105_762	2	14.8583	Chr02	5794993	RchiOBHmChr2	5993198
RhK5_9173_730	2	14.8583	Chr02	5505454	RchiOBHmChr2	5703678
Rh12GR_21854_346	2	14.8654	Chr02	5223983	RchiOBHmChr2	5422226
Rh12GR_6196_829	2	15.0919	Chr02	6210079	RchiOBHmChr2	6408238
Rh12GR_36198_243	2	15.1689	Chr02	6245320	RchiOBHmChr2	6444276
Rh12GR_53382_181	2	15.3063	Chr02	8522754	RchiOBHmChr2	8721562
RhK5_6888_451	2	15.4586	Chr02	7601447	RchiOBHmChr2	7800417
RhK5_10126_442	2	15.4766	Chr02	6895263	RchiOBHmChr2	7094177
Rh12GR_1905_2648	2	15.4771	Chr02	6994612	RchiOBHmChr2	7193531
RhK5_1565_1396	2	15.5518	Chr02	7535617	RchiOBHmChr2	7734592
Rh12GR_6196_603	2	15.606	Chr02	6210305	RchiOBHmChr2	6408464
RhK5_18497_172	2	15.606	Chr02	6209936	RchiOBHmChr2	6408095
RhK5_19428_171	2	15.606	Chr02	6165660	RchiOBHmChr2	6363822
RhK5_19428_998	2	15.606	Chr02	6166927	RchiOBHmChr2	6365089
RhK5_6353_235	2	15.606	Chr02	6180437	RchiOBHmChr2	6378599
Rh12GR_1905_2900	2	15.7192	Chr02	6994360	RchiOBHmChr2	7193279
RhK5_4856_1125	2	15.7497	Chr02	1075019	RchiOBHmChr2	1089443
RhK5_854_2140	2	15.763	Chr02	8075163	RchiOBHmChr2	8274045
Rh12GR_6163_1007	2	15.8514	Chr02	405878	RchiOBHmChr2	420344
RhK5_14364_2387	2	15.8514	Chr02	1026590	RchiOBHmChr2	1041017
RhK5_854_438	2	15.8556	Chr02	8077105	RchiOBHmChr2	8275987
RhK5_4353_898	2	15.8855	Chr02	8149893	RchiOBHmChr2	8348770
Rh12GR_1905_3290	2	16.0892	Chr02	6993971	RchiOBHmChr2	7192890
RhMCRND_2124_1658	2	16.2562	Chr02	9644054	RchiOBHmChr2	9838994
RhK5_3317_205	2	16.3425	Chr02	8221066	RchiOBHmChr2	8419926
Rh12GR_5942_362	2	16.3496	Chr02	6468513	RchiOBHmChr2	6667444
RhK5_5387_512	2	16.3496	Chr02	6294240	RchiOBHmChr2	6493193
Rh12GR_1905_1156	2	16.407	Chr02	6996195	RchiOBHmChr2	7195114
RhK5_9457_480	2	16.4155	Chr02	8466298	RchiOBHmChr2	8665119
RhK5_19046_168	2	16.4331	Chr02	9256384	RchiOBHmChr2	9451371
RhK5_1756_1527	2	16.4987	Chr02	8380550	RchiOBHmChr2	8579387
RhK5_6375_997	2	16.4987	Chr02	8521983	RchiOBHmChr2	8720791
Rh12GR_16806_780	2	16.5262	Chr02	11584174	RchiOBHmChr2	11815894
RhMCRND_20399_231	2	16.5958	Chr02	7053596	RchiOBHmChr2	7252512
Rh12GR_3858_787	2	16.6296	Chr02	11490903	RchiOBHmChr2	11722631
RhK5_822_1173	2	16.7165	Chr02	8684560	RchiOBHmChr2	8883360
RhK5_952_2110	2	16.7165	Chr02	8809192	RchiOBHmChr2	9007965
Rh12GR_19521_355	2	16.7492	Chr02	7538664	RchiOBHmChr2	7737638
RhMCRND_15892_263	2	16.8253	Chr02	4886479	RchiOBHmChr2	4997224
RhK5_14659_261	2	16.8358	Chr02	10146700	RchiOBHmChr2	10405693
RhMCRND_14126_218	2	16.8358	Chr02	9779049	RchiOBHmChr2	9973986
Rh12GR_12995_1324	2	16.8731	Chr02	10134966	RchiOBHmChr2	10393956
Rh12GR_93174_2220	2	16.8994	Chr02	9532378	RchiOBHmChr2	9727323
RhK5_952_2295	2	16.8994	Chr02	8808503	RchiOBHmChr2	9007279
RhK5_952_905	2	16.8994	Chr02	8810397	RchiOBHmChr2	9009170
RhMCRND_10548_190	2	16.8994	Chr02	8511946	RchiOBHmChr2	8710755
RhMCRND_13737_708	2	16.8994	Chr02	9077364	RchiOBHmChr2	9276126
RhMCRND_1388_6065	2	16.8994	Chr02	8473489	RchiOBHmChr2	8672310
RhMCRND_17893_143	2	16.8994	Chr02	9456231	RchiOBHmChr2	9651188
RhMCRND_20790_1763	2	16.8994	Chr02	9335649	RchiOBHmChr2	9530627
RhMCRND_2415_1104	2	16.8994	Chr02	9829699	RchiOBHmChr2	10019619
RhMCRND_3128_1956	2	16.8994	Chr02	9760408	RchiOBHmChr2	9955349
Rh12GR_4664_1685	2	16.9211	Chr02	10836401	RchiOBHmChr2	11068161
Rh12GR_69135_381	2	16.9211	Chr02	10557287	RchiOBHmChr2	10816232
RhK5_17649_140	2	16.9211	Chr02	10500290	RchiOBHmChr2	10759236
RhK5_2812_856	2	16.9211	Chr02	11104434	RchiOBHmChr2	11336182
RhK5_503_2441	2	16.9211	Chr02	10512778	RchiOBHmChr2	10771724
RhMCRND_22380_1342	2	16.9211	Chr02	10877179	RchiOBHmChr2	11108938
RhMCRND_24626_159	2	16.9211	Chr02	10556477	RchiOBHmChr2	10815422
RhMCRND_2852_1275	2	16.9211	Chr02	10963360	RchiOBHmChr2	11195117
Rh12GR_10693_910	2	16.9397	Chr02	11271352	RchiOBHmChr2	11503086
Rh12GR_2244_968	2	16.9397	Chr02	8383571	RchiOBHmChr2	8582408
Rh12GR_49899_158	2	16.9397	Chr02	10296347	RchiOBHmChr2	10555305
Rh12GR_52622_268	2	16.9397	Chr02	10496707	RchiOBHmChr2	10755653
Rh12GR_59450_365	2	16.9397	Chr02	10496058	RchiOBHmChr2	10755004
Rh12GR_69135_679	2	16.9397	Chr02	10557582	RchiOBHmChr2	10816527
Rh12GR_74311_159	2	16.9397	Chr02	10875697	RchiOBHmChr2	11107456
RhK5_13202_809	2	16.9397	Chr02	11198960	RchiOBHmChr2	11430703
RhK5_19941_215	2	16.9397	Chr02	11165974	RchiOBHmChr2	11397710
RhK5_3542_474	2	16.9397	Chr02	11318858	RchiOBHmChr2	11550586
RhK5_6362_197	2	16.9397	Chr02	11325932	RchiOBHmChr2	11557659
RhK5_9414_256	2	16.9397	Chr02	10558124	RchiOBHmChr2	10817069
RhMCRND_14629_456	2	16.9397	Chr02	9916349	RchiOBHmChr2	10175375
RhMCRND_15211_1128	2	16.9397	Chr02	11066682	RchiOBHmChr2	11298436
RhMCRND_25356_1564	2	16.9397	Chr02	11263261	RchiOBHmChr2	11494995
RhK5_12363_1041	2	17.0088	Chr02	6994707	RchiOBHmChr2	7193626
RhK5_14470_98	2	17.0088	Chr02	6764326	RchiOBHmChr2	6963253
RhK5_17763_1339	2	17.0088	Chr02	6503436	RchiOBHmChr2	6702359
RhK5_17763_751	2	17.0088	Chr02	6504416	RchiOBHmChr2	6703339
RhK5_2837_1537	2	17.0088	Chr02	6924650	RchiOBHmChr2	7123567
RhK5_326_2175	2	17.0088	Chr02	6819975	RchiOBHmChr2	7018892
RhK5_8004_220	2	17.0088	Chr02	6480272	RchiOBHmChr2	6679200
RhK5_9120_366	2	17.0088	Chr02	6900876	RchiOBHmChr2	7099790
Rh12GR_82754_367	2	17.0096	Chr02	6585578	RchiOBHmChr2	6784494
Rh12GR_8271_2082	2	17.1324	Chr02	9093155	RchiOBHmChr2	9291913
Rh12GR_91477_169	2	17.1324	Chr02	8771033	RchiOBHmChr2	8969809
RhK5_12037_320	2	17.3019	Chr02	6982369	RchiOBHmChr2	7181290
RhK5_8496_779	2	17.341	Chr02	9189701	RchiOBHmChr2	9384699
RhK5_2959_515	2	17.3749	Chr02	9647874	RchiOBHmChr2	9842814
RhMCRND_5757_154	2	17.3749	Chr02	9824230	RchiOBHmChr2	10014151
Rh12GR_4266_103	2	17.4034	Chr02	11162661	RchiOBHmChr2	11394397
RhMCRND_25176_342	2	17.4034	Chr02	11270793	RchiOBHmChr2	11502527
RhMCRND_26121_943	2	17.4034	Chr02	10682886	RchiOBHmChr2	10914654
Rh12GR_23771_2808	2	17.404	Chr02	9602653	RchiOBHmChr2	9797590
RhK5_10449_184	2	17.404	Chr02	9644852	RchiOBHmChr2	9839792
RhK5_11654_859	2	17.404	Chr02	9645270	RchiOBHmChr2	9840210
RhK5_14659_487	2	17.404	Chr02	10146474	RchiOBHmChr2	10405467
RhK5_3875_1222	2	17.404	Chr02	9859817	RchiOBHmChr2	10049736
RhK5_4213_1167	2	17.404	Chr02	9597334	RchiOBHmChr2	9792271
RhK5_4213_861	2	17.404	Chr02	9597028	RchiOBHmChr2	9791965
RhK5_4273_178	2	17.404	Chr02	9889262	RchiOBHmChr2	10148291
RhK5_5737_443	2	17.404	Chr02	9630479	RchiOBHmChr2	9825418
RhK5_6734_265	2	17.404	Chr02	10360691	RchiOBHmChr2	10619650
RhK5_799_370	2	17.404	Chr02	9885163	RchiOBHmChr2	10144193
RhK5_984_2293	2	17.404	Chr02	9636690	RchiOBHmChr2	9831630
RhMCRND_28581_451	2	17.404	Chr02	10148509	RchiOBHmChr2	10407502
Rh12GR_28671_630	2	17.7026	Chr02	9058424	RchiOBHmChr2	9257186
Rh12GR_1595_932	2	17.7251	Chr02	4392601	RchiOBHmChr2	4503362
RhK5_952_1022	2	17.8119	Chr02	8810280	RchiOBHmChr2	9009053
RhK5_2512_1287	2	17.8242	Chr02	11659098	RchiOBHmChr2	11890801
Rh12GR_1_1926	2	17.8283	Chr02	11439124	RchiOBHmChr2	11670855
Rh12GR_1_3837	2	17.8283	Chr02	11441912	RchiOBHmChr2	11673643
Rh12GR_50088_692	2	17.8283	Chr02	11514390	RchiOBHmChr2	11746117
RhK5_3162_1495	2	17.8283	Chr02	11516613	RchiOBHmChr2	11748340
RhMCRND_36192_225	2	17.8283	Chr02	43101014
RhMCRND_5488_1041	2	17.8283	Chr02	11564625	RchiOBHmChr2	11796345
Rh12GR_6923_1351	2	17.8502	Chr02	5584011	RchiOBHmChr2	5782225
RhK5_5884_350	2	17.8855	Chr02	7266000	RchiOBHmChr2	7464918
RhK5_655_2230	2	17.9379	Chr02	9532075	RchiOBHmChr2	9727020
Rh12GR_11186_709	2	18.0119	Chr02	6181398	RchiOBHmChr2	6379560
Rh12GR_24266_1326	2	18.4184	Chr02	11957045	RchiOBHmChr2	12188732
Rh12GR_30683_203	2	18.4184	Chr02	12014480	RchiOBHmChr2	12246162
Rh12GR_94449_474	2	18.4184	Chr02	12082748	RchiOBHmChr2	12314422
RhK5_1255_556	2	18.4184	Chr02	12004298	RchiOBHmChr2	12235980
RhK5_1705_1117	2	18.4184	Chr02	11937519	RchiOBHmChr2	12169216
RhK5_3184_1420	2	18.4184	Chr02	11833448	RchiOBHmChr2	12065141
RhK5_5760_1038	2	18.4184	Chr02	11720883	RchiOBHmChr2	11952589
RhK5_5760_923	2	18.4184	Chr02	11720998	RchiOBHmChr2	11952704
Rh12GR_7824_489	2	18.4294	Chr02	13152026	RchiOBHmChr2	13383590
Rh12GR_7824_702	2	18.4294	Chr02	13152239	RchiOBHmChr2	13383803
RhK5_10742_591	2	18.4294	Chr02	13083655	RchiOBHmChr2	13315225
RhK5_288_4295	2	18.4294	Chr02	13397086	RchiOBHmChr2	13628634
RhK5_3642_558	2	18.4294	Chr02	13095183	RchiOBHmChr2	13326752
RhK5_825_1694	2	18.4294	Chr02	13212038	RchiOBHmChr2	13443591
RhMCRND_1735_245	2	18.4294	Chr02	13234342	RchiOBHmChr2	13465893
RhMCRND_9116_199	2	18.4294	Chr02	13180385	RchiOBHmChr2	13411942
RhMCRND_9226_777	2	18.4294	Chr02	13089893	RchiOBHmChr2	13321462
RhK5_2005_1119	2	18.7307	Chr02	13938070	RchiOBHmChr2	14149857
RhK5_6808_440	2	18.7307	Chr02	14224813	RchiOBHmChr2	14436581
RhMCRND_3401_1316	2	18.7307	Chr02	14260245	RchiOBHmChr2	14472006
Rh12GR_12941_631	2	18.7604	Chr02	12675043	RchiOBHmChr2	12906650
Rh12GR_38877_337	2	18.7604	Chr02	12895376	RchiOBHmChr2	13126960
Rh12GR_7733_509	2	18.7604	Chr02	12785333	RchiOBHmChr2	13016924
Rh12GR_7824_251	2	18.7604	Chr02	13151048	RchiOBHmChr2	13382612
Rh12GR_7824_384	2	18.7604	Chr02	13151181	RchiOBHmChr2	13382745
Rh12GR_8605_2367	2	18.7604	Chr02	14170824	RchiOBHmChr2	14382598
RhK5_10592_520	2	18.7604	Chr02	14161457	RchiOBHmChr2	14373234
RhK5_12424_119	2	18.7604	Chr02	13398290	RchiOBHmChr2	13629838
RhK5_1795_926	2	18.7604	Chr02	13106274	RchiOBHmChr2	13337842
RhK5_20226_991	2	18.7604	Chr02	12785485	RchiOBHmChr2	13017076
RhK5_2309_1638	2	18.7604	Chr02	13027847	RchiOBHmChr2	13259419
RhK5_2394_518	2	18.7604	Chr02	13349136	RchiOBHmChr2	13580692
RhK5_288_3564	2	18.7604	Chr02	13396349	RchiOBHmChr2	13627897
RhK5_288_4133	2	18.7604	Chr02	13396924	RchiOBHmChr2	13628472
RhK5_3975_1002	2	18.7604	Chr02	12673207	RchiOBHmChr2	12904814
RhK5_3975_873	2	18.7604	Chr02	12673420	RchiOBHmChr2	12905027
RhK5_3994_1172	2	18.7604	Chr02	14160946	RchiOBHmChr2	14372723
RhK5_4483_1015	2	18.7604	Chr02	14180255	RchiOBHmChr2	14392028
RhK5_7775_711	2	18.7604	Chr02	12928012	RchiOBHmChr2	13159592
RhK5_825_715	2	18.7604	Chr02	13208907	RchiOBHmChr2	13440461
RhMCRND_1386_1509	2	18.7604	Chr02	13970825	RchiOBHmChr2	14182610
RhMCRND_15838_285	2	18.7604	Chr02	13482551	RchiOBHmChr2	13714086
RhMCRND_18463_298	2	18.7604	Chr02	12989956	RchiOBHmChr2	13221531
RhMCRND_30213_1118	2	18.7604	Chr02	14240154	RchiOBHmChr2	14451916
RhMCRND_30213_812	2	18.7604	Chr02	14240460	RchiOBHmChr2	14452222
Rh12GR_12336_1411	2	18.8038	Chr02	12523322	RchiOBHmChr2	12754948
Rh12GR_3314_2092	2	18.8038	Chr02	12193040	RchiOBHmChr2	12424702
Rh12GR_79845_1462	2	18.8038	Chr02	12523431	RchiOBHmChr2	12755057
Rh12GR_79886_842	2	18.8038	Chr02	12326852	RchiOBHmChr2	12558503
RhK5_4982_789	2	18.8038	Chr02	12553466	RchiOBHmChr2	12785090
RhK5_9167_747	2	18.8038	Chr02	12206215	RchiOBHmChr2	12437875
RhK5_9507_254	2	18.8038	Chr02	12996659	RchiOBHmChr2	13228232
RhMCRND_25526_248	2	18.8038	Chr02	12554144	RchiOBHmChr2	12785768
RhMCRND_1587_1084	2	19.0604	Chr02	11280127	RchiOBHmChr2	11511859
RhK5_326_1157	2	19.3282	Chr02	6818526	RchiOBHmChr2	7017443
RhK5_17651_206	2	19.3836	Chr02	14672368	RchiOBHmChr2	14883973
RhK5_2391_1121	2	19.3836	Chr02	15242072	RchiOBHmChr2	15453974
RhK5_525_1123	2	19.3836	Chr02	14889236	RchiOBHmChr2	15100806
RhMCRND_9686_990	2	19.3836	Chr02	14736898	RchiOBHmChr2	14948495
RhMCRND_11127_233	2	19.4207	Chr02	14750696	RchiOBHmChr2	14962290
RhK5_11806_277	2	19.5186	Chr02	14594786	RchiOBHmChr2	14806385
RhK5_1994_1085	2	19.5186	Chr02	14460865	RchiOBHmChr2	14672689
RhK5_1994_1782	2	19.5186	Chr02	14462160	RchiOBHmChr2	14673984
RhK5_10288_562	2	19.5325	Chr02	14438233	RchiOBHmChr2	14650053
RhMCRND_21953_626	2	19.5831	Chr02	11315102	RchiOBHmChr2	11546830
RhMCRND_9553_1033	2	19.5831	Chr02	11293563	RchiOBHmChr2	11525295
Rh12GR_1197_1718	2	20.2631	Chr02	15685882	RchiOBHmChr2	15898064
Rh12GR_1197_2679	2	20.2631	Chr02	15684188	RchiOBHmChr2	15896371
Rh12GR_42776_503	2	20.2631	Chr02	15398857	RchiOBHmChr2	15610748
Rh12GR_4768_1165	2	20.2631	Chr02	15690343	RchiOBHmChr2	15902525
RhK5_2391_601	2	20.2631	Chr02	15241452	RchiOBHmChr2	15453354
RhK5_9380_260	2	20.2631	Chr02	14636041	RchiOBHmChr2	14847642
RhMCRND_16199_312	2	20.2631	Chr02	14635797	RchiOBHmChr2	14847398
RhMCRND_25603_49	2	20.2631	Chr02	14608249	RchiOBHmChr2	14819848
RhMCRND_9686_825	2	20.2631	Chr02	14736733	RchiOBHmChr2	14948330
RhMCRND_9932_921	2	20.2631	Chr02	14611297	RchiOBHmChr2	14822896
RhMCRND_5036_1030	2	20.4981	Chr02	11400989	RchiOBHmChr2	11632717
Rh12GR_1_1199	2	20.5081	Chr02	11438021	RchiOBHmChr2	11669752
Rh12GR_1_3260	2	20.9489	Chr02	11441339	RchiOBHmChr2	11673070
Rh12GR_1_4402	2	20.9489	Chr02	11442651	RchiOBHmChr2	11674382
Rh12GR_1_9739	2	20.9489	Chr02	11452226	RchiOBHmChr2	11683957
Rh12GR_13321_144	2	21.0675	Chr02	11658524	RchiOBHmChr2	11890227
Rh12GR_30010_210	2	21.0675	Chr02	11935135	RchiOBHmChr2	12166832
RhK5_8992_698	2	21.0675	Chr02	11828760	RchiOBHmChr2	12060455
RhMCRND_26585_543	2	21.0675	Chr02	11660006	RchiOBHmChr2	11891709
RhK5_5079_1000	2	21.0886	Chr02	15781038	RchiOBHmChr2	15993212
RhMCRND_3813_437	2	21.1415	Chr02	17542320	RchiOBHmChr2	17754703
RhK5_3482_1160	2	21.4522	Chr02	17621094	RchiOBHmChr2	17833475
RhK5_8666_693	2	21.4522	Chr02	17560272	RchiOBHmChr2	17772646
RhMCRND_7574_1014	2	21.4522	Chr02	17551815	RchiOBHmChr2	17764197
RhK5_503_962	2	21.655	Chr02	10509458	RchiOBHmChr2	10768404
Rh12GR_36917_464	2	21.8125	Chr02	18359404	RchiOBHmChr2	18571734
Rh12GR_27068_912	2	21.932	Chr02	16006560	RchiOBHmChr2	16218757
RhK5_16748_1383	2	21.932	Chr02	16214989	RchiOBHmChr2	16427142
RhK5_19181_931	2	21.932	Chr02	16036996	RchiOBHmChr2	16249187
RhK5_5194_798	2	21.932	Chr02	16228253	RchiOBHmChr2	16440403
RhMCRND_6018_1152	2	22.0726	Chr02	15781169	RchiOBHmChr2	15993343
Rh12GR_33953_233	2	22.2105	Chr02	16790380	RchiOBHmChr2	17002894
RhK5_15218_582	2	22.2105	Chr02	16769995	RchiOBHmChr2	16982509
RhK5_20022_554	2	22.2105	Chr02	17049309	RchiOBHmChr2	17261776
RhK5_3633_714	2	22.2105	Chr02	16797458	RchiOBHmChr2	17009972
RhK5_3793_1280	2	22.2105	Chr02	16974892	RchiOBHmChr2	17187356
RhK5_504_1438	2	22.2105	Chr02	16451892	RchiOBHmChr2	16663993
RhK5_504_550	2	22.2105	Chr02	16449680	RchiOBHmChr2	16661781
RhK5_674_1004	2	22.2105	Chr02	17396983	RchiOBHmChr2	17609379
RhK5_674_689	2	22.2105	Chr02	17396052	RchiOBHmChr2	17608448
RhK5_72_1923	2	22.2105	Chr02	16445724	RchiOBHmChr2	16657825
RhK5_72_2011	2	22.2105	Chr02	16445812	RchiOBHmChr2	16657913
RhK5_8303_123	2	22.2105	Chr02	17038186	RchiOBHmChr2	17250654
RhMCRND_13759_526	2	22.2105	Chr02	16421053	RchiOBHmChr2	16633160
RhMCRND_20849_1064	2	22.2105	Chr02	16942921	RchiOBHmChr2	17155393
RhMCRND_23554_145	2	22.2105	Chr02	16735403	RchiOBHmChr2	16947698
RhMCRND_2548_1256	2	22.2105	Chr02	17530951	RchiOBHmChr2	17743334
RhMCRND_5152_1136	2	22.2105	Chr02	17647661	RchiOBHmChr2	17860040
RhMCRND_633_2817	2	22.2105	Chr02	17398772	RchiOBHmChr2	17611168
RhMCRND_7722_1088	2	22.2105	Chr02	16769654	RchiOBHmChr2	16982168
RhK5_20467_137	2	22.2344	Chr02	15898844	RchiOBHmChr2	16111045
RhK5_12369_995	2	22.4032	Chr02	14741415	RchiOBHmChr2	14953009
RhK5_1854_114	2	22.4032	Chr02	14439373	RchiOBHmChr2	14651193
Rh12GR_20527_186	2	22.4294	Chr02	12194363	RchiOBHmChr2	12426025
RhK5_9874_809	2	22.4294	Chr02	12249063	RchiOBHmChr2	12480720
RhK5_6826_1205	2	22.4434	Chr02	18529963	RchiOBHmChr2	18742401
RhK5_2890_786	2	22.4915	Chr02	11163313	RchiOBHmChr2	11395049
RhMCRND_13031_604	2	22.4915	Chr02	11411668	RchiOBHmChr2	11643398
Rh12GR_39791_681	2	22.5625	Chr02	18901689	RchiOBHmChr2	19114087
RhK5_18254_759	2	22.5625	Chr02	18506490	RchiOBHmChr2	18718931
RhK5_2651_852	2	22.5625	Chr02	18416877	RchiOBHmChr2	18629307
RhK5_7124_329	2	22.5625	Chr02	18454039	RchiOBHmChr2	18666467
RhMCRND_1582_1973	2	22.5625	Chr02	18340976	RchiOBHmChr2	18553313
Rh12GR_7824_136	2	22.6578	Chr02	13150933	RchiOBHmChr2	13382497
Rh88_21943_231	2	22.9291	Chr02	18005237	RchiOBHmChr2	18217599
RhMCRND_5360_1208	2	22.9291	Chr02	16772470	RchiOBHmChr2	16984984
RhK5_2958_1146	2	22.9879	Chr02	19315508	RchiOBHmChr2	19527877
RhK5_12071_183	2	23.0347	Chr02	19482718	RchiOBHmChr2	19695068
RhMCRND_12818_248	2	23.0347	Chr02	19328630	RchiOBHmChr2	19540996
RhMCRND_6703_1113	2	23.0576	Chr02	18587990	RchiOBHmChr2	18800420
RhMCRND_6703_142	2	23.0576	Chr02	18587023	RchiOBHmChr2	18799453
RhK5_7646_92	2	23.1038	Chr02	19265890	RchiOBHmChr2	19478268
RhK5_72_3284	2	23.1086	Chr02	16447085	RchiOBHmChr2	16659186
Rh12GR_19514_105	2	23.3327	Chr02	19231393	RchiOBHmChr2	19443774
RhMCRND_9768_739	2	23.3537	Chr02	19698556	RchiOBHmChr2	19910857
Rh12GR_11139_1314	2	23.4894	Chr02	19699404	RchiOBHmChr2	19911705
Rh12GR_47892_475	2	23.4894	Chr02	20167738	RchiOBHmChr2	20379628
Rh12GR_55341_1018	2	23.4894	Chr02	19677226	RchiOBHmChr2	19889530
RhK5_239_3185	2	23.4894	Chr02	20352606	RchiOBHmChr2	20564444
RhMCRND_16585_268	2	23.4894	Chr02	20493535	RchiOBHmChr2	20705345
RhMCRND_28832_157	2	23.7857	Chr02	20813263	RchiOBHmChr2	21025096
RhMCRND_6119_1052	2	23.8196	Chr02	20709980	RchiOBHmChr2	20921822
Rh12GR_16227_256	2	23.8433	Chr02	11659719	RchiOBHmChr2	11891422
Rh12GR_7870_1037	2	23.8433	Chr02	11828419	RchiOBHmChr2	12060114
RhMCRND_18086_381	2	23.8433	Chr02	11468686	RchiOBHmChr2	11700415
RhMCRND_2008_1991	2	23.8433	Chr02	11724592	RchiOBHmChr2	11956299
RhMCRND_7468_986	2	23.8433	Chr02	11570119	RchiOBHmChr2	11801839
RhK5_8074_317	2	24.1592	Chr02	20820337	RchiOBHmChr2	21032167
RhK5_1146_3676	2	24.376	Chr02	17527011	RchiOBHmChr2	17739394
Rh12GR_4007_1260	2	24.4058	Chr02	17648099	RchiOBHmChr2	17860478
Rh12GR_60492_492	2	24.4058	Chr02	17614256	RchiOBHmChr2	17826637
RhK5_4244_1208	2	24.4058	Chr02	17551548	RchiOBHmChr2	17763930
RhK5_4244_770	2	24.4058	Chr02	17551986	RchiOBHmChr2	17764368
RhK5_5280_185	2	24.4058	Chr02	17519518	RchiOBHmChr2	17731901
RhMCRND_22209_1266	2	24.4058	Chr02	17527086	RchiOBHmChr2	17739469
Rh12GR_35079_327	2	24.7293	Chr02	15066591	RchiOBHmChr2	15278172
Rh12GR_61435_63	2	24.7293	Chr02	12675084	RchiOBHmChr2	12906691
RhK5_9405_484	2	24.7293	Chr02	12385084	RchiOBHmChr2	12616727
Rh12GR_10048_723	2	24.7312	Chr02	23126000	RchiOBHmChr2	23340146
Rh12GR_13644_1364	2	24.7312	Chr02	22576804	RchiOBHmChr2	22790960
Rh12GR_14401_479	2	24.7312	Chr02	20947227	RchiOBHmChr2	21159267
Rh12GR_14420_1250	2	24.7312	Chr02	14924128	RchiOBHmChr2	15135694
Rh12GR_15016_2060	2	24.7312	Chr02	12501679	RchiOBHmChr2	12733306
Rh12GR_15300_203	2	24.7312	Chr02	20619654	RchiOBHmChr2	20831449
Rh12GR_15471_522	2	24.7312	Chr02	14355095	RchiOBHmChr2	14566852
Rh12GR_15471_580	2	24.7312	Chr02	14355037	RchiOBHmChr2	14566794
Rh12GR_16336_222	2	24.7312	Chr02	16146950	RchiOBHmChr2	16359119
Rh12GR_16503_116	2	24.7312	Chr02	28295622	RchiOBHmChr2	28509428
Rh12GR_16769_594	2	24.7312	Chr02	25144256	RchiOBHmChr2	25358316
Rh12GR_18395_1470	2	24.7312	Chr02	14461671	RchiOBHmChr2	14673495
Rh12GR_18395_2922	2	24.7312	Chr02	14463111	RchiOBHmChr2	14674935
Rh12GR_18395_5086	2	24.7312	Chr02	14467135	RchiOBHmChr2	14678960
Rh12GR_19841_471	2	24.7312	Chr02	19937382	RchiOBHmChr2	20149649
Rh12GR_22604_65	2	24.7312	Chr02	24188973	RchiOBHmChr2	24403107
Rh12GR_24285_1388	2	24.7312	Chr02	14506138	RchiOBHmChr2	14717755
Rh12GR_30976_1218	2	24.7312	Chr02	12679345	RchiOBHmChr2	12910952
Rh12GR_3283_618	2	24.7312	Chr02	20956833	RchiOBHmChr2	21168874
Rh12GR_34396_870	2	24.7312	Chr02	17789524	RchiOBHmChr2	18001881
Rh12GR_35079_449	2	24.7312	Chr02	15066470	RchiOBHmChr2	15278051
Rh12GR_37656_660	2	24.7312	Chr02	16414237	RchiOBHmChr2	16626346
Rh12GR_39953_637	2	24.7312	Chr02	14917953	RchiOBHmChr2	15129521
Rh12GR_4528_442	2	24.7312	Chr02	26801827	RchiOBHmChr2	27015749
Rh12GR_45606_519	2	24.7312	Chr02	26313118	RchiOBHmChr2	26527054
Rh12GR_48824_1347	2	24.7312	Chr02	14736278	RchiOBHmChr2	14947875
Rh12GR_49342_146	2	24.7312	Chr02	13233074	RchiOBHmChr2	13464625
Rh12GR_55596_892	2	24.7312	Chr02	18320230	RchiOBHmChr2	18532566
Rh12GR_56726_177	2	24.7312	Chr02	22565286	RchiOBHmChr2	22779446
Rh12GR_58785_553	2	24.7312	Chr02	23585258	RchiOBHmChr2	23799434
Rh12GR_63479_420	2	24.7312	Chr02	18352148	RchiOBHmChr2	18564480
Rh12GR_65765_444	2	24.7312	Chr02	15554909	RchiOBHmChr2	15767107
Rh12GR_69751_59	2	24.7312	Chr02	21006115	RchiOBHmChr2	21218147
Rh12GR_71906_339	2	24.7312	Chr02	12770553	RchiOBHmChr2	13002148
Rh12GR_7824_1097	2	24.7312	Chr02	13152851	RchiOBHmChr2	13384415
Rh12GR_78276_154	2	24.7312	Chr02	17877341	RchiOBHmChr2	18089690
Rh12GR_78452_232	2	24.7312	Chr02	20169083	RchiOBHmChr2	20380973
Rh12GR_8037_1011	2	24.7312	Chr02	16411227	RchiOBHmChr2	16623336
Rh12GR_8200_1042	2	24.7312	Chr02	22044015	RchiOBHmChr2	22258171
Rh12GR_82305_3264	2	24.7312	Chr02	23819467	RchiOBHmChr2	24033636
Rh12GR_82305_3795	2	24.7312	Chr02	23818606	RchiOBHmChr2	24032775
Rh12GR_82305_4587	2	24.7312	Chr02	23817021	RchiOBHmChr2	24031190
Rh88_21552_209	2	24.7312	Chr02	17777476	RchiOBHmChr2	17989834
Rh88_41346_347	2	24.7312	Chr02	25771948	RchiOBHmChr2	25985931
Rh88_6347_602	2	24.7312	Chr02	16254295	RchiOBHmChr2	16466439
RhMCRND_117_1721	2	24.7312	Chr02	16445529	RchiOBHmChr2	16657630
RhMCRND_13145_657	2	24.7312	Chr02	20814821	RchiOBHmChr2	21026651
RhMCRND_1692_1369	2	24.7312	Chr02	26615049	RchiOBHmChr2	26828963
RhMCRND_19439_293	2	24.7312	Chr02	11960344	RchiOBHmChr2	12192031
RhMCRND_2274_1352	2	24.7312	Chr02	14358656	RchiOBHmChr2	14570412
RhMCRND_23405_471	2	24.7312	Chr02	28325560	RchiOBHmChr2	28539362
RhMCRND_23578_223	2	24.7312	Chr02	25328032	RchiOBHmChr2	25542067
RhMCRND_2790_945	2	24.7312	Chr02	20147043	RchiOBHmChr2	20358936
RhMCRND_3675_1440	2	24.7312	Chr02	13348983	RchiOBHmChr2	13580539
RhMCRND_4028_2854	2	24.7312	Chr02	17889787	RchiOBHmChr2	18102137
RhMCRND_519_2083	2	24.7312	Chr02	18368573	RchiOBHmChr2	18580904
RhMCRND_519_2681	2	24.7312	Chr02	18366696	RchiOBHmChr2	18579027
RhMCRND_6087_974	2	24.7312	Chr02	23988651	RchiOBHmChr2	24202809
RhMCRND_6520_1387	2	24.7312	Chr02	19345570	RchiOBHmChr2	19557935
RhMCRND_6687_90	2	24.7312	Chr02	28611936	RchiOBHmChr2	28825689
RhMCRND_8091_1282	2	24.7312	Chr02	13153036	RchiOBHmChr2	13384600
Rh12GR_57170_642	2	24.7483	Chr02	12567504	RchiOBHmChr2	12799127
Rh12GR_10861_1073	2	24.8486	Chr02	14747584	RchiOBHmChr2	14959178
RhK5_18892_113	2	25.2776	Chr02	18206942	RchiOBHmChr2	18419300
RhK5_14908_353	2	25.3008	Chr02	20962009	RchiOBHmChr2	21174051
RhK5_1199_998	2	25.3052	Chr02	19064880	RchiOBHmChr2	19277249
Rh12GR_36603_1239	2	25.3599	Chr02	22072242	RchiOBHmChr2	22286395
Rh12GR_43463_304	2	25.3599	Chr02	21882436	RchiOBHmChr2	22096594
RhK5_1064_247	2	25.3599	Chr02	21118570	RchiOBHmChr2	21330639
RhK5_560_901	2	25.3599	Chr02	21130972	RchiOBHmChr2	21343040
RhK5_850_1050	2	25.3599	Chr02	22062218	RchiOBHmChr2	22276371
RhK5_850_1623	2	25.3599	Chr02	22061456	RchiOBHmChr2	22275609
RhK5_957_1596	2	25.3599	Chr02	21219050	RchiOBHmChr2	21431095
RhK5_14671_175	2	25.4028	Chr02	17822212	RchiOBHmChr2	18034568
RhK5_14671_283	2	25.4028	Chr02	17822320	RchiOBHmChr2	18034676
RhK5_1867_2659	2	25.5806	Chr02	23954248	RchiOBHmChr2	24168406
Rh12GR_15547_607	2	26.005	Chr02	40033866	RchiOBHmChr2	29591652
Rh12GR_41031_648	2	26.005			RchiOBHmChr2	74488524
Rh12GR_53327_3225	2	26.005	Chr02	40481782	RchiOBHmChr2	30039521
Rh12GR_53327_4892	2	26.005	Chr02	40484059	RchiOBHmChr2	30041798
Rh12GR_53327_5268	2	26.005	Chr02	40485032	RchiOBHmChr2	30042771
Rh12GR_53327_6722	2	26.005	Chr02	40488725	RchiOBHmChr2	30046464
Rh12GR_53389_349	2	26.005	Chr02	39676324	RchiOBHmChr2	29234129
Rh12GR_69116_396	2	26.005	Chr02	39450816	RchiOBHmChr2	29008628
RhMCRND_9537_725	2	26.005	Chr02	39779283	RchiOBHmChr2	29337077
RhMCRND_6829_388	2	26.0753	Chr02	24199497	RchiOBHmChr2	24413632
Rh12GR_4960_347	2	26.0783	Chr02	22758744	RchiOBHmChr2	22972869
RhK5_1867_906	2	26.0783	Chr02	23951887	RchiOBHmChr2	24166045
RhK5_229_671	2	26.0783	Chr02	22740635	RchiOBHmChr2	22954761
RhK5_483_1266	2	26.0783	Chr02	23819505	RchiOBHmChr2	24033674
RhK5_483_869	2	26.0783	Chr02	23819902	RchiOBHmChr2	24034071
RhK5_9738_528	2	26.0783	Chr02	23700120	RchiOBHmChr2	23914302
RhMCRND_1119_1986	2	26.0783	Chr02	23607252	RchiOBHmChr2	23821423
RhMCRND_13281_181	2	26.0783	Chr02	22578836	RchiOBHmChr2	22792992
RhMCRND_16100_332	2	26.0783	Chr02	23428003	RchiOBHmChr2	23642176
RhK5_1819_1052	2	26.1232	Chr02	24190123	RchiOBHmChr2	24404257
RhK5_15065_167	2	26.1939	Chr02	23118025	RchiOBHmChr2	23332172
Rh12GR_4847_1211	2	26.209	Chr02	15791825	RchiOBHmChr2	16004000
RhMCRND_59_1474	2	26.3134	Chr02	23952353	RchiOBHmChr2	24166511
RhK5_1798_1091	2	26.3418	Chr02	19339311	RchiOBHmChr2	19551676
RhMCRND_122_4220	2	26.3775	Chr02	16054363	RchiOBHmChr2	16266545
Rh12GR_32747_728	2	26.4279	Chr02	18224495	RchiOBHmChr2	18436853
Rh12GR_43551_214	2	26.4279	Chr02	19043458	RchiOBHmChr2	19255824
Rh12GR_78547_221	2	26.4279	Chr02	18739421	RchiOBHmChr2	18951831
RhK5_1079_224	2	26.4279	Chr02	18335172	RchiOBHmChr2	18547507
RhK5_1079_580	2	26.4279	Chr02	18334694	RchiOBHmChr2	18547029
RhK5_10952_173	2	26.4279	Chr02	18529149	RchiOBHmChr2	18741587
RhK5_1199_1205	2	26.4279	Chr02	19065202	RchiOBHmChr2	19277571
RhK5_18254_1334	2	26.4279	Chr02	18507065	RchiOBHmChr2	18719506
RhK5_2118_1653	2	26.4279	Chr02	18462570	RchiOBHmChr2	18675008
RhK5_2118_1815	2	26.4279	Chr02	18462316	RchiOBHmChr2	18674754
RhK5_2318_1058	2	26.4279	Chr02	18521259	RchiOBHmChr2	18733699
RhK5_319_226	2	26.4279	Chr02	18364204	RchiOBHmChr2	18576534
RhK5_319_2851	2	26.4279	Chr02	18372947	RchiOBHmChr2	18585278
RhK5_5876_455	2	26.4279	Chr02	19046900	RchiOBHmChr2	19259266
RhK5_7124_401	2	26.4279	Chr02	18454214	RchiOBHmChr2	18666642
RhK5_7514_371	2	26.4279	Chr02	18351649	RchiOBHmChr2	18563981
RhMCRND_12008_745	2	26.4279	Chr02	18453339	RchiOBHmChr2	18665767
RhMCRND_12053_852	2	26.4279	Chr02	18284742	RchiOBHmChr2	18497087
RhMCRND_122_1042	2	26.5145	Chr02	16061189	RchiOBHmChr2	16273371
RhMCRND_4532_655	2	26.5145	Chr02	16222929	RchiOBHmChr2	16435081
RhMCRND_10036_145	2	26.575	Chr02	26669231	RchiOBHmChr2	26883141
RhK5_2318_924	2	26.6575	Chr02	18522520	RchiOBHmChr2	18734960
Rh12GR_57406_919	2	26.9319	Chr02	26935583	RchiOBHmChr2	27149480
Rh12GR_77221_485	2	27.0994	Chr02	24269719	RchiOBHmChr2	24483859
RhK5_7743_229	2	27.0994	Chr02	24563609	RchiOBHmChr2	24777722
RhK5_836_1102	2	27.0994	Chr02	24284405	RchiOBHmChr2	24498544
RhK5_836_602	2	27.0994	Chr02	24285430	RchiOBHmChr2	24499569
RhMCRND_7194_1031	2	27.0994	Chr02	25025223	RchiOBHmChr2	25239294
RhK5_988_941	2	27.112	Chr02	25028501	RchiOBHmChr2	25242574
Rh12GR_6963_126	2	27.112	Chr02	25024326	RchiOBHmChr2	25238397
RhMCRND_11375_713	2	27.2237	Chr02	16724980	RchiOBHmChr2	16937282
RhMCRND_857_1601	2	27.2264	Chr02	17052296	RchiOBHmChr2	17264763
RhMCRND_18409_1268	2	27.2284	Chr02	17041826	RchiOBHmChr2	17254294
RhK5_2276_663	2	27.2544	Chr02	24566434	RchiOBHmChr2	24780544
RhK5_229_749	2	27.2544	Chr02	22740557	RchiOBHmChr2	22954683
Rh12GR_22090_1523	2	27.2545	Chr02	23112895	RchiOBHmChr2	23327042
RhK5_249_498	2	27.261	Chr02	28489297	RchiOBHmChr2	28703079
RhMCRND_13906_268	2	27.7951	Chr02	25349564	RchiOBHmChr2	25563594
RhMCRND_11901_1106	2	27.8393	Chr02	19696440	RchiOBHmChr2	19908741
RhMCRND_9821_297	2	27.8393	Chr02	19893919	RchiOBHmChr2	20106187
RhMCRND_15467_392	2	27.8424	Chr02	25407575	RchiOBHmChr2	25621591
Rh12GR_6893_606	2	27.9263	Chr02	17777776	RchiOBHmChr2	17990134
Rh12GR_95693_991	2	27.9263	Chr02	17824258	RchiOBHmChr2	18036614
Rh12GR_7820_349	2	27.9908	Chr02	17837974	RchiOBHmChr2	18050330
Rh12GR_16667_412	2	28.0385	Chr02	18218874	RchiOBHmChr2	18431232
Rh12GR_60935_1077	2	28.0385	Chr02	18257167	RchiOBHmChr2	18469515
Rh12GR_29928_841	2	28.0425	Chr02	18458606	RchiOBHmChr2	18671044
Rh12GR_56019_351	2	28.0864	Chr02	18701554	RchiOBHmChr2	18913973
RhMCRND_24238_254	2	28.1655	Chr02	26169237	RchiOBHmChr2	26383194
RhMCRND_24238_70	2	28.1664	Chr02	26169421	RchiOBHmChr2	26383378
Rh12GR_48050_1620	2	28.2093	Chr02	22977961	RchiOBHmChr2	23192131
RhK5_4637_769	2	28.2093	Chr02	21757573	RchiOBHmChr2	21969696
RhK5_6024_172	2	28.2093	Chr02	24263171	RchiOBHmChr2	24477314
RhK5_860_1515	2	28.2093	Chr02	22587256	RchiOBHmChr2	22801407
RhMCRND_32329_636	2	28.2093	Chr02	25355457	RchiOBHmChr2	25569486
Rh12GR_31250_1231	2	28.2135	Chr02	24599183	RchiOBHmChr2	24813296
Rh12GR_4035_752	2	28.2135	Chr02	22527981	RchiOBHmChr2	22742147
RhK5_12504_308	2	28.2135	Chr02	22044131	RchiOBHmChr2	22258287
RhK5_1534_436	2	28.2135	Chr02	22531026	RchiOBHmChr2	22745192
RhK5_1867_2157	2	28.2135	Chr02	23953747	RchiOBHmChr2	24167905
RhK5_1867_250	2	28.2135	Chr02	23951231	RchiOBHmChr2	24165389
RhK5_2944_927	2	28.2135	Chr02	24008624	RchiOBHmChr2	24222778
RhK5_3114_745	2	28.2135	Chr02	22046250	RchiOBHmChr2	22260406
RhK5_8031_662	2	28.2135	Chr02	24196695	RchiOBHmChr2	24410830
RhMCRND_12956_474	2	28.2135	Chr02	22435089	RchiOBHmChr2	22649232
RhMCRND_31545_461	2	28.2135	Chr02	23125321	RchiOBHmChr2	23339468
RhMCRND_6549_185	2	28.2135	Chr02	23766243	RchiOBHmChr2	23980420
RhMCRND_814_1043	2	28.2135	Chr02	22060889	RchiOBHmChr2	22275042
Rh12GR_39810_639	2	28.2701	Chr02	40913827	RchiOBHmChr2	30471487
Rh12GR_40448_202	2	28.2701	Chr02	40800384	RchiOBHmChr2	30358058
Rh12GR_14586_1582	2	28.4338	Chr02	26231264	RchiOBHmChr2	26445210
Rh12GR_31689_2850	2	28.7327	Chr02	19276671	RchiOBHmChr2	19489041
Rh12GR_59712_1053	2	28.7327	Chr02	19915241	RchiOBHmChr2	20127509
RhMCRND_10036_791	2	28.8447	Chr02	26668589	RchiOBHmChr2	26882499
Rh88_6682_1295	2	28.8859	Chr02	25408918	RchiOBHmChr2	25622934
RhK5_3876_591	2	29.0255	Chr02	39729067	RchiOBHmChr2	29286861
RhK5_7984_365	2	29.3822	Chr02	26633110	RchiOBHmChr2	26847023
RhK5_7984_438	2	29.3822	Chr02	26633037	RchiOBHmChr2	26846950
RhMCRND_27_2447	2	29.521	Chr02	27447304	RchiOBHmChr2	27661156
Rh12GR_53908_191	2	29.6505	Chr02	41895264	RchiOBHmChr2	31454049
Rh12GR_6182_966	2	29.6505	Chr02	41497766	RchiOBHmChr2	31056525
RhMCRND_1797_1758	2	29.6505	Chr02	28883263	RchiOBHmChr2	32529472
RhMCRND_18603_290	2	29.6505	Chr02	41503115	RchiOBHmChr2	31061874
RhMCRND_21332_1185	2	29.6505	Chr02	28802595	RchiOBHmChr2	31753542
Rh12GR_82305_3630	2	29.6529	Chr02	23818771	RchiOBHmChr2	24032940
RhK5_7219_894	2	29.8981	Chr02	27589119	RchiOBHmChr2	27802958
RhK5_10809_338	2	29.9537	Chr02	27675554	RchiOBHmChr2	27889416
RhMCRND_17610_1030	2	30.1237	Chr02	20957262	RchiOBHmChr2	21169303
RhMCRND_4413_1174	2	30.1237	Chr02	22040038	RchiOBHmChr2	22254194
RhMCRND_9395_520	2	30.1237	Chr02	20406004	RchiOBHmChr2	20617835
Rh12GR_31467_124	2	30.2551	Chr02	22561801	RchiOBHmChr2	22775961
RhK5_11896_468	2	30.2659	Chr02	27867637	RchiOBHmChr2	28081480
RhK5_4776_1023	2	30.5519	Chr02	27278954	RchiOBHmChr2	27492820
RhK5_8538_412	2	30.5814	Chr02	28306733	RchiOBHmChr2	28520538
RhK5_7219_129	2	30.9925	Chr02	27586708	RchiOBHmChr2	27800546
RhMCRND_27_6197	2	30.9925	Chr02	27451255	RchiOBHmChr2	27665107
Rh12GR_440_2101	2	31.1496	Chr02	28491891	RchiOBHmChr2	28705673
RhMCRND_20910_1149	2	31.3377	Chr02	28380733	RchiOBHmChr2	28594529
Rh12GR_27240_1089	2	31.6377	Chr02	24276174	RchiOBHmChr2	24490314
RhMCRND_6687_1108	2	31.7804	Chr02	28615021	RchiOBHmChr2	28828774
Rh12GR_5038_1541	2	31.8524	Chr02	27938140	RchiOBHmChr2	28151968
Rh12GR_60432_718	2	31.9179	Chr02	24761509	RchiOBHmChr2	24975604
RhMCRND_20794_1189	2	31.9179	Chr02	25386491	RchiOBHmChr2	25600509
RhMCRND_697_2574	2	31.9179	Chr02	22560093	RchiOBHmChr2	22774253
RhK5_6864_989	2	31.9789	Chr02	25387670	RchiOBHmChr2	25601688
Rh12GR_58456_1757	2	32.2007	Chr02	28655457	RchiOBHmChr2	28869206
RhMCRND_14788_415	2	32.5389	Chr02	39820052	RchiOBHmChr2	29377837
Rh12GR_27831_1552	2	32.6634	Chr02	29422477	RchiOBHmChr2	33068632
Rh88_13565_606	2	32.6634	Chr02	29952642	RchiOBHmChr2	33598722
RhK5_143_3043	2	32.6634	Chr02	29927270	RchiOBHmChr2	33573349
RhMCRND_5935_845	2	32.6634	Chr02	30620514	RchiOBHmChr2	34793692
Rh12GR_24154_284	2	32.7142	Chr02	29963270	RchiOBHmChr2	33609350
Rh12GR_7939_1094	2	32.7888	Chr02	27962683	RchiOBHmChr2	28176509
RhMCRND_32529_199	2	33.2845	Chr02	26237692	RchiOBHmChr2	26451633
[truncated: 8,837 more rows]
